# Supplementary material for: Genetic manipulation of the human gut bacterium Eggerthella lenta reveals a widespread family of transcriptional regulators
Source: Nat Commun. 2022 Dec 9;13:7624. doi: 10.1038/s41467-022-33576-3 (PMC9734109; doi:10.1038/s41467-022-33576-3)
Supplement: Supplementary file 3 — Supplementary Dataset 1 [file 41467_2022_33576_MOESM3_ESM.xlsx]

## Sheet: E. lenta TM LuxRs
Gene ID	Locus Tag	Gene Product Name	Genome Name	GenBank Accession	Amino Acid Sequence Length (aa)	Transmembrane Helices
645023489	Elen_0518	transcriptional regulator, LuxR family	Eggerthella lenta VPI 0255, DSM 2243	YP_003180892	488	13
645023161	Elen_0181	transcriptional regulator, LuxR family	Eggerthella lenta VPI 0255, DSM 2243	YP_003180564	600	12
645026017	Elen_3038	transcriptional regulator, LuxR family	Eggerthella lenta VPI 0255, DSM 2243	YP_003183370	569	12
645023396	Elen_0421	transcriptional regulator, LuxR family	Eggerthella lenta VPI 0255, DSM 2243	YP_003180799	552	12
645025804	Elen_2824	transcriptional regulator, LuxR family	Eggerthella lenta VPI 0255, DSM 2243	YP_003183160	550	12
645025718	Elen_2742	transcriptional regulator, LuxR family	Eggerthella lenta VPI 0255, DSM 2243	YP_003183079	544	12
645023456	Elen_0485	transcriptional regulator, LuxR family	Eggerthella lenta VPI 0255, DSM 2243	YP_003180859	537	12
645025673	Elen_2696	transcriptional regulator, LuxR family	Eggerthella lenta VPI 0255, DSM 2243	YP_003183034	535	12
645023418	Elen_0445	transcriptional regulator, LuxR family	Eggerthella lenta VPI 0255, DSM 2243	YP_003180821	534	12
645023502	Elen_0531	transcriptional regulator, LuxR family	Eggerthella lenta VPI 0255, DSM 2243	YP_003180905	529	12
645023413	Elen_0440	transcriptional regulator, LuxR family	Eggerthella lenta VPI 0255, DSM 2243	YP_003180816	526	12
645025733	Elen_2758	transcriptional regulator, LuxR family	Eggerthella lenta VPI 0255, DSM 2243	YP_003183094	523	12
645025787	Elen_2812	transcriptional regulator, LuxR family	Eggerthella lenta VPI 0255, DSM 2243	YP_003183148	522	12
645025737	Elen_2762	ATP-dependent transcriptional regulator, MalT- like, LuxR family	Eggerthella lenta VPI 0255, DSM 2243	YP_003183098	520	12
645023491	Elen_0520	transcriptional regulator, LuxR family	Eggerthella lenta VPI 0255, DSM 2243	YP_003180894	520	12
645023477	Elen_0506	transcriptional regulator, LuxR family	Eggerthella lenta VPI 0255, DSM 2243	YP_003180880	519	12
645024561	Elen_1592	transcriptional regulator, LuxR family	Eggerthella lenta VPI 0255, DSM 2243	YP_003181949	518	12
645023500	Elen_0529	transcriptional regulator, LuxR family	Eggerthella lenta VPI 0255, DSM 2243	YP_003180903	518	12
645025903	Elen_2925	transcriptional regulator, LuxR family	Eggerthella lenta VPI 0255, DSM 2243	YP_003183259	517	12
645025091	Elen_2108	transcriptional regulator, LuxR family	Eggerthella lenta VPI 0255, DSM 2243	YP_003182460	516	12
645023494	Elen_0523	transcriptional regulator, LuxR family	Eggerthella lenta VPI 0255, DSM 2243	YP_003180897	511	12
645025761	Elen_2786	transcriptional regulator, LuxR family	Eggerthella lenta VPI 0255, DSM 2243	YP_003183122	511	12
645023467	Elen_0496	transcriptional regulator, LuxR family	Eggerthella lenta VPI 0255, DSM 2243	YP_003180870	510	12
645025699	Elen_2723	transcriptional regulator, LuxR family	Eggerthella lenta VPI 0255, DSM 2243	YP_003183060	509	12
645023979	Elen_1015	transcriptional regulator, LuxR family	Eggerthella lenta VPI 0255, DSM 2243	YP_003181376	509	12
645023164	Elen_0184	transcriptional regulator, LuxR family	Eggerthella lenta VPI 0255, DSM 2243	YP_003180567	507	12
645023583	Elen_0606	transcriptional regulator, LuxR family	Eggerthella lenta VPI 0255, DSM 2243	YP_003180980	506	12
645023594	Elen_0617	transcriptional regulator, LuxR family	Eggerthella lenta VPI 0255, DSM 2243	YP_003180991	505	12
645024056	Elen_1093	transcriptional regulator, LuxR family	Eggerthella lenta VPI 0255, DSM 2243	YP_003181453	505	12
645023940	Elen_0976	transcriptional regulator, LuxR family	Eggerthella lenta VPI 0255, DSM 2243	YP_003181337	501	12
645025513	Elen_2532	transcriptional regulator, LuxR family	Eggerthella lenta VPI 0255, DSM 2243	YP_003182876	500	12
645023246	Elen_0269	transcriptional regulator, LuxR family	Eggerthella lenta VPI 0255, DSM 2243	YP_003180649	499	12
645023266	Elen_0289	transcriptional regulator, LuxR family	Eggerthella lenta VPI 0255, DSM 2243	YP_003180669	498	12
645023972	Elen_1008	transcriptional regulator, LuxR family	Eggerthella lenta VPI 0255, DSM 2243	YP_003181369	495	12
645023341	Elen_0364	transcriptional regulator, LuxR family	Eggerthella lenta VPI 0255, DSM 2243	YP_003180744	494	12
645023147	Elen_0167	transcriptional regulator, LuxR family	Eggerthella lenta VPI 0255, DSM 2243	YP_003180550	493	12
645023485	Elen_0514	transcriptional regulator, LuxR family	Eggerthella lenta VPI 0255, DSM 2243	YP_003180888	493	12
645023573	Elen_0597	transcriptional regulator, LuxR family	Eggerthella lenta VPI 0255, DSM 2243	YP_003180971	493	12
645023956	Elen_0992	transcriptional regulator, LuxR family	Eggerthella lenta VPI 0255, DSM 2243	YP_003181353	493	12
645025275	Elen_2290	transcriptional regulator, LuxR family	Eggerthella lenta VPI 0255, DSM 2243	YP_003182638	493	12
645023102	Elen_0123	transcriptional regulator, LuxR family	Eggerthella lenta VPI 0255, DSM 2243	YP_003180506	492	12
645025910	Elen_2932	transcriptional regulator, LuxR family	Eggerthella lenta VPI 0255, DSM 2243	YP_003183266	492	12
645023444	Elen_0473	transcriptional regulator, LuxR family	Eggerthella lenta VPI 0255, DSM 2243	YP_003180847	488	12
645023189	Elen_0209	transcriptional regulator, LuxR family	Eggerthella lenta VPI 0255, DSM 2243	YP_003180592	487	12
645024807	Elen_1837	transcriptional regulator, LuxR family	Eggerthella lenta VPI 0255, DSM 2243	YP_003182190	487	12
645023381	Elen_0406	transcriptional regulator, LuxR family	Eggerthella lenta VPI 0255, DSM 2243	YP_003180784	486	12
645026001	Elen_3022	ATP-dependent transcriptional regulator, MalT- like, LuxR family	Eggerthella lenta VPI 0255, DSM 2243	YP_003183354	485	12
645023151	Elen_0171	transcriptional regulator, LuxR family	Eggerthella lenta VPI 0255, DSM 2243	YP_003180554	484	12
645025750	Elen_2775	transcriptional regulator, LuxR family	Eggerthella lenta VPI 0255, DSM 2243	YP_003183111	481	12
645023113	Elen_0133	transcriptional regulator, LuxR family	Eggerthella lenta VPI 0255, DSM 2243	YP_003180516	480	12
645025676	Elen_2699	transcriptional regulator, LuxR family	Eggerthella lenta VPI 0255, DSM 2243	YP_003183037	478	12
645024358	Elen_1389	transcriptional regulator, LuxR family	Eggerthella lenta VPI 0255, DSM 2243	YP_003181747	478	12
645023318	Elen_0341	transcriptional regulator, LuxR family	Eggerthella lenta VPI 0255, DSM 2243	YP_003180721	478	12
645023048	Elen_0072	transcriptional regulator, LuxR family	Eggerthella lenta VPI 0255, DSM 2243	YP_003180455	477	12
645025245	Elen_2258	transcriptional regulator, LuxR family	Eggerthella lenta VPI 0255, DSM 2243	YP_003182608	476	12
645023949	Elen_0985	transcriptional regulator, LuxR family	Eggerthella lenta VPI 0255, DSM 2243	YP_003181346	476	12
645023551	Elen_0578	transcriptional regulator, LuxR family	Eggerthella lenta VPI 0255, DSM 2243	YP_003180952	474	12
645025634	Elen_2655	transcriptional regulator, LuxR family	Eggerthella lenta VPI 0255, DSM 2243	YP_003182995	470	12
645025665	Elen_2688	transcriptional regulator, LuxR family	Eggerthella lenta VPI 0255, DSM 2243	YP_003183026	470	12
645025907	Elen_2929	transcriptional regulator, LuxR family	Eggerthella lenta VPI 0255, DSM 2243	YP_003183263	462	12
645023592	Elen_0615	transcriptional regulator, LuxR family	Eggerthella lenta VPI 0255, DSM 2243	YP_003180989	462	12
645023433	Elen_0461	transcriptional regulator, LuxR family	Eggerthella lenta VPI 0255, DSM 2243	YP_003180836	542	11
645023368	Elen_0392	transcriptional regulator, LuxR family	Eggerthella lenta VPI 0255, DSM 2243	YP_003180771	529	11
645025337	Elen_2353	transcriptional regulator, LuxR family	Eggerthella lenta VPI 0255, DSM 2243	YP_003182700	516	11
645025754	Elen_2779	transcriptional regulator, LuxR family	Eggerthella lenta VPI 0255, DSM 2243	YP_003183115	505	11
645023409	Elen_0436	transcriptional regulator, LuxR family	Eggerthella lenta VPI 0255, DSM 2243	YP_003180812	501	11
645023953	Elen_0989	transcriptional regulator, LuxR family	Eggerthella lenta VPI 0255, DSM 2243	YP_003181350	499	11
645023087	Elen_0108	transcriptional regulator, LuxR family	Eggerthella lenta VPI 0255, DSM 2243	YP_003180491	493	11
645025770	Elen_2795	transcriptional regulator, LuxR family	Eggerthella lenta VPI 0255, DSM 2243	YP_003183131	468	11
645023607	Elen_0630	transcriptional regulator, LuxR family	Eggerthella lenta VPI 0255, DSM 2243	YP_003181004	528	10
645023345	Elen_0368	transcriptional regulator, LuxR family	Eggerthella lenta VPI 0255, DSM 2243	YP_003180748	516	10
645024400	Elen_1431	transcriptional regulator, LuxR family	Eggerthella lenta VPI 0255, DSM 2243	YP_003181789	498	10
645023471	Elen_0500	transcriptional regulator, LuxR family	Eggerthella lenta VPI 0255, DSM 2243	YP_003180874	487	10
645025793	Elen_2816	transcriptional regulator, LuxR family	Eggerthella lenta VPI 0255, DSM 2243	YP_003183152	471	10
645023460	Elen_0489	transcriptional regulator, LuxR family	Eggerthella lenta VPI 0255, DSM 2243	YP_003180863	468	10
645023935	Elen_0971	transcriptional regulator, LuxR family	Eggerthella lenta VPI 0255, DSM 2243	YP_003181332	313	7
645024536	Elen_1567	transcriptional regulator, LuxR family	Eggerthella lenta VPI 0255, DSM 2243	YP_003181924	323	6
645023137	Elen_0157	transcriptional regulator, LuxR family	Eggerthella lenta VPI 0255, DSM 2243	YP_003180540	321	6
645023134	Elen_0154	transcriptional regulator, LuxR family	Eggerthella lenta VPI 0255, DSM 2243	YP_003180537	320	6
645023649	Elen_0675	transcriptional regulator, LuxR family	Eggerthella lenta VPI 0255, DSM 2243	YP_003181046	319	6
645024257	Elen_1291	transcriptional regulator, LuxR family	Eggerthella lenta VPI 0255, DSM 2243	YP_003181649	300	6
645024873	Elen_1903	transcriptional regulator, LuxR family	Eggerthella lenta VPI 0255, DSM 2243	YP_003182256	196	3
645025097	Elen_2114	transcriptional regulator, LuxR family	Eggerthella lenta VPI 0255, DSM 2243	YP_003182466	191	3
645025179	Elen_2193	transcriptional regulator, LuxR family	Eggerthella lenta VPI 0255, DSM 2243	YP_003182544	258	0
645025802	Elen_2822	two component transcriptional regulator, LuxR family	Eggerthella lenta VPI 0255, DSM 2243	YP_003183158	228	0
645024709	Elen_1743	two component transcriptional regulator, LuxR family	Eggerthella lenta VPI 0255, DSM 2243	YP_003182097	214	0
645023537	Elen_0565	two component transcriptional regulator, LuxR family	Eggerthella lenta VPI 0255, DSM 2243	YP_003180939	213	0
645025670	Elen_2693	transcriptional regulator, LuxR family	Eggerthella lenta VPI 0255, DSM 2243	YP_003183031	80	0
