# Supplementary material for: Genetic manipulation of the human gut bacterium Eggerthella lenta reveals a widespread family of transcriptional regulators
Source: Nat Commun. 2022 Dec 9;13:7624. doi: 10.1038/s41467-022-33576-3 (PMC9734109; doi:10.1038/s41467-022-33576-3)
Supplement: Supplementary file 4 — Supplementary Dataset 2 [file 41467_2022_33576_MOESM4_ESM.txt]

>645025903 Elen_2925  transcriptional regulator, LuxR family [Eggerthella lenta DSM 2243: NC_013204]
-----------------------------------------MGARTTTAPTPTGAE-------------------------QNQARNGLEGAAHRFAP-LWPLILGLAFGRAGLIVASYGSYTSTDEGIFTDGAMLV-----ALVVLALFLVFIVLSKRTISKHVTNVIMR----TCVALEAFVLMALAV--FDLFGIGDE----IERFAL---SSLCTLVSSGAIYYWLR-RARGTSTT---TAAVFVFAALIISEVE-IYLCTLLPV---FAGN---------FVAAALVL---LQYPCIIWARRQ---------------RQPHDIVSPTQANDYFGFSKT--------MLQSKQFLTAT--ALGIGCLSIVIGLL----------RGYPDGTSIAFTPATRIAYAALTIGVSVALIVLVLKRR-----ERVM-----TVGI---FVIMELLACFALIAYAG-----FPDML-DIGAVFT--TTFNALMVGFTWYVIIAF-MSYGWRDP--YYYAIAGWLVWLGCRAVA--RIA------LLAAHELFSNDMLMSAAMGTMVVLSTQV---------------VFVQFLNITRRNAE-------------------EQEEQSARRQSMLKIM-------------GLDE-------------------------------------------------------------------------------HE------------------SLADMRQASMK--------HNAEE--------MGKQFLLSDREIEVMALYALGYTQKRVAEELFITQGTVHAHIKRIYAKTGLHSRQEILDYL--EQYAS------------------------
>645025513 Elen_2532  transcriptional regulator, LuxR family [Eggerthella lenta DSM 2243: NC_013204]
--------------------------------------------------------------------------------MGNVKKIVAPIVGMTFFWAYFRYQAVF----GTLYPLGSEVSVFGYGIQLYTVFLIE-------ALVLSVIALFFFKKSGGCYSLGKRVVL----ASSIIGTMGAVLNMC--VQAGVFDA-----VVFWLS---ILLTVIGFLGNYLAWAQ-YFSSSFGA---KHLVLLAISYFMSIVL-LTALSLSFA---SMKP---------LLTTMTPL---IVGLSWCLAQPQ---------------GRIPKQKRSKPSGSKKWINQT----------------TTL--YIGLYIAFLLAGSV----VRGIIDTGYSSESVPYLRWVISIGVSGLILAACVWYWFKTKHGIDGNGEAAGSKPLSMAKRMSIGRLTLVCWMVLALLFFSGMFASLIFGSY-VEGGHIV--VVARSSLDFFLWVLLCDI-ATKGRIPP--VPLFLVCGILTEVASWLVSYVMV------PGVLGSSPDEGLLSLETLVLMVLF--SL----------------MAFVVVAFGVLAL-------------------------------------------------------------------------------------------------------------------------------------------------------RKQPNSSDKAL--------DSAANSAARVPSERVSEYKLTQREVEVIQLFSQGYSLTKVADELFISKSTAQTHAKSIYRKLDIHSKNELIGKM--KEWTNAQ----------------------
>645023477 Elen_0506  transcriptional regulator, LuxR family [Eggerthella lenta DSM 2243: NC_013204]
-----------------------------------------MTDERGSSPLALAI--------------------------REVPGIAIASIGFGCALLAIEGDRLS-------------TIRTVNISGDYHAVASL-------VSFLLLIMLALAYRKLDAPTHVPAAIV----IGAGALMSASMFVVL--QQSVWEDNP----IVSSIA---RIVFGLGEGVILFLWMK-ALFPYGAR---ACAAVLGLGTIVVAAM-NSLIAFLKV---DAAY---------GTVSLLPI---VSMVLLCYFREYARSRAPRADRDDIPSEDACASPERSMVAGIGCPDRSLIVPSDQAPRGRRVFVVTM--MLSLACYAVVFGHI-------HYQWIPLQDGGTVSLIIQLGTAVGTACGGAAILVLVQYFW------NRRS-----LELY-KVFLIPTVLLALWLSSFVN-----ETWIF-LYLVLLN--ITQKLVFLFIMLAPFLIE-SKRPYLMP-----WCVAFLSFTAGKAAS-----------SLLLEHMSPDVFVSSSVIALVVLF--AC----------------GAITSLSGSITDY--------------------HTPIRGQWPGPDAPDV-------------------------------------------------------------------------------------------------------------------HDALPHANKLQ--------NACHA--------LTDQYQLTGREEEILVLLARGRTAQHIADTLVITQSTAKTHLRNIYAKMDVHNQQEILNLV--EQTIDEQKKA-------------------
>645024358 Elen_1389  transcriptional regulator, LuxR family [Eggerthella lenta DSM 2243: NC_013204]
------------------------------------------------------------------------------------MSQPSAFEQVCFVA-FFATLPLY----SPNMIFSPDLAGFDLAMPYFVHSTLA----SAMVAGMAAACIALCAKEPSRITFLTPLRM----TIVALLYLTGLFLLF--ASLLLPGVPVE--LCSLLG---GTLCGTTTLLLCIAWGS-VFSTLTFR---EALIRLSVLLAICALI-NTGFVYMGP---ETGV---------ASFLLLSI---LGLVPLLIRSTHGEFV-----------RLLNVQRDAKSQDSTVFHSFF-------------SVALGP--FVGFLLFALTMAVR----------------KIAVFGNMYAESIGTILAVVSVLPLWLRKS-------DKPL-----LPFV-FQIYLPIFAAILLFLSSFP-----TGHAV-HSIGMIGIYVFFG-AIGVLALASFCAI-AHAQEFSV--PLIFGSSISAFCLVSIIG-----------LHFGDLAGISGNEEAVLLALSTLY--FI---------------SLVLVPNIRSWKTM------------------------------------------------YLPS-------------------------------------------------------------------------------QQ------------------ANKPNLLSDLE--------TCCNR--------VADKGGLSKREREVLLFLGRGYSPAYVAKKMFLSDSTVRSHIKSIYKKLDIHSREDLLQLI--ENENEPSSMTDF-----------------
>645024807 Elen_1837  transcriptional regulator, LuxR family [Eggerthella lenta DSM 2243: NC_013204]
------------------------------------MTLQSAAPSDRKTGKEGYLT-------------------------DLATRPALKYVGFALLL-AWHYALWF----VPHMFTQTELLDERVTISWLVNLGAT---------VVSLLLIAFMLGRKRHLSAYRWLYV----AAPALTCLATLAICL--IPQVFTVP-----GLAYAL---SFFLGITESVMWILWGE-RYACVKAN---FTLRHIGTTFGLTLLGTIILAWVLPS---YVTT---------AFVSLLPI---ASGMLLVAA------------------RRDGSRAFPVLLPKSAAQDGL-------------KNMVAV--SIITFLASVACYFL---------VAIIPWEVLPTGDVSFTLGILGGAAIMLGIAGISIASK------DKAS-----IFKM-FPWLLVLLIAAFALFLA-------DEVAF-FPAFIMA--TGISSLLEILLIMYFGIL-TSKGYVTP--AVAFAFSGAFVRAGIAVGNTWAV------GYEHAPELAFAITPETCLGLMCVLAVLL----------------VPLVRQEFNIVAL-------------------------------------------------------------------------------------------------------------------------------------------------------TAAPPTKAEID--------EICSE--------VAKEFSLSGREAEILVLIARGYTTNNMAEKLVISPYTVNTHVRHIYEKMQIHKRSELLNYLNMQRSDF------------------------
>645023246 Elen_0269  transcriptional regulator, LuxR family [Eggerthella lenta DSM 2243: NC_013204]
-----------------------------------------MESAQQHDSKQASPA-------------------------PVSFKPALLGAGLLFSV-FLNAIRFF-------SEHGTGATPSLHPFAVYAGWGLT-------GAGIVLAALAMLAKRADRRTPDLTRTA----PLVTGACLVAIGVQF--MLPLYTQLTLPFAEPAMFG----LAFGAGLAMLATAWGS-VFARLEPE---NLLFNSAWGIVAAAVV-HFAAEPLSPSPIGLAL---------IACSLVTS---VALLFVARTFN----------------DETAAPHPAGAESASEDDHRI-------RLRKAAAILWMP--LVGACITCFIFGLT--------WDPVISSEQMRLPDPLGAWKSLIGPSLLAIVVALFVLRK------ANSS-----PLRLLNQAVYPIAVALLLALPVISSDS--DVAAG-IIDVLTQ--ASFA-VIALAIWCSMASA-VRSVPFAA--TFVFPACLALLALAFVAG------------LCGIAVIGTDGRTICLIMLTVYL--AL----------------IAISFAQGSRQRE------------------------------------------------GRRT-------------------------------------------------------------------------------EP------------------HGADDSRTYIH--------RRCDT--------LAAERGLSPREREVLYYLGRGYNHGYVAEKLYISENTVRTHVRHIYAKLAINSREELLAMI--DDETPRG----------------------
>645023491 Elen_0520  transcriptional regulator, LuxR family [Eggerthella lenta DSM 2243: NC_013204]
-----------------------------------------MPALRRSIQSSARELARVIAR-------------------DGAASFVLAVVGLACCF-VFCSMGSS--VETVAMRSSELFAPSGQADALPTFAVTA-------GSLAAYALFGWAPLRAVDRVRGSMPVY-----AVCCVALAAVYAVT--SLPVLSDAS----GARALL---LVLRGFLGVTTLVSWFA-LLGDRPRL---FQVSAIAVAFAATALA-DLAFLALQA---AVGF---------ALLVALPL---LSLGAYRVVARK---------------RSGAGAAAAAPAGAASAAAVGDAEPSRAASGGVARVLGSP--ILFCLLAGAVLGCI----------QGVGADLVLAHEQLAGGYVANNLLVAAALAIAAALVGGGAAFAHDGD-----DARL-LAYARLTVIVALVLALCLA-----NVLMM-SGTFVSL--TAAKLIGALLLAYAWFAA-CARPGARA--VRALTRMLVCWQVAAALL-----------QAAVMAMAGEGPVQVVNVIVVILLGAVL---------------VMQLFPLFLSSRPA-----------------------------TFPTGP--------------------------------------------------------------------------------------------------------------------SNGQTRSQALS--------ISADEADLALVERFADEYGLTPRERELLGFFAQGYSVAYASEQLVLSPYTVRTHLRNIYVKTDTHSRDDLLALL--KTY--------------------------
>645023048 Elen_0072  transcriptional regulator, LuxR family [Eggerthella lenta DSM 2243: NC_013204]
-----------------------------------------MNAHASDKT-------------------------------RILALAAVATLGFGLLQ-GARLLDLN---------------TGPYSPSPYALVGLA-------ADGLTFLVVAVLSYLGRIDRAKPLFVA--------AVVVSSIYAVL--VASGNTND-----IALIAM---QVTAGMGWSLSILCWME-VFTSYRPR---LSLPLIAVAYLIDTLLPPLTSSLFPG---GRSI---------MLLASFVLSTAALLWCLRNN------------------AFVAQQMKESVAPATSMAEAL-------------SRTKRA--VAGTFAFSLICGFV----------IELDIHNNLQYAQTDLTGLFGIIAAVAMLAVLLVAKP------RKAN-----IDYI--TPITALCLVTILLYRSLN-----VADGH-VAGSLMT---AFLISFYVLLWLMFISE-ANERKLPA--FFLLGLALGVARLSVALG-----------RFAAQTLLEQTGVDPQLALVGSVW--LL----------------VATLALMFCSYLR------------------YASKRDAVGDASAPEEA--------------------------------------------------------------------------------------------------------------------AAVPLAHLSAG--------DALVQ--------MKGTYELTNREFEVIEEFAAGRSARAIAERFTLSEHTVKTHLRHAYAKMDVHSRQELLDLI--EETSAAKKS--------------------
>645023147 Elen_0167  transcriptional regulator, LuxR family [Eggerthella lenta DSM 2243: NC_013204]
-----------------------------------------MSCLKDLVA-------------------------------GMRARDVVFMSGYALYL-TFGYMSFE-----SPTVLTSLGESGALVQSLFLVAVIA-------ARMVVYAAMIALARRAGRGFPPAVILV---CAGVAATGFIVTRMAFQFAGFVPLDELV---PWLVAG---GLCFGAGDALINLLWAR-FSGTFDLR---RVYLFVLMSSGLSLVV-YLVVTLLPS---ALML---------PVGAVLFF---ASVVFCRQCL-------------------AAREPIAEEYSAPVFKGAL-------------SALWRP--VLGTAILSFMSGLM----------LQLSLSEAIPLGTFQSTSLITQAIVIVALLLPALLVK------SQPS-----LGSV-YRMALPLSAAGFLLLPLIW-----NGVGG-LANACAQ--LGTL-VAGIILWCMVAHT-VHDTKLPA--ALLFSCSLICTNAAQMAG--TLV------GMLNAHTLGQGDITLTAVALVAIY--LL----------------AMVSMFLFKDKNL------------------------RGVDVVPEGGA--------------------------------------------------------------------------------------------------------------------PTAEQQGDALE--------ARCAH--------VAETYGFTPRESEILVHLGQGRTARAISEKLVVSENTVKYHIKSIYQKLDVHSRDEVIDLI--ERSECVVPHDSAE----------------
>645025787 Elen_2812  transcriptional regulator, LuxR family [Eggerthella lenta DSM 2243: NC_013204]
-----------------------------------------MSGAAGDRDVRTVERRNMI---------------------RLEKRGIIKRFDLLDTL-SFFAFCMSVPLFLPVLEQWRGMTSSVAVSWSFLPSVSFSAALSLAAMFTALAFLFICLLKTAHARVSRTIML------LALACYAIGYGLLDLWSFGALDGS----VVEAGS---GLMMGFGAAVMCLVWMS-RLHVLEFR------RALVVAWVAGCVL-FASASLLPM---LGAT---------PARTVLTV---AAALSVVGCARLF--------------FRSEGEDERSAQAGVNWRDVF--GHLDVSVVEGTGDFKTP--LARALFFAVMPFAM----------LLLFVADNSLVRTMDWGVAPLALAGVLAVAVMVPLIR------MKTD---QALINFSYRFFLPLVAFAVFAATAFV-----EPPLQRSVMAVGS--LSFCAIYALVMSAMLVAM-AGRMRSLA--LPAGGIMIIVGCLVCLLS------------DANMNTGVLAACQYQVLIVLFVV--------------------MAIALMVTPSSRL---------------------------WRVMLEGI-------------DAVE---------------------------------------------------------------------------------------------------SNALGAQEGYN--------RRCAD--------LSDEYRLTAREAEILLLLGRGHTSSFVADELTVAESTVRSHRKNIYRKLGVSSREELFKLL--DDEGDGPDKGV------------------
>645023949 Elen_0985  transcriptional regulator, LuxR family [Eggerthella lenta DSM 2243: NC_013204]
-----------------------------------------MGNERRSSVIAKLRSALVST--------------------REKIVADGLFVGTSCTI-ALVSYTHY---------TPALAHTSPEALSFSDVTCLF--------GALTSLVLLTFSRRDRPAFAQPAVIW----ISSACVLASILALAL--FPALSYLSPL---LIALVG---GGVFGIYLSVVAVCWLW-VYAHHSAA---TVIWNVVFSALVGSIMLWFIVGMDTP---RVAC---------SLVALLGI---GAYTLTKRMRL----------------LQGSRLDQSSLSTEGHTPAHI---------------------IVGTFLFSYAFMVS------------LSFAGLEHFSLAFSAIVILIPFLLVSVLMLSF---------KRLT-----ALSL-LNVAVPIVVTATLSASFL------DLNPV-VTFDLAL--IGIL-LFLAYAVVLLCAI-TEKTDAHA--YRAFSTLMLSYFGGCIVG-----------RAVAAWAMSESARVHDVIVLSSVL--AV----------------LMAMFLCIRNGFM----------------------PKQLIALFDPDRT--------------------------------------------------------------------------------------------------------------------NEKDGLSDEQA--------ARLTQ--------VSARCNLGNREHEVLELLLRQKTASEIATEMTIANGTAKSHIRHVYKKLGVHSREELFELF--ER---------------------------
>645025275 Elen_2290  transcriptional regulator, LuxR family [Eggerthella lenta DSM 2243: NC_013204]
-----------------------------------------MKSLER----------------------------------VHGTTGIKIIIGSAFFW-AWLDALFM-----------SMFFVRPEAEGFMAEMATI---------AVFGLSLPWLALSLAKPAACNGLLAKKRVPLAFAALGTAGSLLL--LLAGINLNW----IALVAG---GTCAGAFMAAYQLAWGA-AYCHDGER---SATPYVAGGFACAIVVDAPLLFMIPE---AAAV----------FSALLPL---VSGALFASIDPQLRTYR----------RTAPVDPLPKRSVRSRLKAHL-------------GTSMML--LCAVALVMTGFGYL----------QHLVSFSPIASDGYPNGILVQVARGVTAVLVFAIVVL------GRRR-----ASAV-YRVGLLVMIAGFMLMAFLFG----TNLFW-VSGAIII--SGYT-ILDLLIWVAFSQI-AYAQSRDP--LKTIALMRLLAVLCYPVG-----------AVAGIMLVGNGETMHGNVAAETTVVGYL---------------VVIATVLLLSSEDM---------------------------WMLTGRQQP-------------------------------------------------------------------------------------------------------------------SLSGDDRATQE--------ERIDA--------WFDSIGLTAREREIGLLLAYGRTQPWIAERLSISENTVGTHVRHIYQKADVHDRQQFIDSVLSPDQTASPEPRDQAR---------------
>645024400 Elen_1431  transcriptional regulator, LuxR family [Eggerthella lenta DSM 2243: NC_013204]
-----------------------------------------MHLGLRADK-------------------------------EGRTAALRVIGGFACNE-GFVFSLFY-------LGENRAFGDGPFAFERADLWGTL------ACMLIAFALLRMASPRARDALLSRPLVW------CYAGLLVLGSL----MPAIAGGGD----HGIVLE---SLLVGLPAGFMLAAWGR-ALGRRPVG---DSVPQVFLSAAVAAGV-CLLAVAIAA---PQAA---------FALKLLPL---GSAFALRGLLP----------------TRAAASEGTSQGGSLSFGDLL---ATKEQRDETARLSKKI--IAGTVLFGLAAGFM--------ETFGSDPGMASTPTVLASLLLLVLFCIASLQLLGVSLGKAGDPAGKTGGAVDGPLDGV-YRLAVLVMMAGFLFVPVL------GSFGV-PGEAIVL--AGYL-GLTFVLVSLFLVM-AKITGQDA--AVSFARGFAALYAGELAG--IAC------GNGIELLEPAGQVPYAVAAFAGLA-------------------ALYAYLFLFTERDF----------------------------------------------------------------------------------------------------------------------------------------------------RALSVIVRDADRFD--------DACRL--------IASEHGLSKREAEILPLALKGRTGERIAAEFFISKSTVDTHLRRIYVKTGTHGRQELIDLG--ERTSQDLARRG------------------
>645023444 Elen_0473  transcriptional regulator, LuxR family [Eggerthella lenta DSM 2243: NC_013204]
-----------------------------------------MEKLRSAWDTA-----------------------------LGTSLSLTRIAGAALQW-LWMLMMFY---------SIVPYGFSSDVRGSLYVSLII-----SLVAMVVTMLFVSVIVRRERVSGNRSIVL------GSAIMMSAGSVLT--PFSDPTTPV----GMLVLG-LSAVMTGTGSAVLFLCWIE-LESGLGGR---LALVELASSLCIAFVV-GFLLIVGPA---IPVI---------VLIVVMPV---LSAAALRRSA-----------------PDTPQLPREPEQPLSRHTATL---------------FAKA--LLGAVLIGMLMGFF---------DVVSGFKTYEVQDIFGTYLFLAGFIGALAVCLIAVF--------LQRD-----SVFFSYRVSMLMLCLGCLSTPFM------ADNNT-YSSALIF--GGYH-CFVLVLCVVCIDV-ASSFRVSP--ARTIGLGFVALYGGETAG-----------QLFAHSLEATGVSMFDLTLVTLVAVSLL----------------FIAHLFLFTETDL--------------------IKIGIGEVSLMGTVP--------------------------------------------------------------------------------------------------------------------EEAADDPADPV--------DPCAL--------IAERFALSPRETDVLPLLLEGRTISRIQETLFISAGTVSTHIRHIYQKTGVDNRQELIDLA--HETAAQDEAV-------------------
>645023467 Elen_0496  transcriptional regulator, LuxR family [Eggerthella lenta DSM 2243: NC_013204]
------------------------------------MEIKLPRVKVEVREDEGF---------------------------SLGKLSPALIVGFGAHW-AWVYLTMF----NGQQLFFWNAADPAVPAGLFHPVSLV-------FFVMTLLSYGVLSRAYRRLFATQRRRARLRFIGATLGFAGTLFMCL--ADVGSAAGI----AALAAG---GATTGIGSAILLMSYGV-SFGQCDIA---TIVTSTALSLVAGIAL-YTAVSNLDL-LHPLGA---------LAAALIPF---LECWCLYRCS-----------------TALVDKLEFAAITLKVRKTPF---------------ALRL--CAPSLLFGFALGAV----------RTQAIADMHLVGGLGTQVVCIGAAALTACALMIAVMLT-----QRQH-----INFM-FRPLLPLIAIALVAVYFI------ADATP-FTTFALL--LCYL-LFEGTMWVSYADI-TQRFRLTS--FVVFGFGRGALALGALIG-----------MTASFAIPALDSATNPANTLIIVF--AC----------------IIFGFGALPRGSE-------------------LRALIVGESDNPAGEMLR-----------GRER-------------------------------------------------------------------------------AE------------------SPEKARAGRFK--------RKCEL--------VANRYLLSKKETEVLFLLAKGRNAAYIQEQLYISEGTARTHMRHIYKKLDIHTQQELMDLV--EGSEEEVA---------------------
>645026017 Elen_3038  transcriptional regulator, LuxR family [Eggerthella lenta DSM 2243: NC_013204]
------------------------------------MGIRVPRITVNADFGDD----------------------------TAFGDLSLLSVGYGLHQ-AWVYAVMF--------GTPTIFGTQTYVTGMYGSHASLPFLVSIVVFGLCLLFAGITDQRLLRTYISKKTLA------AGAALMSAGTLLL--LATPVISGP----ALEAVS---GVMTGIGSAILILFWGV-AFARCDSA---SIVLNSSIAISIAIGV-YAIGLHYGP---FPIA--------GILAGIIPL---LELAILWNKTPA---------------PYSERNEVPIFKPLPVNHAKF---------------FLRF--GIPVFVFGVALGTL----------RQTSIQYIVPASNVGDQIAMLLAAGFASVVILVTIVALG----GGDK-----WSRY-FRPLVPFIAVTLFFLPLSE-----MSDNT-FATMFLV--MGYL-CFEALMWIFFGEL-AQRFRLSP--IYVFGLGRGMLALAGLAG--SLFPIVAANWVHLLPFGEQGVIVIVLLIMVVAY--ALLPREREIEAIVAPCPLVKAVSLELSDRVRPLGQAGSAGEGAAAAAQSGNNATAATNAPAPDAEIA------------PEPE-------------------------------------------------------------------------------PTARRAPSLLELSSARRADEGEERKGGGRFR--------AKCET--------VANTYLLSRRETEIMFFLAKGHNAAYIQEKLYISEGTAKTHIRHVYKKTNVHSQQELMRLV--ELADPAE----------------------
>645023460 Elen_0489  transcriptional regulator, LuxR family [Eggerthella lenta DSM 2243: NC_013204]
-----------------------------------------MPFP------------------------------------KPNRAMLFDSAGLACYI-AWSFVFWN-----GSVLFGDLRHEAPVGEAQIVQAALT---------ALAALVLVLLARRTAPLRRRTVLLA-------VFAAVSSLAIVV--AALAGFGRAPM--GWMLIA---FALSGLGST-LRLGWEE-RMSVQGVE---RTAVCAGTAYLLGFLL-FALISLLPA---LSVL---------AVSVLLPF---GAFGLLEIAVRGERER-----------GASEVRMLPASLDGDSLRVSL------------SRVPWKP--MAAISLAFFGYGAT----------RANGVIGGFEVSSEFHGALAGVPALASFVAILLAYLF------YRKN------AMLAFYLAFPLMAMASLLPASL------DPFGGGTTFSVAL--VGAE-LVKYLVWFLLIDS-FFKDGLSA--LLCLALMRFAQWGGSCLG-----------QIMTDVLPTSESVAIAILLSLMAA--LL---------------VIMGSPLSLKSPAV--------------------------------------------------------------------------------------------------------------------------------------------------------VEEDAVDALA--------LRVKR--------VAVQCGLSPREQEVLAIWATGHTGAYIEKQLFISKNTVKTHLNHIYAKTKTANREELLELL--ESVDAG-----------------------
>645023164 Elen_0184  transcriptional regulator, LuxR family [Eggerthella lenta DSM 2243: NC_013204]
-----------------------------------------MKATFS----------------------------------STDRGFTLRYVGLSFYY-AWVFLSFN---------SLDIVGGDGRAISMVHIVSSA-------TAMVMFAACALNWRSVMGWAAGRVRSV----LLACGVTALAGTCLY--ALPAFSALP----AVMGVG---AFATGFACTPIVLAWGV-IYRDLDAR---RAVLFTSMTFLGAALL-HGAIMLLGP---TLAP---------VAVSLLPL---AAAVAATASL-----------------RDWKAERVPDAETRRRARGEI-------RDLVRTALSWRV--LAGLIAALFAYGGL----------RVYFGSVAPSVFSNPALMAGTIALAAFVFFVYGALVSR-----TSLN-----LGVL-YRIAMSVWALAFVLIALVG-----HDNMT-MVFFMAS--LSSV-LFEVLTWALLVEI-ARTTHFAA--LLVFAVGRLAVHVGIVVG-----------EVAAFALID----DMLLFAVVAVF--VL----------------VASTGFAFADRDT---------TFAFESPTPAELERLSGGDGRSHADEPVSSGSGVAGSAVEPAD---------------------------------------------------------------------------------------------------ASLVPVAADVG--------ARIEA--------LAKAYQLSPREKEVFALWVTGHGSKYIQEKFVISPATVKTHVRHIYEKCDVHNRAELMRKL--EEAG-------------------------
>645023485 Elen_0514  transcriptional regulator, LuxR family [Eggerthella lenta DSM 2243: NC_013204]
-----------------------------------------MEPVNPKRV-------------------------------FPTAAEITVGAALGCNI-AWVSMSFK------SMSLFASYHHGESLLDTTYLISII-------AVTLTLALAGIADRATGRFLKSKLSLY----LLPFGVCASTLLMPL--AGFEGIAGT----AFVSLA---GVLSGVFSGLFLIRFGM-SFSLLPMR---AIVTGAASAHILSTLL-FALFLLFSP---FEAC---------VFAASMPL---IAAVLLEFGMKNI--------------GLAPQEAPCPLDQQTPIEDPL-----------ERRDWAHL--VTRLGLCALLVGFANEAVRTLYIQMGIASVGGTVYAFTQALVAFGVTAGAIAIALILLNS-------RSER-----MAKNCYHAIVVFLVIGALLLPLPLVYP--DSSAY-LPYAANA--AAYQ-CFSLFMWVIVTGI-CNRYASVR--IRTFSFARAAWAVGPLLG--MLL------GRFVLHQHGIQLASAFPIMLVSAL--VI----------------LLVSSAVFTESDL------------------------------LKAMD--------------------------------------------------------------------------------------------------------------------IIPLERKRRFQ--------EKCLK--------VVDRYGLTERETEILIMFAKGRNLPYVQDQLCLSKSTVSTHRQHIYQKLGIHSQQELINLV--QEID-------------------------
>645023471 Elen_0500  transcriptional regulator, LuxR family [Eggerthella lenta DSM 2243: NC_013204]
-----------------------------------MTHMPKPLTTARDRLRET----------------------------APRSLLNLRMLGFALAR-AWVYLMFL-----GAATSSITWNGEPLPGAAYLGSTLV--------LCATLFASAIFHRRFTALIGHRAFRF----LGPALTTVGTLALAC--ATLPSAPAL----ALCAFG---SVSTGAGSGLIDLGYGE-LYRNVDPR---RTSFEAPLAFLIAAAL-FPAVLTLPP---VGAC---------VVCALLPA---ASGWILFVKL-----------------RTWSSKAEPVVQPFEIHLGKF---------------SWKI--GVCACLIGMADGVV---------RAVFITANEASVENFYRFPLLWSSLLTIAIVYGCVLLS------SKTG-----LRPV-YRSVMLVMAVFFMLLPVF------TGFSE-IESTIAL--AGYG-TFNVLIWILLADI-SFTYRLSG--VMVFGIGWGMVTLGVLLG--SSL------GQFVCTFAPFSPQSLSLIALLATL--AI----------------LISYMFVFNENDL--------------------IALAKGDEDK-------------------------------------------------------------------------------------------------------------------------GGAEPRRQRFQ--------DRCKD--------VAGEYGLSPKETEIMILFAKGRSSTRIQEDLYLSRGTVTTHLRHIYQKMDVHSKQEFLDVI--EGRE-------------------------
>645023318 Elen_0341  transcriptional regulator, LuxR family [Eggerthella lenta DSM 2243: NC_013204]
-------------------------------------------MRTKPQDD------------------------------DHVGFSGWRLLGLGFWQ-AWWMISMC-----TDVLLPTTDRFPFAGNTTLWVLVLT---------TVGYLVVVALARRLSPFLTHRASFL------AAGGLTAAGTVTL--PIALTLGSGAAGFAWFLAG---TVSLSLGNALLLIMWGE-LWSALATG---RVGRHLYVSYTFAFVL-FFVAYALPE---AAAV---------AFTAALPI---VSAAVLVACK-----------------REPRREPSVLPLDVRTIP------------------VGRI--FACILVISIVYGAS----------QGMVNTFAEGDAAFTAKALLLAGCALAAITLSMVVAP------SAAE-----PIAL-YRPVIPAMVAGLILLLLLP-----APYRF-LGAGLVI--MGVY-CLDMFMMLVSTDV-AFRGRIPV--ALSFGLVILCARTSTLIG--SFA------ADQLLNAALWSEALRSEVFLVGVL--AL----------------VLVGMLFFTQTDV------------------------------------------------QKLY-------------------------------------------------------------------------------AT------------------SREETADASLE--------QKCAA--------IARMCRLTNREAEVLVLLARGRTVRYICDELSIAQGTAKHHVSNIYRKVGVFDRQGLLDTI--EQGGVGKPGWE------------------
>645025910 Elen_2932  transcriptional regulator, LuxR family [Eggerthella lenta DSM 2243: NC_013204]
-----------------------------------------MGNTDKQHGAGQL---------------------------GSDRRYLVAVIGFTCLY-AVCVSFFY---------SSWLVGRPGFAPTAFDNVLNP--------SILAASLLFSLLVRSKLPLGRTAYLA----AGYAGFALALGGTFF--AATTSLDP-----AVVTAS---AIAAGIGMGLVMPFYFE-TFARYSSR---RIAIAFGIMSLGGMAA-NMLLGFAPD---AASL---------ATYTVLLG---ASALCLGFAHRAEA-------------DGSERRDPPSHARGALSKHDF------------LNVFLVS--GVCTFALSIVYGIL----------DTAATGTSASPAASILISQFGGIAAAAVFLAYFGTR-------SKPN-----PSML-FNVVFGILATGILFLPFLS-----NDYAV-SLNILAA--AGWK-LVMLALFYLVVTT-YAHCRTKL--LVGISLAYALPRFGLFVG--QNV------AQLLGVGSTADFVRTTAVAFFLLY--LI----------------LMVIWMVNSHERK------------------------------------------------RAES-------------------------------------------------------------------------------QA------------------RAADELLGRFAQEQESVRKLRCDA--------LADDHGLTNREKDILYLLAQGRDLAFICETLFLSKNTVKSYQKTIYAKLDVHSKQEIIDLV--HGKPDGPRR--------------------
>645025907 Elen_2929  transcriptional regulator, LuxR family [Eggerthella lenta DSM 2243: NC_013204]
-----------------------------------------MNGAL-----------------------------------DILKVRIWCAVGFTSYW-AWLFLLLI---------AQVFGAPQQTPIGNVWLWCTV-------AHIASLILLGLLAPRLSPYCNNAVVTA------SSPAIMAGGTGLL--LAGITANST----ISILLA---LIFVGIGTAGMVLCWGE-VLAALSFK---GEQRALILSCMMASILVYLAFSFLPT---EALY---------GFLFLMPA---IAAVPLQMCIRTL--------------DLHRSIEEDRSEQPEKLTSRF---------------------VLFCLIYSVPLGFF----------QVRYTVDGGLGAWVPVLVPSLLVLAAIGIVDHIFERQ------RGSN-----FLPA---IVIPGAIAGLFMLAAFN-----DNDAR-PAGVLIF--SAQQ-LLTVMLYARFAFM-ASRKKNNP--ATVFALGVGATDAGFVLG-----------MLAGESPTVSAWPLDLTLGIAYIV--VL---------------GGFLATGVFQRKDI------------------------GSEDNAQF-----------------------------------------------------------------------------------------------------------------------ATAIDSRNDLK--------RELEA--------ISAKYGLTAREEEVLGQLLHGKSASAVAADLFLSKNTVRSHIAHLYQKMDVHTRDELIELI--DAQ--------------------------
>645023551 Elen_0578  transcriptional regulator, LuxR family [Eggerthella lenta DSM 2243: NC_013204]
--------------------------------------MQQATGGEKSRVVAKPAR-------------------------SDIQRGGIALDAFASAL-FWGYVAIM---------FGSSEIKIAESIGLAPENVAL--------ICGNVVALVAVGLLGPRAHGSHLFVL---------GLAGSGTACI--LQTVSLLSPEM--VPVAWS---RLFACGASAILVLAWCE-HISSETSQ---ERPLFLALCSLLTIVI-VLVSIQLGA---RSAI---------LFGGVLPV---VSAALGAYR------------------TRASARTAPSVTIQPPFPLYL---------------------IVILFVFGFMISFF-----SLLNRRTGTVENFMIPAGIDPFLAGWTVLVLVIAGCVWMLLP------QR-------HASLVTTVLIPLASLGLLLPPFLR-----YGLQE-TLPAVVA--FIVI-CEAIICSVGPSNA-KKYFHIGS--FTFVFWTRSFGLIGMIVG--YAA------AILLFDIMKIAIDFDILLIMFAAY--AI---------------LCLTVAVMLGRIGL-----------------------------------------------------------------------------------------------------------------------------------KA------------------PAERERESTPA--------AAAHA--------LAERYGLTAREAEVLELVAQGRNMTYVQKALCISPGTSSTHINHIHQKLDVHSREELIDLV--QEELAR-----------------------
>645023456 Elen_0485  transcriptional regulator, LuxR family [Eggerthella lenta DSM 2243: NC_013204]
-------------------------------------MTGKTTSAQRDRERAVLA--------------------------AVERFAPLRRLGWAFLL-AWVFCVFYTNAVSGYTGAKASTLAVGAGWDLFFTGLPV------SMSVVMLVLIVVLEKRLGSPAQHAALFW----IAPLATAVSTPLLFC--ELPDFGATA----ALFVIG---AVLTGFGSGFMWVMWGE-YYAKVTQE---EVEFLAPSSAVAAAVL-VLVVSAMQG---WMAL---------VVVTAFPL---MSGLCLLLSW-----------------RDAQGRDATAEYRGAAEQRAF-----AEAHDSARKGLPRVLKSMGRAGFGILAACL-----------FVCVEGSFWSGSSGQDATAAQVALVVSIAFMLMVGLSATAGPRRVS-----LSFL-YRWMCPTLVVGFAAFIVLG-----ETAGA-YVAYVVA--IAARFAFCLITQMYFARY-AVQGAATP--VQSYGLGWIFVHLGDLLG--VVT------LVLVESGMAAGVFSLDQVAVVSIA--LL---------------VGATMFVLSDGRAF----------AFGARNEDGVLHDAASKRSMPAGAD-------------AGGA-------------------------------------------------------------------------------NA------------DEAASAPAPAADIDELT--------ARILE--------LAERGGLTPRETEVFDLLARGRSIPYVRDALVISRETAATHAKHVYAKLDVHSRQELIDLV--H----------------------------
>645026001 Elen_3022  ATP-dependent transcriptional regulator, MalT- like, LuxR family [Eggerthella lenta DSM 2243: NC_013204]
-----------------------------------------MKSSDVVRALAPADQAGEDEP-------------------LSALMYPLRFLGMGLLI-AWLCCTHV-------ASIFPGDVFDPALRSAFDTGMRI-------GDIGTFLAFVLFAPRIGRLSRHKAFSW------AAVALTTAGTAAV--GLALIPGGVGE--AVIIPA---SIVTAIGGAVLFCLWAE-AYSQMGAT---RTLMYGALSCIAAAAA-SFLISTMEA---PFGV---------IATALLPL---ASLACAHLSF-----------------RLLPTERAVAKGVHYPIP-------------------WKL--IVIMAIAGLLSSFS-----------GAFLSATEYVGAIHRVAATGIVGVVILVMAVSKR--------DRFD-----ARFL-AKVGLPVAVVAFAVIPFVA-----PMQGY-IVSVLMR--FAYV-WFTFFVLLMLANI-CYRFEIPS--LRLFAIARASSEAALLAG--ILV-----RRALWQTDLLADPTTLAGFALAGIV--LV----------------LVCVVIWMSEKSV------------------------NGDWGASGLSLADR-----------------------------------------------------------------------------------------------------------------LHVPGPRERFM--------SRCDD--------LAAQYDLTARETEIMGLIAQRKSRAEIEQELFLSQNTVKTHVRHLYAKLGVHSKTDVIALF--EE---------------------------
>645023087 Elen_0108  transcriptional regulator, LuxR family [Eggerthella lenta DSM 2243: NC_013204]
-------------------------------------MTEKAQQGFVDRWKAVL---------------------------LRVAAIPFVFFGVGFYR-AWLATFFR------------YDAFPTISVFDYFLFEGA--------IGIVSLALAFAARRVTPLWANRKAVL------ATGACMVGGSALI--VLACFAVPSP---ALKVAG---LLAAGGGLGSLILMWAE-FYGSLNPM---RVALYHAMAIFVGEVV-KWLFMGMSV---PYLA---------FFSIVLPI---VCLACVRSSM-----------------TRLPERDLPPAMKEGDPKTIP----------------WKP--ILLMAVCTFAGGFG-----------------ALPTQLLVPGNVLGAMFVTALVFFGVLSAS------RWFN-----FDTI-YQLAFPLFIVGFLFVMPTF-----GSNAQ-IMALCYD--AGYT-MLSMYIMIVMSNI-TYRFGVNA--VWINGIERGIRYVVELVG--WLA-------FAGASAHLGEEATSILYGGVAVA--VV----------------LTFVVIFFTERGL------------------------SAKWGVVLKD-------------------------------------------------------------------------------------------------DP------------------MGSASAEGRMA--------IRVSD--------LSRAYNLSPREEEVLQLIAQGDTVAEIEEVLYVSQGTVKAHINHIYRKFNIHSKSELFELL--NDVEKPVRKGRRSSSSAWEDEERQAG---
>645023953 Elen_0989  transcriptional regulator, LuxR family [Eggerthella lenta DSM 2243: NC_013204]
------------------------------------MSVEREDHQEESQEAPVRRRSRLF---------------------CGAIAVPVAFLGLGVYR-AWIEIMFV----------GSFVDFPAVAFSGRDLFDLT--------MVVTAVACTLLARRIGPFFDKPAVYA------LCAATLTASTVLM--FASCWLPGIAP--AVGVPA---TLLGGFGIALLILFWSE-LYGCLNPL---RVALYYSASIVVGALV-LYVYRGFML---PWLF---------VMTSLLPA---ASLVLLRRGF----------------------GSLPTAELPSTSWTRF-------------SVPWKA--VLFMAAYAFAYGLM---------------EGGLYAGAFGPHSAPGTLAVGVLVFLGVAVRG------GRFD-----FGII-YRVALPLMVVALFLLPTLG-----HVQGM-AASFCVS--AGYT-AQSVLIMLIMANI-CYRYGVSA--LWLFGIERSVRQVSMWLG--RLV------ADGAQSFDVLGGNGELFISLLTVV--AI----------------VTATTILFSERDL------------------------SSRWGANFLA--------------GGTD---------------------------------------------------------------------------------------------------SAAMIRKQELA--------DRCAE--------VARAYKLSTREEEVLLLLAQRKTVGIIERELFIANGTAKAHVRHIYQKLDIHTRQELFDLL--GVEAREGGKGAGATADEGL----------
>645025337 Elen_2353  transcriptional regulator, LuxR family [Eggerthella lenta DSM 2243: NC_013204]
---------------------------MENGETKGSGEFDRPRESAELRFADDEAVGVREADAPACEDGTVAGARAPGPLLPWLPSIPLFFLGLGVYR-AWIEIVFV----------GSFVEFPAAAVAGHDAFDLV--------MIATMFLCAALAKRIGPLFGKRSLYA------VSGVALTVSTLCM--FASIWIPRSAD--ALAVPA---VLLGGFGIALVILLWSE-LYGCLNPF---RVALYYSASMIVAALL-IYLCRGLLL---PWLG---------AVVLVLPV---VSLAACAAGF-----------------RSLPSGELPRA-----KPSKF-------------SFPWKI--VLLMAIYAFAYGLK---------------ESSMYQSTFGPHSAFGTLAVAAIVFVGVIARG------GKFD-----FGVI-YRIALPLMVAAFLILPNVG-----VLGQA-ASDFCTS--ASYT-AFSILIMLIMANL-CYRYGMSA--VWLFGIERGVRALFTLFG---------RQTEQLLGAPSFGLAGSDAVVSGLVV--IL---------------VVAATMILFSEKEL------------------------SSRWGVSFLG--------------EDGA-------------------------------------------------------------------------------AG------------------DRAIVKKQELA--------NRCQE--------LARSYGLSPREEEVLLLLAQRKTVGSIERELFIANGTAKTHIRHIYRKLDIHSRDELSDLL--GLFE-------------------------
>645025770 Elen_2795  transcriptional regulator, LuxR family [Eggerthella lenta DSM 2243: NC_013204]
-------------------------------------------------------------------------------------------------M-VWMVACCM-----GPEVTMPLGGGAMVAMPAWAGSLLG--------MAMASAVIAIWFKRTRSVPDSPSWLV----AIASIMTLAAALHLV--WALDRSLPGAADAALYAVM---SALTGVGAALFRVEIDR-VFGWIGTQ---QTLYQGMLGTLAALVLMTACFSCLAEATQAPLV-------LYGVALALPF---AAFLLLRRVVHG---------------FPRVRYFQHGRDVPLPFPAKF---------------------VATSAVQGIAAGVF----------YASLFLFGVPASGSSHMAIGQLAAVVLLFATLVF---------LRLD-----FNRFIYKVAFSFVAVGFLLAAMA------PGLPQ-LGFVTLV--AGFC-YLDLVLWSLGACL-MKNMGLPA--TWVASCPGAALFSGVLVG-----------GAVAYVVLGGRPYGEAAILASFAA--CF---------------LFACALFLSSGRNL------------------------KYGWGTVLP----------------------------------------------------------------------------------------------------------------------GEGGLEAGDLA--------GIVRF--------VATERAVTQRETEVMLLLAQGKTRRAICEELTVSPDTVKTHVRAIYRKLDVHSQQELIDRIVAEREHLVDDGDDIALG--------------
>645023489 Elen_0518  transcriptional regulator, LuxR family [Eggerthella lenta DSM 2243: NC_013204]
-----------------------------------------MTPSL-----------------------------------RKELWRTPDLLGFAAHW-TWIWCVFWSSLFYGEGTLLGSSVGAGAATGLAGIALEPLWVTSLLANVVTIAFLLPLSYLRNPLSDVKGLPP------LAAVLTALGTVAI--SHPALAGTGDGASTLYLAG---SLLTGVGSGIVVVLWAE-LLASLGSQ---RTVNYSVVSLLIAAVA-YLLVRLLPI---DVAQ---------LVVALLPL---VSMGCFVHFK-----------------RSVPRPPRAMRNVRVREKPPV-----------------RM--MVIAVFFGVSFGAM---------KGLIAPVGDDWIGVRDQLNIIAIAGGALAVFVTMSV--------YKMD-----FDHLTYQIALPLMAAGFLFLPLH------EPWNV-IGTAVHQ--FGYQ-YFYIVLWALWPVL-ASRGGVPT--GWVVGWGLLCIQLGQFVG--SVA-------AALALTVVHGDLGLAMLSAGIVF--VI----------------LIIALFAMGSGSA------------------------NTGWGFVKP----------------------------------------------------------------------------------------------------------------------MEEADATSDLE--------KAGTR--------LARSCRLSPREIEVFFLLAKGRNRAYIREELVIGDETVKSHVKSIYRKTDVHSQQELIDLL--ERESGVEG---------------------
>645023594 Elen_0617  transcriptional regulator, LuxR family [Eggerthella lenta DSM 2243: NC_013204]
-----------------------------------------MGKFGFAALGKRIKLSV-----------------------FSFDVQPTIALGFALHW-TWVWVTFW---SSTFYSISPAPGPATVGVPLEPLWLLS-----LLTNVLGYGALFVMSRKRPVFGRSSAVPL----VAGALTLMGTLLVSY--PSAASFNEASS--FAYLFG---ALITGVGSAVEVILWGE-LLTILGAR---QTIVYSMLATVIGSAF-YLLLSFLPD---QVAR---------FLTVGLPA---AEMWLFTRKQSIVRTA-----------RQPSDEVAGPDAPPSGRKPRL---------TTTRKALLEI--AGISLFFGLSYGLM---------KGFFALSSDNLITVRDYLNIVALILGATAILVTTSV--------FRMD-----FRHMTYQVALPLMAAGFIFFSLT------YPLDL-IGFALHQ--MGYQ-YFYIIIWALWALL-ARKLDKPV--ARFASLSMMMLMAGQLAG--SIA-------GAQLVLLADDPYTMAVVAACSVF--VI----------------LLVSLFAFESPFP------------------------ESGWSMF----------------------------------------------------------------------------------------------------DP------------------LGQDGPAPRFR--------RSLKK--------LAEMRGLSPRETEVLELLAKGRNCSFISTQLVISEETAKTHIKRIYRKFGVHSQQALLDMI--ELDGDCH----------------------
>645023972 Elen_1008  transcriptional regulator, LuxR family [Eggerthella lenta DSM 2243: NC_013204]
---------------------------------------MGNRTALKDAWSS-----------------------------AVTRANVTLAVGFGCAV-SWSPTLLT--AATPDNVMNALVNKPPHGACMPSLVAAV----------LACLVLFLGGRRLFAVLERTVKPL------ALGVAMALMGAVF--VLPLVTRN-----SVTVTGDVVIAVAGALSVVLYLFWMQ-LFGRLSVQ---SMFLTLFLSQVLTCAI-NAIISIANI---YTVI---------ATSIALPL---VSTVCLRAGQ-----------------RERADGRPPSAAPAPREGRGA---------------SVRM--LVKLAAIVFAWGVIDHLFRSEFDAFMRTQVTSSPFAVAYHAAAFVVVVAAVAFAYALLAYR------ERFQ-----FGHL-YRMIFLLGLASILLLPIVL-----AGQAAIAGYTCSV--IMYQ-LVFLLIWVIAASA-FRDRSAYA--PGFFGLVYGFWSLGSFGG--ALF------SSVFVQHLTMDNVHLIVFAAVLAV--------------------AVGYAVVFTEADA------------------------------NALVQ--------------------------------------------------------------------------------------------------------------------IVPFKHKTPFK--------AKCLS--------VAQTYQLSPRETEIALLIAQGRDSAHIEKKLFLSRSTVQTHRMHLYQKLDIHNRQELLDII--EAAEAVGASSAR-----------------
>645023583 Elen_0606  transcriptional regulator, LuxR family [Eggerthella lenta DSM 2243: NC_013204]
----------------------------------------------------------------------------------MRAWPAAKYLTYCFWR-SWILVVYT----APIWSYVANGTGSASCSFSMYAWSTV-------AFALVAALLALFHEKASLVLARKGVMC-------LAGVISSVGMLMEYAGAFLFFDGAN--LLFVSG---ALLTGVGTAFIAVRAGQ-IYAATRPV---VAVTNTALSELASGLV-FFFVVGTVP---QIAL---------LVAALLPL---AAALMTLFESDADAT------------RGLVRRRAADIDAATRRASVF--------------AFARF--LVVVFLLTFMANLS-----------KGAFALQDAEASLASGTIGVSLVILVSFVLVLVSSLL-----KSFD-----FGVAYYPLVLMLVLAVVVVFSS-------DAGNM-AAAAVIV--LVYC-LFSLFMWCLLTYL-ARSDYWSS--IQVFGYGRSVFALGSLAG--LVV-------GQGYPLAEMDGSESFIVGLVLAF--LL----------------VAASMLIFRESDV--------------------RKITSAGWLAVEAVA-P-----------KSSV-------------------------------------------------------------------------------SD----------GLDVVRDAVVADDSRDMFSEEVIAEMGSGVDADG------FAADHNLTAREREVFELMLRGRDAKSIGEALVISDNTAKAHIRSIYAKTGVHTRQEFIDAT--EHVMR------------------------
>645024561 Elen_1592  transcriptional regulator, LuxR family [Eggerthella lenta DSM 2243: NC_013204]
------------------------------------------MKGFFEK--------------------------------LVKACPSLPFLALGVWL-AWAYIACS----GTAWLSDTEMNGANISTMYIVFTLTF---------GIVLLASTFRAARIRQLLERPAVVI----AGGAFASLGCLVIVL--IGPYYLTKVLPYDLITALFYIASACTGLGTAVVGLKCGQ-LYGAIAPR---KAILYTALSHVAIAVI-YFTVIGSPS---WQPVPGGPSLAGILAFVGMPL---AAAGAAALSF-----------------IAPLGEKAERAESRSRFPRSF----------------WKL--AAVTFAFSFVVVAL----------RSMLVEVSPIDVTLDNTRLVMLLRMAMALVFAAAAIGVEG---ERFD-----FGKI-YSVIMAAVVALIAFCPIVGVTH--LGWSA-LVTFLSA-------VFEFVLWCILAFV-VYQRHISA--VLVFGFGYGAFMAGSGAG--WLA------GVHVFPQIAATGNSIVLYLVLAFA--VL---------------ACAFVLFSEKEFDR---------------LFKPEGEGEASLNDLLGDEL-PG----------MRPD-------------------------------------------------------------------------------DA------------------DAHTNKKGRFG--------LAIDA--------LADQAGLSRREKDVLRCLAMGYDAGAAAKRLQVSWNTVRTHTRNVYAKLDIHSRQELIDLV--DRATERTQER-------------------
>645025737 Elen_2762  ATP-dependent transcriptional regulator, MalT- like, LuxR family [Eggerthella lenta DSM 2243: NC_013204]
-------------------------------------MREMKAGEERDRARFSATRLLED---------------------LDEQWPSMKFLGFGAYY-AWIFLSYN----SDVLFGWSGASVGGNAMSVMYLASTT-------ALGLVLIVAGAFQKVTARIVESRLSVT----VLAGMATLATLVVAW--SAPAQAGE-----ALYVAG---CSLTGVGTAFVALRLGS-VYSTVGAR---QAFMYTAGSFIFAGML-YFVCIGLPQ---PVGL---------LMAASLPL---LAVVFTMAA------------------VRAPSEPAEDVVPVRELPRGY---------------FIRL--VVAVSVFSVIAGVI--------KGFMALQQPLSAATDQGVIIVFATACAAVLLFVLVGLLV------REFD-----ISQL-YYPIIILTCLGNLVVPLF------GGLGV-IQGELVS--IAYN-LFILMVWCLLANV-ANRTDLSY--VRVFGWGRGASAAGTTVG--WFA------GASLAPVLVENPSNMVALAMGMVF--VL----------------LVVSMVILNERTI-----------GMALRKTRNAQTDQGTGDFFPNGR---------GPESAGGA-------------------------------------------------------------------------------SD------------------GDRAPREGAWT--------KSCNA--------LAEQAGLSLRERDVLFLLGKGYTIEYIAGELGISFNTAKSHIRNVYAKAGVHSKQELQSLI--EDGKIVR----------------------
>645023500 Elen_0529  transcriptional regulator, LuxR family [Eggerthella lenta DSM 2243: NC_013204]
-----------------------------------------MGTCLRSKLTAFCPD-------------------------WRSLDFYIVLLGLAFCR-AWIVLCLS------------AVAVTTLVSHSNWMFLLA--------GSVAAAGVAVAARRAATQARFEVRLR-----GVTGALTVLCAVAM--PIALACGQP----IMLAVL---VVVGGAASSFLQVLWGN-EYAR-------RPVPFALACYPATAVVIALLIALVVG---ERGF---------LAFFVFPV---MSFVLLLVETSRID-------------KERPRDEPSGAAAAPVAPAAPVVPAERDRPALSRKSIAQL--MVSIGVFSFLCRVF---------DSLPGEGVIDPFVVFGGSSVFALAVVGILFLLFAFLCG------DRFE-----PVFA-YRLSLPLMALGMAIVSLFF-----YDHWA-LSVLLIG--IGYE-LFDIVTWILFVDL-AQRREDAGGRYRVFGQGVAATLCGMGLG--YLV------GGELHARLLAESVQMSTVGILCVT--VL----------------VVTAFLVIPEGTI--------------AQVVGRRGRLRGGERDGEEGEGPA----------AGAA---------------------------------------------------------------------------------------------------DVGAPAVPPLE--------KRCEA--------LAIERHLTPREGEVLVLLARGRTLAIVMRDLQIAKGTAQTHIENVYAKLGVHKQQELIDLV--EGCELKDEA--------------------
>645023502 Elen_0531  transcriptional regulator, LuxR family [Eggerthella lenta DSM 2243: NC_013204]
--------------------------------MQYGTKGERVGELAFESAAEATAAERD----------------------SRTLDYLITVIGFGLCR-AWIVFCLG----------APLVAGAASSFTWAYLLFGA----------LSALAVSFVVNRSGKREGTVRVAL----FRFTPVALAASGIII--PLALWMGSE----PLMVVG---FVVGGLGAGPLQVLWGD-RFAR-------HATFFATIASPAAAIV-TALVAGMSS--DHTSL---------IGFAVIPL---LSFGLLLFEANRIGLSWSDLAQKPIGESSGAIAADGEADGRVGEPAGCDRERERDCDPSAKFGVGKL--MFSIMTFSFLCRLF-----------DAMPSHVDPFSFIGGSAIFALMAVGVAFLLIAAKLR------DRFN------ATLTYRLSLPIMVAGFVAIALFF-----DTHAA-VSILLIN--AGYE-FFDILTWVLFVDV-SRRRNENA--LHIFGLGVAFMFAGMGVG--TLA------GKACDAMIASGDVQISVVAMLATL--CL----------------VVVAFMVLPEGVV-----------------SQLSQTMRTSRKEKEAEE-------------APAV---------------------------------------------------------------------------------------------------ATADAGAGRLE--------QHCAC--------VARDYGLTPRESEVIVLLAYGRTLSIIARDLQIAKGTARTHIENIYRKLDVHKQQELIDLV--ETYE-------------------------
>645023151 Elen_0171  transcriptional regulator, LuxR family [Eggerthella lenta DSM 2243: NC_013204]
-----------------------------------------MVAAFPHIASASAS--------------------------TTAPAHPLRFLACTLAL-AGSFVGYW---------LLNYSAFPLFDPVYFWTREAS-----AVVGGITLTALAFASYWHPGLFTSRRFFA------AAVSTMIAGSLVM--TAGIFASLP----AVLVCG---AALVTVGTGLANIIVGI-GCIGLDMR---RLGISVTAAYVLAYAL-RGVFALLPW---EANL---------VLFCFIPL---LTVTLVAPYARPLL-------------DQVYAEGSPAQAAVTAPSSFL-------------PFGHQL--FVTLLLFRFIYGYT----------LTFG------EVGRVPLLALGALAPLVLVLGYVMLSR------KDFS-----PDAF-FQLSILCSVAGFLVLSIA------TVNGT-LISTLLS--CGTG-FFEILMYFVLIAL-GAKNTVSA--LPMLAWGNAMASWGTLLG--ANF-------GRFTNEMAADATTTSIISACIVF--GI----------------VAYVVLVQKSFSF--------------------SHTIQGIKPLTPLV-------------------------------------------------------------------------------------------------SS------------------SAGDGPLSPVA--------DRCAA--------IGTAAGLTDREQEIFEYLARGRNVRFIQDELTVSYNTVKTHVSHIYAKLDVHSHQELIDLV--ERQA-------------------------
>645023956 Elen_0992  transcriptional regulator, LuxR family [Eggerthella lenta DSM 2243: NC_013204]
-----------------------------------------MRNAERTASGRNAG--------------------------GEPSRPAVARDRLIDAR-SLVAVCAL----SLSTFVQNGYVYPPFNAVVPWGFALC-----GLLYGAAFGLWAFAAHRSGSPLPVRAVTV------GALAALAAGCGLW--MLGVQNGYAS---ALGVPG---AALLSCGRSWAVIVAGL-SLTRLRPR---GVLVTMAGGVCLSYAV-YLVLDPLLA---ACAP---------VVYALLPA---VALAAVAGPVARLR-------------DALPDGAPPSELALTNPGSFP-------------GPFNRL--FVCIFLFEVAFGLS----------------ITFGAGPTAWWQSATCGVALLALAAWCARTQ------RASR-----EDAL-FHVSGLLVVFGFFVSAAQT-----AVLGS-VALGALT--VGAQ-MFSVLTWATLAII-AARNPSGG--IAALGQGFCASNLGATTG--VVL------GHLPVAADAAGADVRLLLFALVAA--AF----------------VGYVWIGLKDFSF--------------------SAAIRGVKPVEEV----------------------------------------------------------------------------------------------------------------------EAPAAPEAAID--------TRCAH--------LASVHGLTEREGEVFALLARGRNGAFIQEECRVTRNTAKTHIRHIYQKLGVHTQQELIDLV--ESGRDFIV---------------------
>645023607 Elen_0630  transcriptional regulator, LuxR family [Eggerthella lenta DSM 2243: NC_013204]
--------------------------------------MNVVDAGCRDRMAQVSLTMGASDEGEGALQ-------------AMVERMRDSKHGESAAI-VVCVIAFAIMGCVGGILNASVYSRVAEYYGIAREISTM-------TSGFLFLILFLIATRKPSLLDRRLLTV------VALGCAITAAFVL--EFALQMANG----PLTVAG---FLFYNTASAWASIMMVS-AFSSL------RSSKAALAGVVCGMALGEVVRVAHPPVSFELGI--------VEATCSYAL---IIVMLYHRGGRQL--------------DAIAREASPASLELSNPESFL-------------RPAHAL--FLCVGLFSVATGYG----------------LTLNEVSHAPISVDVSAVVLVGVAAWMLLSR------SESK-----EDML-FSFAMLLVVAGFIIAPFTF-----LTDLP-SANALLR--IGVR-SFDMLVWLVVLAV-GRQNLLAL--LPTFALVRFMSAVGTDVG--AIA------GHTTNDIVGTNDDAAMLIAEVVLF--AF----------------VAFLWLGFRKFSF-----------------ADTIRGVVNVGEREAGPVGAAAAEAVGEVRFGG-----------------------------------------------------------------------------------------------------AGETVRQLSIE--------ERCVE--------LGAQHGLTERETEIFAMLARGRNGQFVMEHYVVSRNTVKSHVKHIYAKLDVHSQQELIDLV--ERAGE------------------------
>645025793 Elen_2816  transcriptional regulator, LuxR family [Eggerthella lenta DSM 2243: NC_013204]
---------------------------------------------------------------------------------MIEVRNTINA--------TWVRCLVA-----LIAELFGTWLTNAALYPQYIGVMSEARDASSLVGVVTLVALAVWALKKPSSINETTLTA------GSFVLYSAGFALI--VLGIAQQSA----PLLLAG---ACVRSVGSRWVVVLMGI-SLCKLDKR---SCMLCIASALVASYLL-RLPYMGADA---TVSM---------ATLFLLPF---IMYAACRPLALDM--------------LAVIREAVPPAETSITQPASF------------VPFAHGL--FVAIFIFRIAYGFA---------------LTFGSIDGNPQQTFFGLMPIAILLVMALLP--------KVPK-----ADVL-YQAAALFVVGGFLAVVVLVGRA--PGDMA-FANGLLY--AGSE-CFDALMWFVLASI-GARNKVNA--LAVFAWGRAASSAGLLCG-----------ATVGHAVNATPDPLTVSVGIAVVL--FL---------------FVAMNFTVLKPFGF----------------------------QATIDGV-------------QSVE---------------------------------------------------------------------------------------------------PVAAAASVGLP--------EKSAA--------VAARYRLTPRETELLELLAHGRNGPFIQERLVLSRNTVKTHVANIYGKLGVHSQQELIDLV--EEADDR-----------------------
>645023409 Elen_0436  transcriptional regulator, LuxR family [Eggerthella lenta DSM 2243: NC_013204]
-----------------------------------------MRHVEARDTASGEE--------------------------EAGLRLGSDDLATCGSL-ALLLIAAY---------LLNAYIFPSVAFLFPAGREIS-----TYCGVGFSVVVAVASYRQPAVFRENPWSL------TCLGLFAVGLAML--GAGLMADSP----LLVALG---SPFGGIGSVWFSVLVGL-ALVKLGTK---RSMVVIPTAFVAKYAVQFGLVLMGDALDLLAAL---------VLYFACTT---ASYLLIRPRVHRMI-------------TAIRESASPTVLDATNPSSFL-------------PFSSLV--YVSVFLFNAACGYA----------------FGSQGQMMPQAATLLSFVPVVVVFFIVVAAR------ARLV-----ADAL-YRVSALLVFAGFLLVPLSFNGLDRPAGFH-MSSMLLY--AGSD-CFSVLTYYLIAAV-GSRNPAGA--LSTSAFAIAAGWLGIGCG--ALL------VQSIEALGALDGSTLLWSSAIVTF--LF----------------MTYNFVAMRGFSF--------------------EDAIKGVRPAHPTPARA-----------AADE---------------------------------------------------------------------------------------------------AGEDPDTSQLE--------ESCEN--------VIRRFGLTPREGDVLRLLARGRTSPVIQEKLFLSHNTVKTHVRHIYAKMDIHSQQELIDIV--EGADA------------------------
>645023494 Elen_0523  transcriptional regulator, LuxR family [Eggerthella lenta DSM 2243: NC_013204]
---------------------------------------------------------------------------------MVRLRDLMGSDGKGARL--WLCCFAMGTCSSVRVWILNNDIISVFSATDPFARDVV----YTCAEILPLVAIALLARFRPTVLSNRLLSC----TAAASAAIGAAMFLC--VDAWAVP------GWPQIA---YALCILGGMWVSAALALSLCKLANPR---SVALCVCSAYAAASVL-EWAMSSVPL---EARV---------ASWVALTC---IVLVLAYPLASDMI-------------REAAEVGDARDLVLSQPRSFV-------------SPFNVA--FLSLLALKLVSGFS----------------LALNSVSGVPVHTFVTGLVPLLAGVWIVLSGR-----ERGQ-----EDAL-FQIASLLVIAGVLAAMVSIL----HSLGA-TSNVLLA--SASE-CFALLQMLVVVSM-AARNKIDA--VYVVACSQAYTSVGTMLG--AGA------GHAANGIATASDAATLAFLAALLF--LF----------------VVFCFVWLRRVSF--------------------ERIIYGIQPVKP----------------LVIA-------------------------------------------------------------------------------DS------------------HQASEKGGSFE--------SRCAR--------LAAQRGLTKRETEIMAMLARGRNGKFIEEHYVVSYNTVKTHVKHIYMKLDVHSQQELIDAV--EHFGDEGASASRSESGAGLEPAPPREGCW
>645023266 Elen_0289  transcriptional regulator, LuxR family [Eggerthella lenta DSM 2243: NC_013204]
-----------------------------------MECFGYNTGMLRSREQNGEG--------------------------VAPPKAGLFSFAQGLAL-ALLTLSSW---------SLNVHLFPLYDTQLSFIRELC-----TLANGAALVAVAVVSVRRPRALRRQVL------MGIAIFGAAGGSLLV--WAGDRLGSM----GVMLAG---ACLVSVAEGACAILVGI-ALCSVPTK---LASICIVTGLLACAGA-KQAIAVGYS---EFAL---------AVHAALLL---GAALLANPTASETM-------------ARLSRDESPHDMAITQPSSFL-------------PFGHQL--FVCLLLFSAVQGFM----------LTFG-----ETGGIPATSIWSLAILAVVLVVACLAP-------RRLT-----TDAL-LKLAALLAIAGLLLVPASD-----LIRFS-ISNGLIS--CGIA-AFDVFQWIVLTAL-ARRNMHGA--VSVFAWGSAMHAIGVILG--ANA------GRFVNHYWTSDVQVVVLAVAGIVF--CL----------------VVAMSVFLQHFSF--------------------EKTINGVRESVPPVL-------------VDSA-------------------------------------------------------------------------------DE-----------------DDASEERALTVD--------ERCEV--------LSQQKGLTKRETEVLHLLARGRTGVFIQHELCVSYNTIKAHVKHIYQKLDVHTHQELIDLV--EDLG-------------------------
>645023341 Elen_0364  transcriptional regulator, LuxR family [Eggerthella lenta DSM 2243: NC_013204]
---------------------------------------------------------------------------------MMRANNMRVVLGSALLW-AWGFLCFL----SPALFPERGGLDASIGLEYGFFASQA--------SVLVCAGVVVLVSRWRRFIVKRGAFF------VAALLVALTTLVL--TWAVRADAL----AVIVAC---GVIDGGAVMLLGVAWGA-RYS-LGSQ---RMRSLVVLSFLVAYLL-YLVVAQIPG---PTSI---------ALVCALPL---ASWALWRSDAVMRHE------------LSSEVFPSRAAAGEAATPGEL-----MAGSWEARVLPWRA--VSVLIAATFIGNLM---------ASVLMGRSYAGVDSLFFGGIVVCASIATMMLVPLTARR------ASIS-----VDGV-YRITVTFTAVGLVAIMVFG-----TAAVP-VGGALVQ---GSAFFLQVLVFLVITQS-TQELGLSP--LLSFSVGQGLVSGVVFAG--NVV------GKQVYALFGSGDFVLDVMCGLGLL--------------------ALFFMLVRRAGEA-----------------ESAGVRLSADSPALVEPSG------------DPGE---------------------------------------------------------------------------------------------------PVAADPESVVL--------ERATR--------FAQSYGLTNRETEVLGYLARGRTLPYIADALFVTTGTVKTHTTHIYRKLDVNSRQELLDQL--DAFG-------------------------
>645023413 Elen_0440  transcriptional regulator, LuxR family [Eggerthella lenta DSM 2243: NC_013204]
----------------------------------------MPERLSRPRDRRSMR--------------------------MVWKTLRIRHLGLAFFW-ACSMLTFR---------SSILLSGPMNTTGYQTLVVII-------SFVANMTTLFLVASRTERDHSFYDKLP----ASAFTVSIVTGLVLMTGSGMAGSAGLLTETMAVVPLVLGSVLAGVGYGYFWGSWAE-CLGRMHPS---RTSFYLPVVLLLTALL-FVAFSFCSEELGVPAL---------LLMLPLPV---LSQLCLTRCN-----------------REETDDRPAITADSGRYRTAL-------------GSLVSL--IVASLVLSCLFGYV----------WQMTVASVDSAYEAHRLPLIANIVAAVALIGLVLFAR------RRTD-----LALT-FKVIVPILVVLFALMPMFW-----STYPV-ELNTVMS--ACYG-VFDVIIWYMVAST-AYDFSVSG--FVVGGIVRGVSIIARLVG--IGI------GYVVMLIPESPSMLVIGVSVGAVY--VL----------------AMLALFQQGGNRF-------------------SFLSFGASKAKDAEGKAAAVSCAAGCGAACPRQ---------------------------------------------------------------------------------------------------QIASADEARGD--------ESASEPDGDVLEQIASYYGLTRREAEVLPYLARGRSAKVIAEALFVSESTVRTHTRRILEKTALHSKQDLIDLI--EKYE-------------------------
>645023418 Elen_0445  transcriptional regulator, LuxR family [Eggerthella lenta DSM 2243: NC_013204]
----------------------------------------MSTRIAVARDRRSMR--------------------------MVWKTLRFRHVGLAFFW-ACSMLTFR----SSILLQGPANTPELETLVVLVSFIAN---------MTTLFAIAAFMERDPHTFDRLPGWL-------FCALIMIGLVVI--DVAGRLGSDATMMALLVGG---SVLTGVGYGYYWGSWAE-YLGRMHPS---RTSFYVPMAFLLTAAL-FLIISLSAEYESAPPL---------LLMLPLPV---LSLVCLRRCH-----------------AEVPDGRYARTVDSKRYLTAL-------------ASLVTL--IVASLVLSLLFGLV----------WEMTVLSVGSVNEAHQAPLVANLVVAVCLIGLVLYAH------KRLD-----LALA-YRVIVPVIVILFAVLPFFW-----ETSPV-VLNAVMS--ACYG-TFDVIIWYMVVSA-SYDFAVSG--FVIGALVRGLSILARLLG--IGI------GYLLMLVPGSPSLLIVGISVGAVY--VL---------------AMLGLFYRTRRKGM----------PIVVEDEPIEKKAAAPATNAPPAEP-------------ANAP-------------------------------------------------------------------------------AA------------VIAPVVQAAEAPAASIAPAAPETRPDDAPLSEEAVFEQIAEDFSLTRREAELLPFIARGRSARVIADALFVSENTIRTHTRRILEKTDLHSKQQVIDLI--EKYR-------------------------
>645023381 Elen_0406  transcriptional regulator, LuxR family [Eggerthella lenta DSM 2243: NC_013204]
-----------------------------------------MT--------------------------------------SKHAGIALGALGFGLCK-TAISVAYI-------TAMGSVSSTVGFVSELDFMFAMN-------AISFATALAIIALVRAGRLRPGALSQV------PAVIALLVGFFLS--ATGVMAGLPFA--ATAVFY---GVLCGFALTVLNAAWLEAFVAEPDAA---YGVYQIVGGLIVQCVL-VSVLPLLGS----------------LAASVLSIVAVVVSACLLVRLK----------------RMLSFAERDELLPANRGDRLS---------------LLQA--FLCLFVLVGVVGIL-----------HTTVLGSQSESIVGDVNMWMPLVAATAITALVAGLTM-----RHPD-----PTAV-YKGCLPAMLAILSLLPFFG-----EALGG-LAGLVMI--TCYD-VCGMVFLLFIVDR-ARTLRMSS--YVLSSVYLGGSGLFLVIG--LSI-----GGVLGALSADYGLSLLTLLAFAAIY--PL---------------AIVLVVALRRAHPQ------------------------SASHATASERE-------------AGAP-------------------------------------------------------------------------------SA------------------GSVPTVDDALG--------AGVDA--------VAARFELTPREREILGYLARGRSARFIAETLIISENTVWAHIKRVYAKTGVHSKQELMSVV--ERQGRNGKDG-------------------
>645025804 Elen_2824  transcriptional regulator, LuxR family [Eggerthella lenta DSM 2243: NC_013204]
----------------------MLWKAGILHVCFVRFRRFRYDAPMRETGGNRQKQPSRAWA-------------------HPAVYSAVVILGFGLYR-GVNSNVYL-------SAYAFVKAPFMFVPDLFFNVVVA-------CSIIVCSAVAVTLAWTGRLKANTMPYV-----LPTALLLAGNLAAL--LGVILSLPPDL--ALLVPG----LLYGAGSVMLSLFWIE-VLSASRPS---SIVVQIALGMLLNVVV-SSVLSPLPG---DVQM---------RSSCVLLL---VSGLCAWFVRRRLRAASCEVETH----NERPIAETVSAEPAEALSSKTSLRARWGAYRDAFLELGDS--LVAFFVLEAVIGLL----------NSFMLAGSIDFEGSGAVSAAAIVGAIVVFCFIVFVAH------RIPK-----VSTV-SRVVMPVLAAMLVFLPFLS-----ERYNL-VFSMLLL--GSYY-FVALLITYLIAEA-AQTRKVSP--YVLMGVAMGVARVCLAVA--LLSGYAAGVAGGGPGDEAEHTMRYLVIIVVVLY--AL----------------CMALVFFSRDRKR---------------------RRAEEASADAPNES-------------AVGT-------------------------------------------------------------------------------DS------------------VSVPEIDSTLD--------ACCAS--------VAREGGLTEREAEILVYLARGRTKAYIADALFVTENTVRSHVRNIYSKLDVHTRQELLDLL--ER---------------------------
>645025750 Elen_2775  transcriptional regulator, LuxR family [Eggerthella lenta DSM 2243: NC_013204]
-----------------------------------------MQDSRYTTQAADYRRF------------------------FVNGRTLALALGYGLFR-GANSLLYS-------SALASVPTSTLFIADMSFSMTTA--------LSSLLCALAVMALAWKGLILGFRLPV----VLPALLLLLVAAPAV--APWIAPGSS----GVFVLL---ALTYGVASTCLNLSWLE-VVAHQTPA---RIAGILALGMLVKSVI-TLACGSLMG---VPFV---------VAVGVLLV---GAVALLLRARGRAW-------------LDSSEDDAAPATFKAYRQGAM----------GIADALVVS--IVLEATVSILNGFF----------------LGVATDGSGIISAVGAISAALVFCFVVVVVA------RAVD-----VERL-YRYLFPILLALVVLLPLTL-----GSWASQALQGLLV--LVYEFISFSALYFILCQI--QWKKLKT--YVLFAFATACIRLSQLLF-----------GMAGYWLGGASGSEAEGLYWIVTIAAVY---------------GLSMLLLYLTRRRP------------------------------------------------STDE-------------------------------------------------------------------------------KR------------------VIVVTEEDRFA--------ARAEE--------LAAEYRITARESEIMLQLARGRSAAFIADELVCSPATVRTHMKNIYAKLGVHSKQELIDLF--AD---------------------------
>645023102 Elen_0123  transcriptional regulator, LuxR family [Eggerthella lenta DSM 2243: NC_013204]
-----------------------------------------MDVSRFD---------------------------------KRRLFVACCALGFASFK-VAQSSLYS-------TAMLTSETTTVLIAGLDFSIASA--------AFVVLTEAVIVALALLGRLPRLSMPV----IAPSLVLAATAVLSY--SGALSSVDPV---VSLMAL---AFAQGTATVMLTLAWVE-IMTEMEPT---ISMKTLASSMLLAAAV-TLALQNSPS---LVML---------PCVVATLV---ASALLYRRAKGIAGNALASGKTMGGDEAAAGAEQKRDRTSLRPYLRGF-------------VSIGEG--LLSLLVLGCVVGII----------NGFMVVQHYDFDGSSLASAMGIAAASMAFFVMAYGFP------KTFS-----ASRA-YRALFPLLTGVLIIWPFAN-----FQYSY-FVGAAFV--AGHS-LISTSVMYLIIRE-AHESDLNP--YAFMGASVLLIRLASVSG--IVG------GTVIAGLDLNPSFKTMLVFCIALY--LL----------------SIVLLFMLRIRKR-------------------------SEREQRPAAS--------------------------------------------------------------------------------------------------------------------GEPVRGEDAFD--------AKGTE--------VTVRHGLTDRESEILLLLARGRSSTYIGEALYLSPNTVRGHIKNIYAKLGVHSKQEIIDLF--TA---------------------------
>645023940 Elen_0976  transcriptional regulator, LuxR family [Eggerthella lenta DSM 2243: NC_013204]
-----------------------------------------MSIVKAQ---------------------------------TLLRSLRWYHVGFAFVW-AIMFGGLA-----------APYAGSSETYDLYSTCQQA-------CVIVAVLAAVLVERRAPVFSPRYALPA--------GAILALGALAF--RIVFFAGQPTV--GGAALA---GVLLGLAAGFFYVSWQQ-FFASEGAS---RTAIYIPLSAVLSVAL-SVALHALPE--VAQAV---------CTIAVLPV---AAAASLKLSL-----------------REIIAPDPSPRMTKALAAATV-------------RDLWKP--VFCTCAIGFVWQLV-------------AGLFMVSADASSAAGIGGLALAAAVVLLIELFSE------RGFE-----VLRV-YQVLFPLVAGVFMLPSLLG-----VQFAP-LVVGMLL--FGFE-ILNLLLIVTCAVY-SSERNAPA--VQVYALCVGPTLAAMFAG--DLL------GRQLNPIIAYDFALAVNVLFLCVY--AL---------------SMVLFLVSFRRRGR--------ASGAASAQGAAPIDVAVVGGSQPLAVVDAVSVAPVPNAPAPAAA---------------------------------------------------------------------------------------------------AGEPDDAARWD--------ARVDA--------LGLVEPFSKREREVVALVLRGNNVPAIARKLYISENTVRDHMKSIYRKAGIHSRQELIDLF--E----------------------------
>645023113 Elen_0133  transcriptional regulator, LuxR family [Eggerthella lenta DSM 2243: NC_013204]
-----------------------------------------------------------------------------------------MYFGLALAL-LVGLFTLW----GGLSLGGLTRLGIPEILKYWSIPLLI---------ALGLTFFSVLAKRKPPTKRCSSAAA----VAAGVFVLGGYAVLF--METTGVLRL----ATVSTS---AILVGVGYGLLSLVWQH-RLSSLAFD---DVVKTLLFALVIQSAGYLLLFALLQD----------------RTWMVFPF---LVALAVVFCLIT---------------LRLPKSNEDRRTNSKRRKGAL---------KSAVAELSDP--LLCVCAIAFAVALT----------RAITLDGIERTDAINLIASGCIIVVALALYGIWFVLGDDRAPFKKLS-----ILGL-YRAFFPIIVTALLALSIVG-----NSLAL-SVATLVY--VLFT-FVSVFIMSTSISV-ARAHSVPA--TSVYGAFAGATYFVFAAA--TAL------GAWVYYPRNFGAATLSVIVLFVFY--IL---------------AMSYAAIQARKKRR-------------------------GEDATTRNPV--------------------------------------------------------------------------------------------------------------------EAKATVVDGVS--------ERCAV--------LSQQHGLTARENDTLLLLAKGRDVPSIAKQLFISENTVRSHSKSIYKKLDIHSKQELLDLL--ETIELAYENDR------------------
>645023345 Elen_0368  transcriptional regulator, LuxR family [Eggerthella lenta DSM 2243: NC_013204]
-----------------------------------------MLR-------------------------------------KISRAFDAYSVGFAIYL-VLSSTSAW-----GLLHIASMTSLSFSGMSGGETARSI-------GYIGILFAFGLGCLYFPSQCKRDTTYH-------STVCLALGYAGL--FATVFVQNA----ALQNLS---AFLVGAGSSLSFVMWQR-LFAEQGAD---DAARRIIVGSALSAVF-YLVVTCIAW---FWLY--------AIVVFCVVA---LNALFLRRCRGNVF-------------QREPSGIVVGQSGGTTLANIV-------------SSTWRY--MLCIAAIGYVGGVS----------RMFAQQSGSDSSVLNVTLALGMLVAAGGLALVWDKVR------GRLS-----FPAV-YTAVFLAVMTGFLFLPFFD-----AGYRM-LFAGMAN--AAFS-LVSIFMMVTCIKI-AHLRQVDP--IAVFGVFSSIVYGGVLIG----------RAVGDALGRTYDISQILVIALMSTY--VL---------------SFAGVVVNMRRKGK----------------VDREFDPIGGAAESEPEGKE------------FSGE-------------------------------------------------------------------------------GG------------------AVARPSDERPAPRPLVRNVIVAQDMVPVYSRLLKKTYGLSNRETDVLELIMRGRDVARMSETLFVSENTVRSHCKNLYRKLDVHNRQQVFDLV--EEFRKREECDVD-----------------
>645025676 Elen_2699  transcriptional regulator, LuxR family [Eggerthella lenta DSM 2243: NC_013204]
-----------------------------------------MAH-------------------------------------TKKTQLFLVATGFACFL-AMNSFSLW------GFSFLPQFAFGASAQDSWSTPVSL-------SNIVAFFVYFLGSTRFPRLFDRAPFFE-------AVLLIAAGMIFL--LGFFVTSSA----VMLTVS---AVLVGVGTTCCFICWET-VLSLSEPR---ETKKQIILGSVLSLLP-FGLFFAFGQ---AGLL---------FTESLLAF---CNLVLLFFTLRFE--------------GGAPATAPVATPPAGAAPRVP---------LLIRSRFWKP--LLCIVMIGVISPVI----------GSVAFSDDLAFFESCAIVFAANLVSAAILAVVWLALD------KETT-----ISKA-YVVLFPVLITAFLAFPFVA-----EQYRT-LVLFVGS--FGFT-LFSIVMMVSCISI-ASERGLGL--VFVYALFAGVTYASRLIG------------QGLAAVIGRSSLSQETQIVTSVFVLLY---------------GCSLVMFILVRKSA------------------------------------------------ARPK---------------------------------------------------------------------------------------------------EAAPSGVDVLQ--------QACAQ--------LAAERGLSARQTEVLDLLAHGYDVPSIAKKLFISENTVRTHTKKIYALLDVHAKQEIVDLV--NARCGKDAQDE------------------
>645025699 Elen_2723  transcriptional regulator, LuxR family [Eggerthella lenta DSM 2243: NC_013204]
-----------------------------------------MRA-------------------------------------PSALKPDVPSFGYATFL-SINATSIW----GGIYPYLPAFCQTSLTTIVFYTVQIA-------VFWLAFCAAMAFTWARPGLSRGAHVLA-------FSAPLAFGPLML--VGAMYLESLAL--ALVVGA---AALIGVGSAGYLMSWQR-VFASLDSA---RGNLALIKGTGFSALL-YFFLCFIPT---ALTA-------YLIPLVLVPL---AGLCLWIAAHATD--------------AQQPMFDDVPREHAVVYKNAL-------------CESFLP--ALSVGALGFCSGAI----------RFIAVTHQELLSTINIFSMSALLAVVAVFYGAWRRRT------IHVD-----LMSV-FRVLFPIAATCLIVLPFAG-----GEFTT-VGSGVTY--ACFM-LACVLMMMHCGQI-SRDSGINP--VFIFAFYGTITYFMQMCG--YLV------GYASGSAAALGVEQLSFVALVALY--VM----------------LLIALVGRKVGKL--------------HTNRLEFLMLTPKAPQKETSAEIAVTQAVRSRDVAAPA-------------------------------------------------------------------------------GA------------------ATGPQLADRVS--------KRCKR--------LSELYGLSSREAEVMELLVRGYSGPAIAEMLFISENTMRTHSKRIYAKLDIHKKQELLVLI--DQM--------------------------
>645025761 Elen_2786  transcriptional regulator, LuxR family [Eggerthella lenta DSM 2243: NC_013204]
-----------------------------------------ME--------------------------------------QSSSRMHVSSWGYACFL-TVNATSIW----GGVFPFLPLEFQTAEITLTFFLAQAL-------AFGGAFVASMLGSYYFPRGARVMLVSL-------SALLVFAGSACL--IAAMYVQAATL--PLVFAG---GVLLGIGCAGMFMLWQR-YFASLPSA---EGNLRLIVGTAIAPLI-YFALYLVPI---ALTA-------FLIPLVFVPL----CGLCIALSVREMH-------------VDQPMFEDVPQQHPRVYRQVV-------------ADYWRS--ALCVGSLAFASGVI----------RGIALLHEDIGAVVNSASMLGSLVSAVVLLVLWYRMS------FRFG-----LTSV-FRVVYPLIITGFLLLPFLG-----ATYLN-LFAALTY--MVFS-LVQMLMMMQCAQI-SRDRGINP--VFIYGFFGGVAYIMQSAG--FLL------GWVSDFMWIGGREWLFIVAMVSSY--VL------------GLTLLAATGTLFKSLAA------------KGTVTADPIEFLAVGAPEEPRQQKAAKPAAKRRRNRPSAS---------------------------------------------------------------------------------------------------EDAGVIRDRTS--------KQCLM--------LQEAHGLSTRETEVMELIARGNSMAAIAERLVISENTVRTHAKHIYTKLDIHRRQELLDML--HE---------------------------
>645023433 Elen_0461  transcriptional regulator, LuxR family [Eggerthella lenta DSM 2243: NC_013204]
-----------------------------------------MNAATI----------------------------------VSIMKPNITSLGYGLFL-AINAAGVW----GGVFPFLPMEFQTTEIVFWFFLAQSL-------VFSFSYFASALGSYFFPGPTRTFIVRL-------ATMPYLLGWCCL--IAAIYLDAWAL--PLVVSG---GALLGLGSAGFYMLWQR-LFASQDSD---TGNRDLIKGTLYAAVL-YFSLYLIPQ---AVTA-------FLIPLVFLPL---FGLTIVLKSREID--------------LDQAMFQDVPRDHPLVYQRLV-------------NDYWRS--ALCVGALGFCTGIM----------RSLAIGEPAVGSLVNVLSMGGSLTAAISLLVLWQFKN------LSVN-----VVGA-YRVFFPFVITSFLLLPFLP-----EEYAR-WLAGGLY--AVYS-VAIMLMMIQCAQA-SRDRGINP--VFIYGFFGGIVYALHDVG--FIG------GTFAEQTMIIGIAPLAVVALVAVY-------------------LLGLMYFIGQGGFRRIFKHDSDAAASIELVALRAHAPEKKPAGANAEGEKPDDAVPKKAGKRGDRP---------------------------------------------------------------------------------------------------PRASRKPQRERKREERVYLDRISKQAAL----LQQHYRLSERETEVMELIARGNTVARIAEDLVVTENTIRTHSKRIYAKLDIHKKQELLDLI--ESFDPNDLQE-------------------
>645023396 Elen_0421  transcriptional regulator, LuxR family [Eggerthella lenta DSM 2243: NC_013204]
---------------------------------------MCETAIGFPRIRASAPAILMQGIFYPSKAIIQGRIVVNATTVLRAFKPNTTLFGYASFL-AVNAAGAW----GGVFPFLPMKLQEPQTLFWFFLVQSL-------VFAACFFLSVVGSYHLPGPTRLFIVRL-------SAVPYLLGWFCL--IGAMYLDAWTL--PLVIAG---GGFIGVGSAGFYMLWQR-LFASQDSD---AGNHDLILGTAYASVL-YFALHLIPR---AVTV-------YLIPLVITPF---FALAISLKSREIN--------------FDQPMFEDVPKKNRGVYRQAI-------------STLARP--ALCVGSLGLCAGLI----------RALAIDDPAIGSLVNALSMGASLVTAVAFMVLWQFKS------VRLN-----VVSL-FRIVFPVIITGFVLLPFLG-----DVYAR-WLAAVLY--AAYS-VTIMLMMIQCAQS-SRDHGTNP--VFVYGFFGGVVYALHDAG--FIG------GTLAGQVAIPGLSSHAVVALGAGY--------------------LLGFMYFFGQGGF--------------HSALRGAHRSVPDVELVSLGPTPDGSAKREGTVRPARK-------------------------------------------------------------------------------HA------------------DGEPVYQDRIS--------KQAAR--------ICQEFRLSAREAEVMEHIVRGKTVVRIAEELVISENTVRMHSKRIYAKLDIHKKQDLIDLV--DSFDPEPGS--------------------
>645023161 Elen_0181  transcriptional regulator, LuxR family [Eggerthella lenta DSM 2243: NC_013204]
-----------------------------------------------------------------------------------MATRAACYAGYAFLL-LANILSYH--------ATTAFASVPSFDDGTYMPVLGA-------THAAAFVAVALRYRNVAHEPLGSKAAG------FAAVALCIGFALV--LGSCSVGMQ----PGFVAG---TVLIGVGQAVLSLLWLS-ALPMFSYR---TSYLFLLGSHAAATAL-CAIVLQCPQ---EWYI---------PITLASLL---AACACATRLRVA---------------RPIERTFSSQIADVAPLVGKG---------------------VLAVGLFALLSGFV----------TSLSGQPDIDPDLMQYLVLGISACVLVIMSVPALLFR------QPFK-----LESS-YRVALPLSALGLLVLPGLT-----EAVPPAIAGTLAT--TGYM-MCGIVLACTIAEV-GKAARIPV--MPLFAASDTVSLLCLLAG--TEA------GALTRVYLPGTNAGFALIGLGTLY--LV---------------MLGASWLLGRERIP-------RRSDPQPSPPPEQDARPSGGAASEPADATRLASAPIQIVAAPEPDLVAAAYGLSDLETTVFKQLLEGRTIARIAQDLYLSPSAVKYHTQKIYRAFDVHTRAELAAFMRQPRLADVAPARSTDALSPESRAFTPETEAFGRQCAVGDDQPASAPLA----VTRANPCER--------LALQHGLTDRERQTLELLALGETVAAIARALDVSENTVKTYTKRVYRKLDVHSKQDIIDLC--REG--------------------------
>645025718 Elen_2742  transcriptional regulator, LuxR family [Eggerthella lenta DSM 2243: NC_013204]
MGGKSFVQAGDWDGHGAFGLHRLCCVRNRLWYNSAMKQGEENGSGERARAVDRYLHTGSFEAFRS----------------TFLSGLVLAFFGIGFYR-LWYQFNFY-------------NLHFSADVGMVTVGANV-------ARVVVIALLVLLVYKAGFTRATRGVFV-----WSGFVLMTVSSLLY--LLDLFFDAT----RFEALR---VIVGGIGLVGGEIIWIF-FLERLRPG---EVFFYAAGGLALSCAL-SLVMGYLDP---VVSG---------MINLFIPA---LSVFAYWQAMTRLD-------------ERAKTTRAGREDGMGKAPGVD----ALYESDPFRTGAVHA--LIAFFLYALLLGMA----------LGYPDGRHRELSQTVRSIHQVLVVLLIAFVVWLVLVRG-----RSFK-----LSGY-WLFQNALMMASICFLMSGS-----SGSEE-ASTFLLT--NAVT-CFYIPLVFFICLI-GRHVHYQT--TLVYAVVYGGSLLCMAVG------------RIIVYAVGPTLDHSLWLLIVMAI--VV----------------LVEATLIMRPRFM-------------------------GDYPIGFEL--------------GTMR-------------------------------------------------------------------------------NE------------------ASEGAAEVGVV--------DPVAA--------FAGLYGLSDVERDIVSLISQGRSRSFIAQTLNYSENTIRNYTRTVYRKVGVHSKQELLDKV--ADARE------------------------
>645025091 Elen_2108  transcriptional regulator, LuxR family [Eggerthella lenta DSM 2243: NC_013204]
-----------------------------------------MANGTYLN--------------------------------RLAAQPPIRFRPRLLLLAAFLASAPLYPPNSYLMLRFAPNVSPAGDFLFAMLLSCF-------ATALAILLFSAQRPSWPGFETRKGRPI----ATGCAWTYAAVLVAI--WILLAAGYRNV--VLFAAL---GVTAGACMAPVIMRWVR--LYLMDFR---SVMFYGAIACASSSAV-AWIVSLLSD---PFAV---------AAEGVLAITGSVLPLLFGIEKCTHETDEDAQSVSGIENGGGGFTGSPDAESPSNTLTGL-----ASSLRTFLSIIWVP--LLGFLVCSFMMAAY----------------SFDADVGAGRSEYTGAIVASAVVVALCAMR-------LKSP-----FVMLIDRLAVPACVAVSIVLGSFPT----GTTLF-VAGAMLV--YAPLALLSLFALSSLVAM-AEAGEFPL--PFVFSAAFLLSCAASLLG----------MTVQANVPPDVNLGPYLWVVLSSYF--CI---------------VVVHLGFVAWQQAC------------------------STDDPDALQDA-------------GMRN---------------------------------------------------------------------------------------------------EGETDTLHALQ-------HERIVT--------LANGYALTKREREILQYLSLGYGSVYISKTLFISDNTARTHIRNIYRKLDVSSREELLSLV--NGMK-------------------------
>645023592 Elen_0615  transcriptional regulator, LuxR family [Eggerthella lenta DSM 2243: NC_013204]
--------------------------------------------------------------------------------------MTALIVGVAC---LFSTLLIY----SGTVISFLRFEHTLLFVGTFAETTLL--------AATLFGALFLGLSLAGKRLPSMLLGA------GGGMLYLCCALAF--AYFSWFGSLGT--ALLIAL---AVAAALGDVCLALTWGR-ICARFKIK---RALVAVSLASMLSAGI-CFLYAVLPL----PGV---------TVLFVLSS---IAAVIVPLAFSGT--------------ADSTEQTAPERAEGRTTGATL---------ASLADVVVAP--GLGLLVFAFAMAVM-----------------RTAFNESQNAYLAALALDAATLLAYTTLRK------KRFA-----LRGGMHQTFLPLMAMVLLAATSISASV--GSGSG-LVSFLTY--ALYA-LAAILTLATLCAI-ANAGEFSA--DLVFSTAVLLFCAASFAG------------QSFASVLDDDLVHVAVTVTTTLY--AF---------------VMVLSSYMRRTRDA--------------------------HDEQRAAEH--------------------------------------------------------------------------------------------------------------------AEDEATPASSP--------DRCAQ--------LADAHNLTAREQEILAYLAEGHSGAYISDVLFISPNTVRTHIHNIYRKLDVSSREDILRLT--KG---------------------------
>645023573 Elen_0597  transcriptional regulator, LuxR family [Eggerthella lenta DSM 2243: NC_013204]
-----------------------------------------MEKGRADTEGGS----------------------------TLFVRPTVLDAGIGVLY-FFTSHMVI------RAMYSIGVDRTSTELSVFFLVVIA--------SVIAAHLLSKPLLRARRFAESALGIP-----AVSVTAALGATLAL--VSMLPVVGV----GLFYAS---GALLGLACGWIIVIWTS-TIHASRPE---SASFYLDPALVVAVVC-YFLFRCVSSFSDTIAQ---------GFLLALPL---VTIACIIRAA-----------------KPADEGDAPALGEGTQALQVL---------------------VAVAAAFAIGCSVT---------VYLAGRENDVLSSGLNYMVLFEVLAVILMAFCCWLMSR------FSQQ-----RGAL-SPRGTAVLSFCVCYLPLFS-----IGLVM-GGAAIPS--NAPDALWESNVWVLLIAIFAYDIRDSV--YAIRGLAVGLMFEAMCIG----------QLIARVSTLSFSSCALAVAGALTAL--YF----------------FSVGRQLLRGVPK--------------RKQPREEERRAEEPRARAEAE--------------------------------------------------------------------------------------------------------------------TEDEAMPSEML--------AYCRK--------LALENGLTPREAEILGLIAMGRSAKYIAEELTISHNTTRTHIKHVYEKLNIHSKQELLDLV--LFGSGLI----------------------
>645023189 Elen_0209  transcriptional regulator, LuxR family [Eggerthella lenta DSM 2243: NC_013204]
-----------------------------------------MQHETKPESA------------------------------GAKRTLAGSAVGYGIVC-GLTFPLMI---SSTFLQEMSLSHGAGDAFGALFFLAYA---------LTMAGTALAYALRRKPTRRARIVSA-------FAAAFLGNALMFARLVGLIEGGW----PYAIAA---SSLIGYGLATAELAWMA-RITSLHERGQVSLARTVPLSFLCGGAV-AAVIFVASG---TFEL---------LFALAIIV---VSALPLA--------------------RTAPMDATARRVSLAQGGAGD---------------FVKA--VSYLAVFSFVFGAV-----------SQVATVVEEPVPIAAQAVLDILLAAGIMLAYVVRKK------HALS-----VGDL-YDILFPIVAVALIALPFITS----PIVHV-IAAVLVF--VAFY-LSGMNVRIAVCLL-GERDHVS---MWVYLSVALGASALLILG-----------GVAFGAAVIAQDVLVTGLALISLV--SL----------------FVLALNPIVAKRL------------------------ETRRAQKEAPS-------------SSPV---------------------------------------------------------------------------------------------------PETSDVRTMQV--------DLLRS--------FAAAHALTARETDVLILLCQGRTRTYIADELGLSPNTIKGYIHNVYQKSSAVDKQDLLDRV--ELHAEGRPLSS------------------
>645025673 Elen_2696  transcriptional regulator, LuxR family [Eggerthella lenta DSM 2243: NC_013204]
---------------------------------------MSATEQQVPSWDFKSFAA------------------------RYLPGFSFSFLGTGLVL-VWIQCILY---------ARYIWVDSGLTTVAINFARCG---------CIVVLGAVALHRAFSPRFENVLGWI-------SAGLMTLGSLLF--FVQSLFPSL----PFTLVA---AVCSGVGLAWGGGMWIT-FYIRLGLR---EALLAAFASLALSTVI-GIFIGIVEE---STAF---------FVSMLLPM---VTLVMYFQAQKTL--------------DERERRGIVAPPPDDVYAAEP------------RSTIVRL--VVGIALFSFVLGVS----------RGFPFGESIKLSPVFHLVQHLGVTAAGLGIIWWTLVKG-----RGFK-----FAVL-WQAQLAALAVGVILLSTLD-----PLVSE-VGATLIA--ITNL-FQVGFLWFVSYDV-ARHRALPP--YLILGFFWFLHLFFRESG-----------RLAMWWLGDAGGAEQMLIVATMIC--LL---------------AVSVGFLLTDSIPR----------------VRPLFAEVCGRCRFRAETE-----TALREGRLTSVD-------------------------------------------------------------------------------ERVWRPEEHGAAPLAAAAPVAATASAASRVP-----TAPAAAIEPPFDREAYVRERYGLTNREAEVLMLLAEGRSSSYIAGELVLSDNTVRSYVKNIYQKLDVHSKQDVIDFV--KAL--------------------------
>645025733 Elen_2758  transcriptional regulator, LuxR family [Eggerthella lenta DSM 2243: NC_013204]
-------------------------------------MKNVMPYSLDDEAVR-----------------------------SDAAVSVISSIGLTAVI-VWADLLGH----------GFGFAPSSSIIQQLGNARLF------FLAGFTLCAIGSVLLARAPQRKTQVLTK----VAPTAAFLGTGLYGF--AYLQTALPSE---IIALLG---LVCCGAGYYATTLLIYCELAKTKRLV---MAIGALSASLILKTIVGSELSTALTS---SAQV---------VLASILPW---VSFVCLEALKRF---------------GTSRYLEAYRSRPLLTKRGMY-------------DLVFLL--VAVSLILAALRGTS----------HLGLWGSNHLGSPVSTPAGYLTVALALTACAYLTLLR------NSNN-----QMLVRYQPAFLVLAGGFLIYVLQNE----YVFAR-IADPVFDWLYLTVELFGHLLSGTMIIT-AIRSTSAP--AWLFQGISDSAFGLVAVP--WLF------------LVQEAHVDIRILMAVAIF--LV----------------MVVAIRPMSTRPM---------------EIERSFSLSSCEGVAELQGD-------------RSTS-------------------------------------------------------------------------------AS------------------EPTERNEASIE--------QRVSETLTKYHLEIAKRHNLSSRESEVFLLLAQGRSRPYICEVFCLSDGTVKTHITHIYRKFDVHNRQAFIDQV--QKEIAELDMRNGHQSA-------------
>645023368 Elen_0392  transcriptional regulator, LuxR family [Eggerthella lenta DSM 2243: NC_013204]
-----------------------------------------METPAGV---------------------------------RVNRSAVLASLGLSTNL-LWCTLAGH----TGGFPSSLHDLDPAVNPRIFFLLGIL-----------IVGVAFAVGPRWLRERDQPFSYV-----LPLASSIGTASFAL--ASNQSLFDPI---FLAIAG---LIMFGAGYFWIASRFYLLLARTQTFA---CTAWCIVAALGMETLVLPIARYAVPP---VWQI---------AVTIALPL---VFAALFKAARSSAP-------------TESAQNITRRADLPGARMEALAAQPRRAVLPAGREGRRSL--LVLIAAAALLLATV----RSFSSIGLWGSEAVAAQGIAAEVVFSLVSTAFLALFALATLVKI-----TGWR-----LDLR-FQPAFIIVIGGLFLVVSQNAAP--GIPAA-LLDALMR--LDDS-CAHVLFWIVVVTA-IDALTMPS--YRVMGVAAAVYALSSVLW---------------VALLGSGVAFSSMIMLGAAYSLTI----------------AAILSEWIGARRL----------------ESTEKESAAGNPEPTTAHP-------------SSGD---------------------------------------------------------------------------------------------------LTGEHVSRAIA--------VRCED--------IAVANKLSPRETEIFILLAQGRTRTLIQEELVLAENTVKTHIAHIYAKLGIGNRQEMMDLV--LGATEEAGRAASPHSYITKK---------
>645024056 Elen_1093  transcriptional regulator, LuxR family [Eggerthella lenta DSM 2243: NC_013204]
-----------------------------------------MGNRGL----------------------------------QINPVGVLASCGLGLNL-VWCTLMGH----------TLGFMSSTAGMDAWANPRLF-----FLAGILLCTAAFATAPRALKRADGMLRFV-----LPLLSAFGTACFGM--SFHQTFFDPG---ALAVGG---LFVAGVGYFWLAARYMLLLARTQGYV---CAVASIAGSLVLKLPVLLVLSAFASP---AVQV---------IVAIAMPV---ATALLFETACTLARDRADLAAGEGVSDAVAPSRAASASEGSRARTVFGVPAVPRTRERTSAAERRTM--LVLLAIAAVVLAVI----RSVSYLGMWGDTNANISTALPWLTAMIVPAVCVVVFAYAALAR------LADA-----ALPIRFQPALLLILVGLFVVAIQA-----NPTGA-SLGFLTVVIQIDELFAHLLFWTVVVTA-LDVLDVPS--YRVMGVAGVVYAGASIAW---------------VLLLGRAAIVDTLLVMLATYAFVV--------------VALCAVWFVPSRKDA------------------------------------------------ASG----------------------------------------------------------------------------------------------------EVAAPLVQTVS--------DTCLE--------LAGRYALSPRETEVFVLLAQGRTRAFIQDELVLSGSTVKTHVSHIYAKMGVHDRQEMMDLI--WG---------------------------
>645023979 Elen_1015  transcriptional regulator, LuxR family [Eggerthella lenta DSM 2243: NC_013204]
-----------------------------------------MEHRRG----------------------------------IVNACGAASAAGLSLIL-LWCTLMGH----------TPGFLLSSLGLAEWVNARTF-----WLTGILVVAAVLTAAPRWVAAHEGSLAFV-----MPVMAAVGTGCFAL--SFHQDFFSPT---ILATCG---LVLAGLGYFWFASRFVILLATTQGFA---CVVWCIVAAFPLRQLMSLALDGFIDP---AQQV---------VVAIALPC---LAAACFEAARAAG--------------ARQGAARAAGAEPATGPSPAPGAAGGAEPSARQRQAAGDM--VAVLVIVGVLLAMV----RIFGPSGVWGDSNTTYFDALGRIPAISVLTVCLAAFAWLALLL------MAKQ-----PASVRFQPPILVVIAGLFVVVVRAQLG--DVPSV-LLDSIVQ--LNDP-FAHLLFWSAVAAA-CTLLPLPE--NRIVGIAGLAYAAASVVW--------------VVFLRGSAVVETVVILVVVAL--VM---------------NRSWLASLVRGRGR------------------------DGAAADDAAAD-------------GAAD---------------------------------------------------------------------------------------------------DAASRLTRSIV--------ARCQE--------VAAAYALSPRETEVFMLLAQGRTCSFVQEELVLAESTVKTHMSHIYAKLGVSGRQEMMDLL--FGETKGGIDA-------------------
>645025245 Elen_2258  transcriptional regulator, LuxR family [Eggerthella lenta DSM 2243: NC_013204]
-----------------------------------------METKEDKREGKQT---------------------------SGGLRAGTVSMAVGFF--VWYTCSNW---------VSALTYDASFSYWWLNKSGAV--------VLVTLVACAILWRVPVPARVARSLDW------AFAGVYACSFVVL--LGGAGMAEP----FGDLFG---LLLFAAAQTWMVVRWGS-CYARSSTD---DVARALLLAIALVATV-KCVTTFLPE---AATM---------ALMLALPF---LSMGMLAVRL-----------------RDEADERPAEQWFTRASLPSF----------------GRI--VAAMAVFFFIWSIL----NMTLKHGTGHYSFGMAATPLYTLLSQAILFVFCAFVYWWVFRLR-----RHLD-----ITVV-WRFTYVLMAVALFMLVAFGM----AQFIQAFTGAAVV-------VAKMFLWLGLANV-AHHGPFKP--FMVFCPGMLLYSFPDWLG-----------RSAASFLELETFDPVIASFMLVVT--VV----------------MVAFFLPSRSPDV----------------------------QLLLSDL-------------NGDE---------------------------------------------------------------------------------------------------RRAIGEGDGID--------ERCRT--------VGERCGLSPREIEIMQYLCKGRSRPYIAETLYLSENTVRTHSRRIYGKLDVHNKQELLDLV--RGE--------------------------
>645025665 Elen_2688  transcriptional regulator, LuxR family [Eggerthella lenta DSM 2243: NC_013204]
----------------------------------------MIDQLTR----------------------------------VYRPKRNALFLGLCFPQ-AWMFVVSQ------------RVVFDTLAFQLAFHLGML-----------AALLAIALLFRPGAERDPHVLFH----------PLSAVALCV--TPLLGIASVALPVFAQVAA---GAISGLGIAFCFSSWFL-IYSSMKTK---DACGFILLGFSFGALI-CLVMSIFSLTGTAPVL---------AVACVLPF---GSIICARRAWDGTSNLL----------VNRPGATTLRKQPRRSSSLFL---------------------VVQVIVYAVIFGNG-----IIFSILQGAIPSSSHEHAIAFANYALRALLPFLLFMWLVARE------DNAR-----AKAL-ANSMLLALTFLLLMLWFVA-----GASSA-IDYISLS--LARN-LVLVLLYLVLIKL-AQRSAQHP--CFVFGIGRGLYEASVAGG--IAA------YSALASAYGTLPIEEHIVQATAIC--VF---------------VFLASCFFMTAQNL------------------------------------------------HDEQ---------------------------------------------------------------------------------------------------PAPSYPVDDPD--------RGWGQ--------VKHEFSLSDRESEIMQLLYRGHTKKGIADILVLSENTVRWYTKQLYAKLDVHSKEELIRLV--NERR-------------------------
>645025634 Elen_2655  transcriptional regulator, LuxR family [Eggerthella lenta DSM 2243: NC_013204]
-----------------------------------------MAQDRAKEGVRLP---------------------------YVLRHFDVSYLGICAPH-VWIYCVAH--------RAGLDFGGVVIGIPLYIALSAF------------MLAVMLLAWKGKAQRVAPKLDW------PLAALQAAATLLL--VVPLPLTGA----ASATAA---AVAAGIGVAWLYLQWAP-FYAKLDVR---EAIACIFCAMAVGSAL-KVPIDLLPP---VPAA---------VVLMALPF---ASAALARRAQR----------------KQPPTEREPRMFYDQNPMSIP----------------WKI--LFGVAAYSLIIGVI----------QGMPIQADYTPFWMMTSAHHGAEIAVALCVLWWVFAKG-----GLLR-----FSSL-WRAILLFTATGLFFLPVIG-----SAWAG-WALVLIS--IAQT-LVVMLFWTMLADV-AHHSRTSP--YVIFGSGWIAYSLPFALG-----------ELAGKAEGLHGAGSAVLLALAYLL--------------------TIAAVFALNEANF-----------------------SQRRIFADLEGP--------------------------------------------------------------------------------------------------------------------APERSMFASID--------EGCER--------LGSQRGLTAREVEVLQLLCKGRSKSYIAESLFISENTVRSHSKHIYAKLDVHSKQEILDLI--AQG--------------------------
>645025754 Elen_2779  transcriptional regulator, LuxR family [Eggerthella lenta DSM 2243: NC_013204]
-----------------------------------------MPHASATARTNQMRA-------------------------LMGGAFLPSFLGLAATR-VWLQVNLF-------------ASYTQSDDGLFTVVNNL-------AYGLVMVIGAAIALRKPFSKGNRTAVA-----WLGFAVMTFSTVLI--LAGKETGAV----DILAVA---SVCAGIGGALGGGMWTA-AYVRLGLR---QSVLYGFLSLALGSLG-GLALSFLPE---ALSY---------TVSMFMPA---IALLCYQRAMK----------------TDVGPQPAPEPIYDKEPRSTM----------------LFI--FGGLAVFGLALGIS----------RGFPAGEPVPMDALQRVVHQMGVVVISLFIIWWFIVKR-----KRLS-----FSFL-WRIEIMLVAAGMLILSVFP-----GHFTG-LAIATVN--IADT-LMLGVLWITLQDV-ARHTTTDV--YAVYGFAWASRVLSRDAG-----------RVLIMVLGAMGASSYAVTAVIGIVVFAL----------------AASMALLLSDGIL-------------KLRPLFTEDVAAPARRSAVSAAREARRAEMEGAGASTPA---------------------------------------------------------------------------------------------------PAAMPSAQAQP--------DPQEW--------FRDAFDLSERETEVALLIAQGRSKSYIAEALCLSENTVRTHAKNVYTKLDVHSKQELIDLL--QNRE-------------------------
