# Supplementary material for: Genetic manipulation of the human gut bacterium Eggerthella lenta reveals a widespread family of transcriptional regulators
Source: Nat Commun. 2022 Dec 9;13:7624. doi: 10.1038/s41467-022-33576-3 (PMC9734109; doi:10.1038/s41467-022-33576-3)
Supplement: Supplementary file 5 — Supplementary Dataset 3 [file 41467_2022_33576_MOESM5_ESM.xlsx]

## Sheet: Coriobacteriia TM LuxRs
Gene ID	Locus Tag	Gene Product Name	Genome ID	Genome Name	Batch1	GenBank Accession	Transmembrane Helices
2889613018	Ga0442360_22_194534_195973	DNA-binding CsgD family transcriptional regulator	2889611592	Adlercreutzia caecimuris 1xD42-21	1		11
2889612257	Ga0442360_10_2378_3955	DNA-binding CsgD family transcriptional regulator	2889611592	Adlercreutzia caecimuris 1xD42-21	1		12
2889613242	Ga0442360_34_65951_67483	DNA-binding CsgD family transcriptional regulator	2889611592	Adlercreutzia caecimuris 1xD42-21	1		12
2889613373	Ga0442360_34_181112_182677	DNA-binding CsgD family transcriptional regulator	2889611592	Adlercreutzia caecimuris 1xD42-21	1		12
2889613065	Ga0442360_22_244573_246186	DNA-binding CsgD family transcriptional regulator	2889611592	Adlercreutzia caecimuris 1xD42-21	1		12
2889611787	Ga0442360_03_32317_34053	DNA-binding CsgD family transcriptional regulator	2889611592	Adlercreutzia caecimuris 1xD42-21	1		12
2889613891	Ga0442360_66_20071_21525	DNA-binding CsgD family transcriptional regulator	2889611592	Adlercreutzia caecimuris 1xD42-21	1		12
2889612043	Ga0442360_07_9361_11196	DNA-binding CsgD family transcriptional regulator	2889611592	Adlercreutzia caecimuris 1xD42-21	1		12
2889613493	Ga0442360_45_73005_74537	DNA-binding CsgD family transcriptional regulator	2889611592	Adlercreutzia caecimuris 1xD42-21	1		12
2889613606	Ga0442360_56_20065_21570	DNA-binding CsgD family transcriptional regulator	2889611592	Adlercreutzia caecimuris 1xD42-21	1		12
2889611928	Ga0442360_05_47956_49422	DNA-binding CsgD family transcriptional regulator	2889611592	Adlercreutzia caecimuris 1xD42-21	1		12
2889612603	Ga0442360_11_332337_333815	DNA-binding CsgD family transcriptional regulator	2889611592	Adlercreutzia caecimuris 1xD42-21	1		11
2889614012	Ga0442360_67_10607_12088	DNA-binding CsgD family transcriptional regulator	2889611592	Adlercreutzia caecimuris 1xD42-21	1		12
2889613398	Ga0442360_34_213921_215963	DNA-binding CsgD family transcriptional regulator	2889611592	Adlercreutzia caecimuris 1xD42-21	1		12
2889613720	Ga0442360_56_152596_154248	DNA-binding CsgD family transcriptional regulator	2889611592	Adlercreutzia caecimuris 1xD42-21	1		11
2889612489	Ga0442360_11_217392_218966	DNA-binding CsgD family transcriptional regulator	2889611592	Adlercreutzia caecimuris 1xD42-21	1		10
2889612005	Ga0442360_06_47199_48734	DNA-binding CsgD family transcriptional regulator	2889611592	Adlercreutzia caecimuris 1xD42-21	1		10
2889613958	Ga0442360_66_93504_94958	DNA-binding CsgD family transcriptional regulator	2889611592	Adlercreutzia caecimuris 1xD42-21	1		12
2889611667	Ga0442360_01_78326_79822	DNA-binding CsgD family transcriptional regulator	2889611592	Adlercreutzia caecimuris 1xD42-21	1		12
2889613610	Ga0442360_56_24533_26140	DNA-binding CsgD family transcriptional regulator	2889611592	Adlercreutzia caecimuris 1xD42-21	1		12
2889611770	Ga0442360_03_11100_12767	DNA-binding CsgD family transcriptional regulator	2889611592	Adlercreutzia caecimuris 1xD42-21	1		12
2889611822	Ga0442360_04_27089_28534	DNA-binding CsgD family transcriptional regulator	2889611592	Adlercreutzia caecimuris 1xD42-21	1		12
2889613600	Ga0442360_56_11921_13594	DNA-binding CsgD family transcriptional regulator	2889611592	Adlercreutzia caecimuris 1xD42-21	1		12
2889611778	Ga0442360_03_23326_24852	DNA-binding CsgD family transcriptional regulator	2889611592	Adlercreutzia caecimuris 1xD42-21	1		12
2889612399	Ga0442360_11_116650_118083	DNA-binding CsgD family transcriptional regulator	2889611592	Adlercreutzia caecimuris 1xD42-21	1		12
2889612315	Ga0442360_11_4487_5902	DNA-binding CsgD family transcriptional regulator	2889611592	Adlercreutzia caecimuris 1xD42-21	1		12
2889614055	Ga0442360_67_64832_66337	DNA-binding CsgD family transcriptional regulator	2889611592	Adlercreutzia caecimuris 1xD42-21	1		11
2889612275	Ga0442360_10_18528_20060	DNA-binding CsgD family transcriptional regulator	2889611592	Adlercreutzia caecimuris 1xD42-21	1		12
2889611954	Ga0442360_05_79130_80521	DNA-binding CsgD family transcriptional regulator	2889611592	Adlercreutzia caecimuris 1xD42-21	1		12
2889612436	Ga0442360_11_161344_162540	DNA-binding CsgD family transcriptional regulator	2889611592	Adlercreutzia caecimuris 1xD42-21	1		10
2889612579	Ga0442360_11_307240_308709	DNA-binding CsgD family transcriptional regulator	2889611592	Adlercreutzia caecimuris 1xD42-21	1		10
2889613702	Ga0442360_56_132303_133748	DNA-binding CsgD family transcriptional regulator/MFS family permease	2889611592	Adlercreutzia caecimuris 1xD42-21	1		11
2889612496	Ga0442360_11_225430_226851	DNA-binding CsgD family transcriptional regulator/MFS family permease	2889611592	Adlercreutzia caecimuris 1xD42-21	1		12
2889612427	Ga0442360_11_149096_150496	DNA-binding CsgD family transcriptional regulator/MFS family permease	2889611592	Adlercreutzia caecimuris 1xD42-21	1		11
2889611671	Ga0442360_01_83925_85490	DNA-binding CsgD family transcriptional regulator/MFS family permease	2889611592	Adlercreutzia caecimuris 1xD42-21	1		12
2889613229	Ga0442360_34_47458_48885	DNA-binding CsgD family transcriptional regulator/MFS family permease	2889611592	Adlercreutzia caecimuris 1xD42-21	1		12
2889612385	Ga0442360_11_96132_97535	DNA-binding CsgD family transcriptional regulator/uncharacterized membrane protein YvlD (DUF360 family)	2889611592	Adlercreutzia caecimuris 1xD42-21	1		12
2565933769	C811_01834	regulatory protein, luxR family	2563367219	Adlercreutzia caecimuris B7	1		10
2565933238	C811_01303	regulatory protein, luxR family	2563367219	Adlercreutzia caecimuris B7	1		12
2565932839	C811_00904	regulatory protein, luxR family	2563367219	Adlercreutzia caecimuris B7	1		12
2565933588	C811_01653	regulatory protein, luxR family	2563367219	Adlercreutzia caecimuris B7	1		12
2565932626	C811_00691	regulatory protein, luxR family	2563367219	Adlercreutzia caecimuris B7	1		10
2565933778	C811_01843	regulatory protein, luxR family	2563367219	Adlercreutzia caecimuris B7	1		12
2565932567	C811_00632	regulatory protein, luxR family	2563367219	Adlercreutzia caecimuris B7	1		12
2565934002	C811_02066	regulatory protein, luxR family	2563367219	Adlercreutzia caecimuris B7	1		12
2565932843	C811_00908	regulatory protein, luxR family	2563367219	Adlercreutzia caecimuris B7	1		12
2565932138	C811_00203	regulatory protein, luxR family	2563367219	Adlercreutzia caecimuris B7	1		12
2565934070	C811_02134	regulatory protein, luxR family	2563367219	Adlercreutzia caecimuris B7	1		12
2565934303	C811_02367	regulatory protein, luxR family	2563367219	Adlercreutzia caecimuris B7	1		12
2565933986	C811_02050	regulatory protein, luxR family	2563367219	Adlercreutzia caecimuris B7	1		12
2565933166	C811_01231	regulatory protein, luxR family	2563367219	Adlercreutzia caecimuris B7	1		12
2565932016	C811_00081	regulatory protein, luxR family	2563367219	Adlercreutzia caecimuris B7	1		11
2565933840	C811_01905	regulatory protein, luxR family	2563367219	Adlercreutzia caecimuris B7	1		12
2565933078	C811_01143	regulatory protein, luxR family	2563367219	Adlercreutzia caecimuris B7	1		11
2565932953	C811_01018	regulatory protein, luxR family	2563367219	Adlercreutzia caecimuris B7	1		12
2565934309	C811_02373	regulatory protein, luxR family	2563367219	Adlercreutzia caecimuris B7	1		11
2565933710	C811_01775	regulatory protein, luxR family	2563367219	Adlercreutzia caecimuris B7	1		10
2565934177	C811_02241	regulatory protein, luxR family	2563367219	Adlercreutzia caecimuris B7	1		11
2565933248	C811_01313	regulatory protein, luxR family	2563367219	Adlercreutzia caecimuris B7	1		12
2565934412	C811_02476	regulatory protein, luxR family	2563367219	Adlercreutzia caecimuris B7	1		12
2565932448	C811_00513	regulatory protein, luxR family	2563367219	Adlercreutzia caecimuris B7	1		12
2565933397	C811_01462	regulatory protein, luxR family	2563367219	Adlercreutzia caecimuris B7	1		12
2565932442	C811_00507	regulatory protein, luxR family	2563367219	Adlercreutzia caecimuris B7	1		12
2565934285	C811_02349	regulatory protein, luxR family	2563367219	Adlercreutzia caecimuris B7	1		12
2565933819	C811_01884	regulatory protein, luxR family	2563367219	Adlercreutzia caecimuris B7	1		12
2565932811	C811_00876	regulatory protein, luxR family	2563367219	Adlercreutzia caecimuris B7	1		11
2565933894	C811_01959	regulatory protein, luxR family	2563367219	Adlercreutzia caecimuris B7	1		12
2565933372	C811_01437	regulatory protein, luxR family	2563367219	Adlercreutzia caecimuris B7	1		12
2565931981	C811_00046	regulatory protein, luxR family	2563367219	Adlercreutzia caecimuris B7	1		10
2565934077	C811_02141	regulatory protein, luxR family	2563367219	Adlercreutzia caecimuris B7	1		12
2565933123	C811_01188	regulatory protein, luxR family	2563367219	Adlercreutzia caecimuris B7	1		12
2565934326	C811_02390	regulatory protein, luxR family	2563367219	Adlercreutzia caecimuris B7	1		11
2565933836	C811_01901	regulatory protein, luxR family	2563367219	Adlercreutzia caecimuris B7	1		12
2889628466	Ga0443992_02_67781_69223	DNA-binding CsgD family transcriptional regulator	2889628319	Adlercreutzia caecimuris NM80_B27	1		11
2889628822	Ga0443992_08_32383_33579	DNA-binding CsgD family transcriptional regulator	2889628319	Adlercreutzia caecimuris NM80_B27	1		10
2889629740	Ga0443992_32_19113_20765	DNA-binding CsgD family transcriptional regulator	2889628319	Adlercreutzia caecimuris NM80_B27	1		11
2889630361	Ga0443992_40_102310_104349	DNA-binding CsgD family transcriptional regulator	2889628319	Adlercreutzia caecimuris NM80_B27	1		12
2889629947	Ga0443992_32_259854_261365	DNA-binding CsgD family transcriptional regulator	2889628319	Adlercreutzia caecimuris NM80_B27	1		11
2889629309	Ga0443992_13_27132_28460	DNA-binding CsgD family transcriptional regulator	2889628319	Adlercreutzia caecimuris NM80_B27	1		10
2889630439	Ga0443992_41_14241_15779	DNA-binding CsgD family transcriptional regulator	2889628319	Adlercreutzia caecimuris NM80_B27	1		12
2889630072	Ga0443992_38_123913_125559	DNA-binding CsgD family transcriptional regulator	2889628319	Adlercreutzia caecimuris NM80_B27	1		12
2889630695	Ga0443992_43_67275_69110	DNA-binding CsgD family transcriptional regulator	2889628319	Adlercreutzia caecimuris NM80_B27	1		12
2889629152	Ga0443992_11_253457_254896	DNA-binding CsgD family transcriptional regulator	2889628319	Adlercreutzia caecimuris NM80_B27	1		12
2889630080	Ga0443992_38_136105_137631	DNA-binding CsgD family transcriptional regulator	2889628319	Adlercreutzia caecimuris NM80_B27	1		12
2889630096	Ga0443992_38_155358_157094	DNA-binding CsgD family transcriptional regulator	2889628319	Adlercreutzia caecimuris NM80_B27	1		12
2889629131	Ga0443992_11_224909_226522	DNA-binding CsgD family transcriptional regulator	2889628319	Adlercreutzia caecimuris NM80_B27	1		12
2889628566	Ga0443992_04_23635_25212	DNA-binding CsgD family transcriptional regulator	2889628319	Adlercreutzia caecimuris NM80_B27	1		12
2889630593	Ga0443992_42_59225_60730	DNA-binding CsgD family transcriptional regulator	2889628319	Adlercreutzia caecimuris NM80_B27	1		11
2889629850	Ga0443992_32_145227_146834	DNA-binding CsgD family transcriptional regulator	2889628319	Adlercreutzia caecimuris NM80_B27	1		12
2889629675	Ga0443992_22_283584_285110	DNA-binding CsgD family transcriptional regulator	2889628319	Adlercreutzia caecimuris NM80_B27	1		10
2889629184	Ga0443992_11_291052_292518	DNA-binding CsgD family transcriptional regulator	2889628319	Adlercreutzia caecimuris NM80_B27	1		12
2889630511	Ga0443992_41_87258_88703	DNA-binding CsgD family transcriptional regulator	2889628319	Adlercreutzia caecimuris NM80_B27	1		12
2889629550	Ga0443992_22_148053_149507	DNA-binding CsgD family transcriptional regulator	2889628319	Adlercreutzia caecimuris NM80_B27	1		12
2889630474	Ga0443992_41_48886_50289	DNA-binding CsgD family transcriptional regulator	2889628319	Adlercreutzia caecimuris NM80_B27	1		12
2889628787	Ga0443992_07_54452_55936	DNA-binding CsgD family transcriptional regulator	2889628319	Adlercreutzia caecimuris NM80_B27	1		12
2889629627	Ga0443992_22_226758_228212	DNA-binding CsgD family transcriptional regulator	2889628319	Adlercreutzia caecimuris NM80_B27	1		12
2889629350	Ga0443992_15_5413_6882	DNA-binding CsgD family transcriptional regulator	2889628319	Adlercreutzia caecimuris NM80_B27	1		10
2889629375	Ga0443992_16_3842_5407	DNA-binding CsgD family transcriptional regulator	2889628319	Adlercreutzia caecimuris NM80_B27	1		12
2889630263	Ga0443992_39_214491_215984	DNA-binding CsgD family transcriptional regulator	2889628319	Adlercreutzia caecimuris NM80_B27	1		12
2889630271	Ga0443992_40_6105_7637	DNA-binding CsgD family transcriptional regulator	2889628319	Adlercreutzia caecimuris NM80_B27	1		12
2889628961	Ga0443992_11_33377_35056	DNA-binding CsgD family transcriptional regulator	2889628319	Adlercreutzia caecimuris NM80_B27	1		12
2889629086	Ga0443992_11_172749_174188	DNA-binding CsgD family transcriptional regulator	2889628319	Adlercreutzia caecimuris NM80_B27	1		11
2889628894	Ga0443992_10_16039_17208	DNA-binding CsgD family transcriptional regulator	2889628319	Adlercreutzia caecimuris NM80_B27	1		10
2889630371	Ga0443992_40_115384_116883	DNA-binding CsgD family transcriptional regulator/F0F1-type ATP synthase assembly protein I	2889628319	Adlercreutzia caecimuris NM80_B27	1		12
2889628906	Ga0443992_10_27056_28477	DNA-binding CsgD family transcriptional regulator/MFS family permease	2889628319	Adlercreutzia caecimuris NM80_B27	1		12
2889630573	Ga0443992_42_33172_34644	DNA-binding CsgD family transcriptional regulator/MFS family permease	2889628319	Adlercreutzia caecimuris NM80_B27	1		12
2889629255	Ga0443992_11_364463_365890	DNA-binding CsgD family transcriptional regulator/MFS family permease	2889628319	Adlercreutzia caecimuris NM80_B27	1		12
2889629758	Ga0443992_32_39608_41053	DNA-binding CsgD family transcriptional regulator/MFS family permease	2889628319	Adlercreutzia caecimuris NM80_B27	1		11
2889628658	Ga0443992_05_42841_44256	DNA-binding CsgD family transcriptional regulator/uncharacterized membrane-anchored protein	2889628319	Adlercreutzia caecimuris NM80_B27	1		12
2574214568	BR46DRAFT_01346	DNA-binding response regulator, NarL/FixJ family, contains REC and HTH domains	2574179708	Adlercreutzia equolifaciens celatus DSM 18785	1		10
2574214930	BR46DRAFT_01709	regulatory protein, luxR family	2574179708	Adlercreutzia equolifaciens celatus DSM 18785	1		10
2574215411	BR46DRAFT_02190	regulatory protein, luxR family	2574179708	Adlercreutzia equolifaciens celatus DSM 18785	1		11
2574214913	BR46DRAFT_01692	regulatory protein, luxR family	2574179708	Adlercreutzia equolifaciens celatus DSM 18785	1		10
2574214023	BR46DRAFT_00799	regulatory protein, luxR family	2574179708	Adlercreutzia equolifaciens celatus DSM 18785	1		12
2574213456	BR46DRAFT_00230	regulatory protein, luxR family	2574179708	Adlercreutzia equolifaciens celatus DSM 18785	1		12
2574214980	BR46DRAFT_01759	regulatory protein, luxR family	2574179708	Adlercreutzia equolifaciens celatus DSM 18785	1		12
2574214526	BR46DRAFT_01304	regulatory protein, luxR family	2574179708	Adlercreutzia equolifaciens celatus DSM 18785	1		12
2574215263	BR46DRAFT_02042	regulatory protein, luxR family	2574179708	Adlercreutzia equolifaciens celatus DSM 18785	1		12
2574214300	BR46DRAFT_01076	regulatory protein, luxR family	2574179708	Adlercreutzia equolifaciens celatus DSM 18785	1		12
2574215511	BR46DRAFT_02291	regulatory protein, luxR family	2574179708	Adlercreutzia equolifaciens celatus DSM 18785	1		11
2574214304	BR46DRAFT_01080	regulatory protein, luxR family	2574179708	Adlercreutzia equolifaciens celatus DSM 18785	1		12
2574214977	BR46DRAFT_01756	regulatory protein, luxR family	2574179708	Adlercreutzia equolifaciens celatus DSM 18785	1		12
2574213326	BR46DRAFT_00100	regulatory protein, luxR family	2574179708	Adlercreutzia equolifaciens celatus DSM 18785	1		12
2574213755	BR46DRAFT_00531	regulatory protein, luxR family	2574179708	Adlercreutzia equolifaciens celatus DSM 18785	1		11
2574214612	BR46DRAFT_01391	regulatory protein, luxR family	2574179708	Adlercreutzia equolifaciens celatus DSM 18785	1		12
2574213982	BR46DRAFT_00758	regulatory protein, luxR family	2574179708	Adlercreutzia equolifaciens celatus DSM 18785	1		12
2574215427	BR46DRAFT_02207	regulatory protein, luxR family	2574179708	Adlercreutzia equolifaciens celatus DSM 18785	1		12
2574213295	BR46DRAFT_00069	regulatory protein, luxR family	2574179708	Adlercreutzia equolifaciens celatus DSM 18785	1		12
2574214440	BR46DRAFT_01217	regulatory protein, luxR family	2574179708	Adlercreutzia equolifaciens celatus DSM 18785	1		12
2574213910	BR46DRAFT_00686	regulatory protein, luxR family	2574179708	Adlercreutzia equolifaciens celatus DSM 18785	1		12
2574213727	BR46DRAFT_00502	regulatory protein, luxR family	2574179708	Adlercreutzia equolifaciens celatus DSM 18785	1		12
2574213229	BR46DRAFT_00003	regulatory protein, luxR family	2574179708	Adlercreutzia equolifaciens celatus DSM 18785	1		11
2574214099	BR46DRAFT_00875	regulatory protein, luxR family	2574179708	Adlercreutzia equolifaciens celatus DSM 18785	1		12
2574214554	BR46DRAFT_01332	regulatory protein, luxR family	2574179708	Adlercreutzia equolifaciens celatus DSM 18785	1		11
2574213468	BR46DRAFT_00242	regulatory protein, luxR family	2574179708	Adlercreutzia equolifaciens celatus DSM 18785	1		12
2574214809	BR46DRAFT_01588	regulatory protein, luxR family	2574179708	Adlercreutzia equolifaciens celatus DSM 18785	1		12
2574213656	BR46DRAFT_00430	regulatory protein, luxR family	2574179708	Adlercreutzia equolifaciens celatus DSM 18785	1		12
2574214103	BR46DRAFT_00879	regulatory protein, luxR family	2574179708	Adlercreutzia equolifaciens celatus DSM 18785	1		12
2574214852	BR46DRAFT_01631	regulatory protein, luxR family	2574179708	Adlercreutzia equolifaciens celatus DSM 18785	1		11
2574214800	BR46DRAFT_01579	regulatory protein, luxR family	2574179708	Adlercreutzia equolifaciens celatus DSM 18785	1		12
2574214587	BR46DRAFT_01366	regulatory protein, luxR family	2574179708	Adlercreutzia equolifaciens celatus DSM 18785	1		12
2574215377	BR46DRAFT_02156	regulatory protein, luxR family	2574179708	Adlercreutzia equolifaciens celatus DSM 18785	1		12
2574215147	BR46DRAFT_01926	regulatory protein, luxR family	2574179708	Adlercreutzia equolifaciens celatus DSM 18785	1		11
2574213302	BR46DRAFT_00076	regulatory protein, luxR family	2574179708	Adlercreutzia equolifaciens celatus DSM 18785	1		10
2597958656	Ga0040474_01539	DNA-binding response regulator, NarL/FixJ family, contains REC and HTH domains	2597489914	Adlercreutzia equolifaciens DSM 19450	1		12
2597959401	Ga0040474_02285	regulatory protein, luxR family	2597489914	Adlercreutzia equolifaciens DSM 19450	1		12
2597957737	Ga0040474_00616	regulatory protein, luxR family	2597489914	Adlercreutzia equolifaciens DSM 19450	1		12
2597959169	Ga0040474_02053	regulatory protein, luxR family	2597489914	Adlercreutzia equolifaciens DSM 19450	1		12
2597958990	Ga0040474_01874	regulatory protein, luxR family	2597489914	Adlercreutzia equolifaciens DSM 19450	1		12
2597958801	Ga0040474_01684	regulatory protein, luxR family	2597489914	Adlercreutzia equolifaciens DSM 19450	1		12
2597957322	Ga0040474_00200	regulatory protein, luxR family	2597489914	Adlercreutzia equolifaciens DSM 19450	1		10
2597958646	Ga0040474_01529	regulatory protein, luxR family	2597489914	Adlercreutzia equolifaciens DSM 19450	1		12
2597958282	Ga0040474_01163	regulatory protein, luxR family	2597489914	Adlercreutzia equolifaciens DSM 19450	1		12
2597958363	Ga0040474_01244	regulatory protein, luxR family	2597489914	Adlercreutzia equolifaciens DSM 19450	1		11
2597959257	Ga0040474_02141	regulatory protein, luxR family	2597489914	Adlercreutzia equolifaciens DSM 19450	1		12
2597957389	Ga0040474_00267	regulatory protein, luxR family	2597489914	Adlercreutzia equolifaciens DSM 19450	1		10
2597957316	Ga0040474_00194	regulatory protein, luxR family	2597489914	Adlercreutzia equolifaciens DSM 19450	1		12
2597958642	Ga0040474_01525	regulatory protein, luxR family	2597489914	Adlercreutzia equolifaciens DSM 19450	1		12
2597958586	Ga0040474_01469	regulatory protein, luxR family	2597489914	Adlercreutzia equolifaciens DSM 19450	1		12
2597957492	Ga0040474_00371	regulatory protein, luxR family	2597489914	Adlercreutzia equolifaciens DSM 19450	1		12
2597958932	Ga0040474_01816	regulatory protein, luxR family	2597489914	Adlercreutzia equolifaciens DSM 19450	1		12
2597958267	Ga0040474_01148	regulatory protein, luxR family	2597489914	Adlercreutzia equolifaciens DSM 19450	1		11
2597958154	Ga0040474_01035	regulatory protein, luxR family	2597489914	Adlercreutzia equolifaciens DSM 19450	1		12
2597957360	Ga0040474_00238	regulatory protein, luxR family	2597489914	Adlercreutzia equolifaciens DSM 19450	1		12
2597958059	Ga0040474_00940	regulatory protein, luxR family	2597489914	Adlercreutzia equolifaciens DSM 19450	1		10
2597958138	Ga0040474_01019	regulatory protein, luxR family	2597489914	Adlercreutzia equolifaciens DSM 19450	1		12
2597958722	Ga0040474_01605	regulatory protein, luxR family	2597489914	Adlercreutzia equolifaciens DSM 19450	1		12
2597958531	Ga0040474_01412	regulatory protein, luxR family	2597489914	Adlercreutzia equolifaciens DSM 19450	1		12
2597958989	Ga0040474_01873	regulatory protein, luxR family	2597489914	Adlercreutzia equolifaciens DSM 19450	1		11
2597959070	Ga0040474_01954	regulatory protein, luxR family	2597489914	Adlercreutzia equolifaciens DSM 19450	1		10
2597957406	Ga0040474_00284	regulatory protein, luxR family	2597489914	Adlercreutzia equolifaciens DSM 19450	1		12
2597959108	Ga0040474_01992	regulatory protein, luxR family	2597489914	Adlercreutzia equolifaciens DSM 19450	1		12
2597957734	Ga0040474_00613	regulatory protein, luxR family	2597489914	Adlercreutzia equolifaciens DSM 19450	1		12
2597957483	Ga0040474_00362	regulatory protein, luxR family	2597489914	Adlercreutzia equolifaciens DSM 19450	1		12
2597957294	Ga0040474_00172	regulatory protein, luxR family	2597489914	Adlercreutzia equolifaciens DSM 19450	1		12
2597958535	Ga0040474_01416	regulatory protein, luxR family	2597489914	Adlercreutzia equolifaciens DSM 19450	1		12
2597959045	Ga0040474_01929	regulatory protein, luxR family	2597489914	Adlercreutzia equolifaciens DSM 19450	1		10
2597958157	Ga0040474_01038	regulatory protein, luxR family	2597489914	Adlercreutzia equolifaciens DSM 19450	1		12
2597958887	Ga0040474_01771	regulatory protein, luxR family	2597489914	Adlercreutzia equolifaciens DSM 19450	1		12
2597957626	Ga0040474_00505	regulatory protein, luxR family	2597489914	Adlercreutzia equolifaciens DSM 19450	1		12
2597957839	Ga0040474_00718	regulatory protein, luxR family	2597489914	Adlercreutzia equolifaciens DSM 19450	1		12
2597957520	Ga0040474_00399	regulatory protein, luxR family	2597489914	Adlercreutzia equolifaciens DSM 19450	1		11
2597959102	Ga0040474_01986	regulatory protein, luxR family	2597489914	Adlercreutzia equolifaciens DSM 19450	1		12
2597959274	Ga0040474_02158	regulatory protein, luxR family	2597489914	Adlercreutzia equolifaciens DSM 19450	1		12
2597957936	Ga0040474_00817	regulatory protein, luxR family	2597489914	Adlercreutzia equolifaciens DSM 19450	1		11
2597959059	Ga0040474_01943	regulatory protein, luxR family	2597489914	Adlercreutzia equolifaciens DSM 19450	1		12
2883511679	Ga0439881_01_2661289_2662812	DNA-binding CsgD family transcriptional regulator	2883509382	Adlercreutzia hattorii 8CFCBH1	1		12
2883510342	Ga0439881_01_1131622_1133154	DNA-binding CsgD family transcriptional regulator	2883509382	Adlercreutzia hattorii 8CFCBH1	1		12
2883511645	Ga0439881_01_2623918_2625813	DNA-binding CsgD family transcriptional regulator	2883509382	Adlercreutzia hattorii 8CFCBH1	1		12
2883511615	Ga0439881_01_2588686_2590248	DNA-binding CsgD family transcriptional regulator	2883509382	Adlercreutzia hattorii 8CFCBH1	1		11
2883510085	Ga0439881_01_838705_840315	DNA-binding CsgD family transcriptional regulator	2883509382	Adlercreutzia hattorii 8CFCBH1	1		12
2883511614	Ga0439881_01_2587234_2588673	DNA-binding CsgD family transcriptional regulator	2883509382	Adlercreutzia hattorii 8CFCBH1	1		12
2883510398	Ga0439881_01_1190900_1192465	DNA-binding CsgD family transcriptional regulator	2883509382	Adlercreutzia hattorii 8CFCBH1	1		12
2883511347	Ga0439881_01_2274965_2276398	DNA-binding CsgD family transcriptional regulator	2883509382	Adlercreutzia hattorii 8CFCBH1	1		12
2883511732	Ga0439881_01_2723860_2725287	DNA-binding CsgD family transcriptional regulator	2883509382	Adlercreutzia hattorii 8CFCBH1	1		12
2883510026	Ga0439881_01_771256_772659	DNA-binding CsgD family transcriptional regulator	2883509382	Adlercreutzia hattorii 8CFCBH1	1		12
2883509660	Ga0439881_01_347878_349212	DNA-binding CsgD family transcriptional regulator	2883509382	Adlercreutzia hattorii 8CFCBH1	1		12
2883509388	Ga0439881_01_14114_15310	DNA-binding CsgD family transcriptional regulator	2883509382	Adlercreutzia hattorii 8CFCBH1	1		10
2883511089	Ga0439881_01_1963469_1964893	DNA-binding CsgD family transcriptional regulator	2883509382	Adlercreutzia hattorii 8CFCBH1	1		12
2883510087	Ga0439881_01_842278_843699	DNA-binding CsgD family transcriptional regulator	2883509382	Adlercreutzia hattorii 8CFCBH1	1		12
2883510263	Ga0439881_01_1044385_1045989	DNA-binding CsgD family transcriptional regulator	2883509382	Adlercreutzia hattorii 8CFCBH1	1		12
2883509434	Ga0439881_01_65836_67236	DNA-binding CsgD family transcriptional regulator	2883509382	Adlercreutzia hattorii 8CFCBH1	1		12
2883511756	Ga0439881_01_2751186_2752646	DNA-binding CsgD family transcriptional regulator	2883509382	Adlercreutzia hattorii 8CFCBH1	1		12
2883511229	Ga0439881_01_2134242_2135762	DNA-binding CsgD family transcriptional regulator	2883509382	Adlercreutzia hattorii 8CFCBH1	1		12
2883509841	Ga0439881_01_556841_558460	DNA-binding CsgD family transcriptional regulator	2883509382	Adlercreutzia hattorii 8CFCBH1	1		12
2883510082	Ga0439881_01_834918_836261	DNA-binding CsgD family transcriptional regulator	2883509382	Adlercreutzia hattorii 8CFCBH1	1		12
2883511843	Ga0439881_01_2842430_2843974	DNA-binding CsgD family transcriptional regulator	2883509382	Adlercreutzia hattorii 8CFCBH1	1		10
2883511549	Ga0439881_01_2510011_2511552	DNA-binding CsgD family transcriptional regulator	2883509382	Adlercreutzia hattorii 8CFCBH1	1		12
2883510267	Ga0439881_01_1049248_1050780	DNA-binding CsgD family transcriptional regulator	2883509382	Adlercreutzia hattorii 8CFCBH1	1		12
2883510627	Ga0439881_01_1466537_1468000	DNA-binding CsgD family transcriptional regulator	2883509382	Adlercreutzia hattorii 8CFCBH1	1		10
2883511345	Ga0439881_01_2271406_2273019	DNA-binding CsgD family transcriptional regulator	2883509382	Adlercreutzia hattorii 8CFCBH1	1		12
2883511224	Ga0439881_01_2129414_2130910	DNA-binding CsgD family transcriptional regulator	2883509382	Adlercreutzia hattorii 8CFCBH1	1		12
2883511002	Ga0439881_01_1869081_1870628	DNA-binding CsgD family transcriptional regulator	2883509382	Adlercreutzia hattorii 8CFCBH1	1		12
2883510753	Ga0439881_01_1596381_1597799	DNA-binding CsgD family transcriptional regulator	2883509382	Adlercreutzia hattorii 8CFCBH1	1		10
2883511672	Ga0439881_01_2655997_2657391	DNA-binding CsgD family transcriptional regulator	2883509382	Adlercreutzia hattorii 8CFCBH1	1		12
2883511354	Ga0439881_01_2286378_2287925	DNA-binding CsgD family transcriptional regulator	2883509382	Adlercreutzia hattorii 8CFCBH1	1		10
2883511753	Ga0439881_01_2747008_2748516	DNA-binding CsgD family transcriptional regulator	2883509382	Adlercreutzia hattorii 8CFCBH1	1		12
2883511488	Ga0439881_01_2445941_2447398	DNA-binding CsgD family transcriptional regulator	2883509382	Adlercreutzia hattorii 8CFCBH1	1		11
2883511839	Ga0439881_01_2836805_2838271	DNA-binding CsgD family transcriptional regulator	2883509382	Adlercreutzia hattorii 8CFCBH1	1		12
2883509755	Ga0439881_01_454432_456078	DNA-binding CsgD family transcriptional regulator	2883509382	Adlercreutzia hattorii 8CFCBH1	1		12
2883510050	Ga0439881_01_797607_799148	DNA-binding CsgD family transcriptional regulator	2883509382	Adlercreutzia hattorii 8CFCBH1	1		11
2883509679	Ga0439881_01_371586_373262	DNA-binding CsgD family transcriptional regulator/drug/metabolite transporter superfamily protein YnfA	2883509382	Adlercreutzia hattorii 8CFCBH1	1		12
2883511548	Ga0439881_01_2508439_2509956	DNA-binding CsgD family transcriptional regulator/F0F1-type ATP synthase assembly protein I	2883509382	Adlercreutzia hattorii 8CFCBH1	1		11
2883509623	Ga0439881_01_306302_307819	DNA-binding CsgD family transcriptional regulator/MFS family permease	2883509382	Adlercreutzia hattorii 8CFCBH1	1		12
2883510253	Ga0439881_01_1034581_1036077	DNA-binding CsgD family transcriptional regulator/MFS family permease	2883509382	Adlercreutzia hattorii 8CFCBH1	1		12
2883510105	Ga0439881_01_866467_868086	DNA-binding CsgD family transcriptional regulator/MFS family permease	2883509382	Adlercreutzia hattorii 8CFCBH1	1		12
2883511856	Ga0439881_01_2858475_2859890	DNA-binding CsgD family transcriptional regulator/MFS family permease	2883509382	Adlercreutzia hattorii 8CFCBH1	1		11
2883509909	Ga0439881_01_643211_644887	DNA-binding CsgD family transcriptional regulator/MFS family permease	2883509382	Adlercreutzia hattorii 8CFCBH1	1		12
2883511350	Ga0439881_01_2278525_2280102	DNA-binding CsgD family transcriptional regulator/MFS family permease	2883509382	Adlercreutzia hattorii 8CFCBH1	1		12
2883511062	Ga0439881_01_1935435_1936901	DNA-binding CsgD family transcriptional regulator/MFS family permease	2883509382	Adlercreutzia hattorii 8CFCBH1	1		12
2883510283	Ga0439881_01_1071363_1072841	DNA-binding CsgD family transcriptional regulator/MFS family permease	2883509382	Adlercreutzia hattorii 8CFCBH1	1		12
2883511494	Ga0439881_01_2453808_2455226	DNA-binding CsgD family transcriptional regulator/MFS family permease	2883509382	Adlercreutzia hattorii 8CFCBH1	1		12
2883510135	Ga0439881_01_903979_905418	DNA-binding CsgD family transcriptional regulator/uncharacterized membrane protein YhdT	2883509382	Adlercreutzia hattorii 8CFCBH1	1		12
2883511452	Ga0439881_01_2406113_2407909	DNA-binding NarL/FixJ family response regulator	2883509382	Adlercreutzia hattorii 8CFCBH1	1		11
2524164492	G503DRAFT_01392	ATP-dependent transcriptional regulator	2524023091	Adlercreutzia mucosicola DSM 19490	1		10
2524164566	G503DRAFT_01467	ATP-dependent transcriptional regulator	2524023091	Adlercreutzia mucosicola DSM 19490	1		12
2524163128	G503DRAFT_00025	Response regulator containing a CheY-like receiver domain and an HTH DNA-binding domain	2524023091	Adlercreutzia mucosicola DSM 19490	1		11
2524165529	G503DRAFT_02431	Response regulator containing a CheY-like receiver domain and an HTH DNA-binding domain	2524023091	Adlercreutzia mucosicola DSM 19490	1		12
2524163947	G503DRAFT_00845	Response regulator containing a CheY-like receiver domain and an HTH DNA-binding domain	2524023091	Adlercreutzia mucosicola DSM 19490	1		12
2524164573	G503DRAFT_01474	Response regulator containing a CheY-like receiver domain and an HTH DNA-binding domain	2524023091	Adlercreutzia mucosicola DSM 19490	1		12
2524164768	G503DRAFT_01669	Response regulator containing a CheY-like receiver domain and an HTH DNA-binding domain	2524023091	Adlercreutzia mucosicola DSM 19490	1		12
2524164478	G503DRAFT_01378	Response regulator containing a CheY-like receiver domain and an HTH DNA-binding domain	2524023091	Adlercreutzia mucosicola DSM 19490	1		11
2524164608	G503DRAFT_01509	Response regulator containing a CheY-like receiver domain and an HTH DNA-binding domain	2524023091	Adlercreutzia mucosicola DSM 19490	1		10
2524163819	G503DRAFT_00717	Response regulator containing a CheY-like receiver domain and an HTH DNA-binding domain	2524023091	Adlercreutzia mucosicola DSM 19490	1		10
2524165245	G503DRAFT_02146	Response regulator containing a CheY-like receiver domain and an HTH DNA-binding domain	2524023091	Adlercreutzia mucosicola DSM 19490	1		11
2524164602	G503DRAFT_01503	Response regulator containing a CheY-like receiver domain and an HTH DNA-binding domain	2524023091	Adlercreutzia mucosicola DSM 19490	1		12
2524163318	G503DRAFT_00216	Response regulator containing a CheY-like receiver domain and an HTH DNA-binding domain	2524023091	Adlercreutzia mucosicola DSM 19490	1		12
2524164871	G503DRAFT_01772	Response regulator containing a CheY-like receiver domain and an HTH DNA-binding domain	2524023091	Adlercreutzia mucosicola DSM 19490	1		12
2524164393	G503DRAFT_01293	Response regulator containing a CheY-like receiver domain and an HTH DNA-binding domain	2524023091	Adlercreutzia mucosicola DSM 19490	1		12
2524164694	G503DRAFT_01595	Response regulator containing a CheY-like receiver domain and an HTH DNA-binding domain	2524023091	Adlercreutzia mucosicola DSM 19490	1		12
2524163123	G503DRAFT_00020	Response regulator containing a CheY-like receiver domain and an HTH DNA-binding domain	2524023091	Adlercreutzia mucosicola DSM 19490	1		12
2524163671	G503DRAFT_00569	Response regulator containing a CheY-like receiver domain and an HTH DNA-binding domain	2524023091	Adlercreutzia mucosicola DSM 19490	1		12
2524165049	G503DRAFT_01950	Response regulator containing a CheY-like receiver domain and an HTH DNA-binding domain	2524023091	Adlercreutzia mucosicola DSM 19490	1		12
2524163952	G503DRAFT_00850	Response regulator containing a CheY-like receiver domain and an HTH DNA-binding domain	2524023091	Adlercreutzia mucosicola DSM 19490	1		12
2524164397	G503DRAFT_01297	Response regulator containing a CheY-like receiver domain and an HTH DNA-binding domain	2524023091	Adlercreutzia mucosicola DSM 19490	1		12
2524163298	G503DRAFT_00196	Response regulator containing a CheY-like receiver domain and an HTH DNA-binding domain	2524023091	Adlercreutzia mucosicola DSM 19490	1		10
2524165467	G503DRAFT_02369	Response regulator containing a CheY-like receiver domain and an HTH DNA-binding domain	2524023091	Adlercreutzia mucosicola DSM 19490	1		10
2524163655	G503DRAFT_00553	Response regulator containing a CheY-like receiver domain and an HTH DNA-binding domain	2524023091	Adlercreutzia mucosicola DSM 19490	1		12
2524164174	G503DRAFT_01073	Response regulator containing a CheY-like receiver domain and an HTH DNA-binding domain	2524023091	Adlercreutzia mucosicola DSM 19490	1		12
2524163154	G503DRAFT_00051	Response regulator containing a CheY-like receiver domain and an HTH DNA-binding domain	2524023091	Adlercreutzia mucosicola DSM 19490	1		12
2524164502	G503DRAFT_01402	Response regulator containing a CheY-like receiver domain and an HTH DNA-binding domain	2524023091	Adlercreutzia mucosicola DSM 19490	1		12
2524163635	G503DRAFT_00533	Response regulator containing a CheY-like receiver domain and an HTH DNA-binding domain	2524023091	Adlercreutzia mucosicola DSM 19490	1		12
2524164817	G503DRAFT_01718	Response regulator containing a CheY-like receiver domain and an HTH DNA-binding domain	2524023091	Adlercreutzia mucosicola DSM 19490	1		10
2524164713	G503DRAFT_01614	Response regulator containing a CheY-like receiver domain and an HTH DNA-binding domain	2524023091	Adlercreutzia mucosicola DSM 19490	1		11
2524163290	G503DRAFT_00188	Response regulator containing a CheY-like receiver domain and an HTH DNA-binding domain	2524023091	Adlercreutzia mucosicola DSM 19490	1		12
2524164834	G503DRAFT_01735	Response regulator containing a CheY-like receiver domain and an HTH DNA-binding domain	2524023091	Adlercreutzia mucosicola DSM 19490	1		12
2524164295	G503DRAFT_01195	Response regulator containing a CheY-like receiver domain and an HTH DNA-binding domain	2524023091	Adlercreutzia mucosicola DSM 19490	1		10
2524164822	G503DRAFT_01723	Response regulator containing a CheY-like receiver domain and an HTH DNA-binding domain	2524023091	Adlercreutzia mucosicola DSM 19490	1		12
2524163487	G503DRAFT_00385	Response regulator containing a CheY-like receiver domain and an HTH DNA-binding domain	2524023091	Adlercreutzia mucosicola DSM 19490	1		12
2524164758	G503DRAFT_01659	Response regulator containing a CheY-like receiver domain and an HTH DNA-binding domain	2524023091	Adlercreutzia mucosicola DSM 19490	1		12
2524163325	G503DRAFT_00223	Response regulator containing a CheY-like receiver domain and an HTH DNA-binding domain	2524023091	Adlercreutzia mucosicola DSM 19490	1		12
2524163162	G503DRAFT_00059	Response regulator containing a CheY-like receiver domain and an HTH DNA-binding domain	2524023091	Adlercreutzia mucosicola DSM 19490	1		12
2524165398	G503DRAFT_02300	Response regulator containing a CheY-like receiver domain and an HTH DNA-binding domain	2524023091	Adlercreutzia mucosicola DSM 19490	1		12
2524165346	G503DRAFT_02247	Response regulator containing a CheY-like receiver domain and an HTH DNA-binding domain	2524023091	Adlercreutzia mucosicola DSM 19490	1		12
2524163970	G503DRAFT_00868	Response regulator containing a CheY-like receiver domain and an HTH DNA-binding domain	2524023091	Adlercreutzia mucosicola DSM 19490	1		12
2524165328	G503DRAFT_02229	Response regulator containing a CheY-like receiver domain and an HTH DNA-binding domain	2524023091	Adlercreutzia mucosicola DSM 19490	1		12
2524164664	G503DRAFT_01565	Response regulator containing a CheY-like receiver domain and an HTH DNA-binding domain	2524023091	Adlercreutzia mucosicola DSM 19490	1		11
2524164490	G503DRAFT_01390	Response regulator containing a CheY-like receiver domain and an HTH DNA-binding domain	2524023091	Adlercreutzia mucosicola DSM 19490	1		12
2524164525	G503DRAFT_01425	Response regulator containing a CheY-like receiver domain and an HTH DNA-binding domain	2524023091	Adlercreutzia mucosicola DSM 19490	1		12
2524164210	G503DRAFT_01109	Response regulator containing a CheY-like receiver domain and an HTH DNA-binding domain	2524023091	Adlercreutzia mucosicola DSM 19490	1		12
2524163789	G503DRAFT_00687	Response regulator containing a CheY-like receiver domain and an HTH DNA-binding domain	2524023091	Adlercreutzia mucosicola DSM 19490	1		12
2524164540	G503DRAFT_01441	Response regulator containing a CheY-like receiver domain and an HTH DNA-binding domain	2524023091	Adlercreutzia mucosicola DSM 19490	1		11
2524163660	G503DRAFT_00558	Response regulator containing a CheY-like receiver domain and an HTH DNA-binding domain	2524023091	Adlercreutzia mucosicola DSM 19490	1		10
2524163394	G503DRAFT_00292	Response regulator containing a CheY-like receiver domain and an HTH DNA-binding domain	2524023091	Adlercreutzia mucosicola DSM 19490	1		11
2524163639	G503DRAFT_00537	Response regulator containing a CheY-like receiver domain and an HTH DNA-binding domain	2524023091	Adlercreutzia mucosicola DSM 19490	1		12
2524164370	G503DRAFT_01270	Response regulator containing a CheY-like receiver domain and an HTH DNA-binding domain	2524023091	Adlercreutzia mucosicola DSM 19490	1		12
2524163949	G503DRAFT_00847	Response regulator containing a CheY-like receiver domain and an HTH DNA-binding domain	2524023091	Adlercreutzia mucosicola DSM 19490	1		12
2889848206	Ga0444301_33_22819_24180	DNA-binding CsgD family transcriptional regulator	2889846736	Adlercreutzia mucosicola NM66_B29	1		12
2889848804	Ga0444301_62_30928_32406	DNA-binding CsgD family transcriptional regulator	2889846736	Adlercreutzia mucosicola NM66_B29	1		12
2889846780	Ga0444301_01_54529_55995	DNA-binding CsgD family transcriptional regulator	2889846736	Adlercreutzia mucosicola NM66_B29	1		12
2889848902	Ga0444301_65_22672_24057	DNA-binding CsgD family transcriptional regulator	2889846736	Adlercreutzia mucosicola NM66_B29	1		12
2889848214	Ga0444301_33_30594_32066	DNA-binding CsgD family transcriptional regulator	2889846736	Adlercreutzia mucosicola NM66_B29	1		10
2889846742	Ga0444301_01_6684_8150	DNA-binding CsgD family transcriptional regulator	2889846736	Adlercreutzia mucosicola NM66_B29	1		12
2889847699	Ga0444301_18_34454_35968	DNA-binding CsgD family transcriptional regulator	2889846736	Adlercreutzia mucosicola NM66_B29	1		12
2889847165	Ga0444301_09_3217_4788	DNA-binding CsgD family transcriptional regulator	2889846736	Adlercreutzia mucosicola NM66_B29	1		12
2889847522	Ga0444301_13_43271_44725	DNA-binding CsgD family transcriptional regulator	2889846736	Adlercreutzia mucosicola NM66_B29	1		12
2889848713	Ga0444301_54_79699_81189	DNA-binding CsgD family transcriptional regulator	2889846736	Adlercreutzia mucosicola NM66_B29	1		12
2889847298	Ga0444301_11_50467_51996	DNA-binding CsgD family transcriptional regulator	2889846736	Adlercreutzia mucosicola NM66_B29	1		12
2889848698	Ga0444301_54_58420_59874	DNA-binding CsgD family transcriptional regulator	2889846736	Adlercreutzia mucosicola NM66_B29	1		12
2889847946	Ga0444301_22_172901_174403	DNA-binding CsgD family transcriptional regulator	2889846736	Adlercreutzia mucosicola NM66_B29	1		12
2889848325	Ga0444301_33_156595_158130	DNA-binding CsgD family transcriptional regulator	2889846736	Adlercreutzia mucosicola NM66_B29	1		12
2889848337	Ga0444301_33_174846_176291	DNA-binding CsgD family transcriptional regulator	2889846736	Adlercreutzia mucosicola NM66_B29	1		12
2889847169	Ga0444301_09_10106_11509	DNA-binding CsgD family transcriptional regulator	2889846736	Adlercreutzia mucosicola NM66_B29	1		12
2889849043	Ga0444301_67_2083_3501	DNA-binding CsgD family transcriptional regulator	2889846736	Adlercreutzia mucosicola NM66_B29	1		12
2889847997	Ga0444301_23_21952_23481	DNA-binding CsgD family transcriptional regulator	2889846736	Adlercreutzia mucosicola NM66_B29	1		10
2889847900	Ga0444301_22_119307_120785	DNA-binding CsgD family transcriptional regulator	2889846736	Adlercreutzia mucosicola NM66_B29	1		12
2889847894	Ga0444301_22_112594_114141	DNA-binding CsgD family transcriptional regulator	2889846736	Adlercreutzia mucosicola NM66_B29	1		12
2889846746	Ga0444301_01_13610_15049	DNA-binding CsgD family transcriptional regulator	2889846736	Adlercreutzia mucosicola NM66_B29	1		12
2889847973	Ga0444301_22_209102_210679	DNA-binding CsgD family transcriptional regulator	2889846736	Adlercreutzia mucosicola NM66_B29	1		11
2889846837	Ga0444301_02_35766_37220	DNA-binding CsgD family transcriptional regulator	2889846736	Adlercreutzia mucosicola NM66_B29	1		12
2889847195	Ga0444301_09_40133_41536	DNA-binding CsgD family transcriptional regulator	2889846736	Adlercreutzia mucosicola NM66_B29	1		12
2889847188	Ga0444301_09_31661_33052	DNA-binding CsgD family transcriptional regulator	2889846736	Adlercreutzia mucosicola NM66_B29	1		12
2889848404	Ga0444301_36_10682_12268	DNA-binding CsgD family transcriptional regulator	2889846736	Adlercreutzia mucosicola NM66_B29	1		11
2889848222	Ga0444301_33_41988_43658	DNA-binding CsgD family transcriptional regulator	2889846736	Adlercreutzia mucosicola NM66_B29	1		12
2889846787	Ga0444301_01_64731_66176	DNA-binding CsgD family transcriptional regulator	2889846736	Adlercreutzia mucosicola NM66_B29	1		12
2889847368	Ga0444301_11_128688_130127	DNA-binding CsgD family transcriptional regulator	2889846736	Adlercreutzia mucosicola NM66_B29	1		12
2889848517	Ga0444301_44_48511_49950	DNA-binding CsgD family transcriptional regulator	2889846736	Adlercreutzia mucosicola NM66_B29	1		11
2889848578	Ga0444301_44_114963_116555	DNA-binding CsgD family transcriptional regulator	2889846736	Adlercreutzia mucosicola NM66_B29	1		10
2889846820	Ga0444301_02_22007_23578	DNA-binding CsgD family transcriptional regulator	2889846736	Adlercreutzia mucosicola NM66_B29	1		11
2889849094	Ga0444301_67_59677_61149	DNA-binding CsgD family transcriptional regulator	2889846736	Adlercreutzia mucosicola NM66_B29	1		11
2889848065	Ga0444301_26_5328_6881	DNA-binding CsgD family transcriptional regulator	2889846736	Adlercreutzia mucosicola NM66_B29	1		12
2889848819	Ga0444301_62_50206_51651	DNA-binding CsgD family transcriptional regulator	2889846736	Adlercreutzia mucosicola NM66_B29	1		12
2889847366	Ga0444301_11_125721_127142	DNA-binding CsgD family transcriptional regulator	2889846736	Adlercreutzia mucosicola NM66_B29	1		12
2889848584	Ga0444301_44_156876_158351	DNA-binding CsgD family transcriptional regulator	2889846736	Adlercreutzia mucosicola NM66_B29	1		10
2889848768	Ga0444301_54_143645_145231	DNA-binding CsgD family transcriptional regulator	2889846736	Adlercreutzia mucosicola NM66_B29	1		11
2889846997	Ga0444301_05_58577_60082	DNA-binding CsgD family transcriptional regulator	2889846736	Adlercreutzia mucosicola NM66_B29	1		12
2889848498	Ga0444301_44_23798_25261	DNA-binding CsgD family transcriptional regulator	2889846736	Adlercreutzia mucosicola NM66_B29	1		12
2889847936	Ga0444301_22_161761_163275	DNA-binding CsgD family transcriptional regulator	2889846736	Adlercreutzia mucosicola NM66_B29	1		12
2889847218	Ga0444301_10_14612_16057	DNA-binding CsgD family transcriptional regulator/MFS family permease	2889846736	Adlercreutzia mucosicola NM66_B29	1		10
2889848936	Ga0444301_65_65570_66925	DNA-binding CsgD family transcriptional regulator/MFS family permease	2889846736	Adlercreutzia mucosicola NM66_B29	1		11
2889848693	Ga0444301_54_51248_52807	DNA-binding CsgD family transcriptional regulator/MFS family permease	2889846736	Adlercreutzia mucosicola NM66_B29	1		12
2889847534	Ga0444301_14_14548_16188	DNA-binding CsgD family transcriptional regulator/MFS family permease	2889846736	Adlercreutzia mucosicola NM66_B29	1		12
2889847695	Ga0444301_18_26051_27505	DNA-binding CsgD family transcriptional regulator/MFS family permease	2889846736	Adlercreutzia mucosicola NM66_B29	1		12
2889848590	Ga0444301_44_166464_167873	DNA-binding CsgD family transcriptional regulator/MFS family permease	2889846736	Adlercreutzia mucosicola NM66_B29	1		12
2889848842	Ga0444301_62_81136_82662	DNA-binding CsgD family transcriptional regulator/MFS family permease	2889846736	Adlercreutzia mucosicola NM66_B29	1		12
2889847513	Ga0444301_13_30626_32029	DNA-binding CsgD family transcriptional regulator/MFS family permease	2889846736	Adlercreutzia mucosicola NM66_B29	1		12
2889847968	Ga0444301_22_201572_203026	DNA-binding CsgD family transcriptional regulator/MFS family permease	2889846736	Adlercreutzia mucosicola NM66_B29	1		12
2889847068	Ga0444301_07_4721_6316	DNA-binding CsgD family transcriptional regulator/MFS family permease	2889846736	Adlercreutzia mucosicola NM66_B29	1		12
2889848833	Ga0444301_62_68116_69660	DNA-binding CsgD family transcriptional regulator/MFS family permease	2889846736	Adlercreutzia mucosicola NM66_B29	1		12
2889846952	Ga0444301_05_14325_15770	DNA-binding CsgD family transcriptional regulator/MFS family permease	2889846736	Adlercreutzia mucosicola NM66_B29	1		12
2889849044	Ga0444301_67_3703_5205	DNA-binding CsgD family transcriptional regulator/uncharacterized membrane protein	2889846736	Adlercreutzia mucosicola NM66_B29	1		12
2889848710	Ga0444301_54_76472_77902	DNA-binding NarL/FixJ family response regulator	2889846736	Adlercreutzia mucosicola NM66_B29	1		12
2889820320	Ga0442359_44_64129_65703	DNA-binding CsgD family transcriptional regulator	2889818506	Adlercreutzia muris D2-1X-25	1		10
2889820059	Ga0442359_33_27389_29035	DNA-binding CsgD family transcriptional regulator	2889818506	Adlercreutzia muris D2-1X-25	1		12
2889818981	Ga0442359_09_8284_9822	DNA-binding CsgD family transcriptional regulator	2889818506	Adlercreutzia muris D2-1X-25	1		11
2889819188	Ga0442359_11_172184_173689	DNA-binding CsgD family transcriptional regulator	2889818506	Adlercreutzia muris D2-1X-25	1		12
2889818935	Ga0442359_08_5669_7126	DNA-binding CsgD family transcriptional regulator	2889818506	Adlercreutzia muris D2-1X-25	1		12
2889820693	Ga0442359_77_26698_28113	DNA-binding CsgD family transcriptional regulator	2889818506	Adlercreutzia muris D2-1X-25	1		12
2889819508	Ga0442359_16_2397_3866	DNA-binding CsgD family transcriptional regulator	2889818506	Adlercreutzia muris D2-1X-25	1		10
2889819748	Ga0442359_22_72865_74289	DNA-binding CsgD family transcriptional regulator	2889818506	Adlercreutzia muris D2-1X-25	1		12
2889820797	Ga0442359_88_47760_49301	DNA-binding CsgD family transcriptional regulator	2889818506	Adlercreutzia muris D2-1X-25	1		12
2889818894	Ga0442359_07_15466_16920	DNA-binding CsgD family transcriptional regulator	2889818506	Adlercreutzia muris D2-1X-25	1		12
2889820279	Ga0442359_44_20086_21282	DNA-binding CsgD family transcriptional regulator	2889818506	Adlercreutzia muris D2-1X-25	1		10
2889820375	Ga0442359_45_6282_7793	DNA-binding CsgD family transcriptional regulator	2889818506	Adlercreutzia muris D2-1X-25	1		12
2889818977	Ga0442359_09_875_2770	DNA-binding CsgD family transcriptional regulator	2889818506	Adlercreutzia muris D2-1X-25	1		11
2889819826	Ga0442359_23_25098_26606	DNA-binding CsgD family transcriptional regulator	2889818506	Adlercreutzia muris D2-1X-25	1		11
2889820338	Ga0442359_44_87356_88780	DNA-binding CsgD family transcriptional regulator	2889818506	Adlercreutzia muris D2-1X-25	1		11
2889818966	Ga0442359_08_42771_44159	DNA-binding CsgD family transcriptional regulator	2889818506	Adlercreutzia muris D2-1X-25	1		12
2889820035	Ga0442359_32_20183_21655	DNA-binding CsgD family transcriptional regulator	2889818506	Adlercreutzia muris D2-1X-25	1		12
2889820322	Ga0442359_44_66665_68086	DNA-binding CsgD family transcriptional regulator	2889818506	Adlercreutzia muris D2-1X-25	1		12
2889819152	Ga0442359_11_134542_136050	DNA-binding CsgD family transcriptional regulator	2889818506	Adlercreutzia muris D2-1X-25	1		12
2889818982	Ga0442359_09_9956_11479	DNA-binding CsgD family transcriptional regulator	2889818506	Adlercreutzia muris D2-1X-25	1		12
2889819248	Ga0442359_11_249963_251402	DNA-binding CsgD family transcriptional regulator	2889818506	Adlercreutzia muris D2-1X-25	1		12
2889819058	Ga0442359_11_32638_34233	DNA-binding CsgD family transcriptional regulator	2889818506	Adlercreutzia muris D2-1X-25	1		10
2889819239	Ga0442359_11_235330_236841	DNA-binding CsgD family transcriptional regulator	2889818506	Adlercreutzia muris D2-1X-25	1		11
2889818511	Ga0442359_01_5734_7254	DNA-binding CsgD family transcriptional regulator	2889818506	Adlercreutzia muris D2-1X-25	1		12
2889820052	Ga0442359_33_18904_20493	DNA-binding CsgD family transcriptional regulator	2889818506	Adlercreutzia muris D2-1X-25	1		11
2889818559	Ga0442359_01_66426_67865	DNA-binding CsgD family transcriptional regulator	2889818506	Adlercreutzia muris D2-1X-25	1		11
2889820690	Ga0442359_77_21018_22544	DNA-binding CsgD family transcriptional regulator	2889818506	Adlercreutzia muris D2-1X-25	1		12
2889819281	Ga0442359_11_289490_290956	DNA-binding CsgD family transcriptional regulator	2889818506	Adlercreutzia muris D2-1X-25	1		12
2889818816	Ga0442359_05_53616_55019	DNA-binding CsgD family transcriptional regulator	2889818506	Adlercreutzia muris D2-1X-25	1		12
2889819691	Ga0442359_21_28763_30358	DNA-binding CsgD family transcriptional regulator	2889818506	Adlercreutzia muris D2-1X-25	1		11
2889819276	Ga0442359_11_284026_285453	DNA-binding CsgD family transcriptional regulator	2889818506	Adlercreutzia muris D2-1X-25	1		12
2889820794	Ga0442359_88_45188_46720	DNA-binding CsgD family transcriptional regulator	2889818506	Adlercreutzia muris D2-1X-25	1		12
2889818789	Ga0442359_05_30467_32032	DNA-binding CsgD family transcriptional regulator	2889818506	Adlercreutzia muris D2-1X-25	1		12
2889820707	Ga0442359_77_45754_47202	DNA-binding CsgD family transcriptional regulator	2889818506	Adlercreutzia muris D2-1X-25	1		12
2889819954	Ga0442359_28_10036_11460	DNA-binding CsgD family transcriptional regulator/hypothetical membrane protein	2889818506	Adlercreutzia muris D2-1X-25	1		11
2889819925	Ga0442359_27_10979_12700	DNA-binding CsgD family transcriptional regulator/MFS family permease	2889818506	Adlercreutzia muris D2-1X-25	1		12
2889819421	Ga0442359_13_43214_44668	DNA-binding CsgD family transcriptional regulator/MFS family permease	2889818506	Adlercreutzia muris D2-1X-25	1		12
2889820116	Ga0442359_34_11095_12630	DNA-binding CsgD family transcriptional regulator/MFS family permease	2889818506	Adlercreutzia muris D2-1X-25	1		12
2889818906	Ga0442359_07_33626_35059	DNA-binding CsgD family transcriptional regulator/MFS family permease	2889818506	Adlercreutzia muris D2-1X-25	1		12
2889819958	Ga0442359_28_15361_16926	DNA-binding CsgD family transcriptional regulator/MFS family permease	2889818506	Adlercreutzia muris D2-1X-25	1		12
2889818739	Ga0442359_04_23800_25245	DNA-binding CsgD family transcriptional regulator/MFS family permease	2889818506	Adlercreutzia muris D2-1X-25	1		11
2889819775	Ga0442359_22_102871_104454	DNA-binding CsgD family transcriptional regulator/MFS family permease	2889818506	Adlercreutzia muris D2-1X-25	1		11
2889818820	Ga0442359_06_1035_2660	DNA-binding CsgD family transcriptional regulator/uncharacterized membrane protein YidH (DUF202 family)	2889818506	Adlercreutzia muris D2-1X-25	1		12
2889820334	Ga0442359_44_80986_82545	DNA-binding NarL/FixJ family response regulator	2889818506	Adlercreutzia muris D2-1X-25	1		12
2889818758	Ga0442359_04_45496_47268	DNA-binding NarL/FixJ family response regulator	2889818506	Adlercreutzia muris D2-1X-25	1		12
2889626540	Ga0441823_06_44243_45805	DNA-binding CsgD family transcriptional regulator	2889625949	Adlercreutzia muris DSM 29508	1		12
2889626050	Ga0441823_01_113459_114928	DNA-binding CsgD family transcriptional regulator	2889625949	Adlercreutzia muris DSM 29508	1		10
2889626374	Ga0441823_04_61537_62988	DNA-binding CsgD family transcriptional regulator	2889625949	Adlercreutzia muris DSM 29508	1		12
2889626268	Ga0441823_03_44782_46686	DNA-binding CsgD family transcriptional regulator	2889625949	Adlercreutzia muris DSM 29508	1		12
2889626370	Ga0441823_04_54548_55990	DNA-binding CsgD family transcriptional regulator	2889625949	Adlercreutzia muris DSM 29508	1		10
2889626241	Ga0441823_03_10163_11728	DNA-binding CsgD family transcriptional regulator	2889625949	Adlercreutzia muris DSM 29508	1		11
2889627278	Ga0441823_17_1971_3461	DNA-binding CsgD family transcriptional regulator	2889625949	Adlercreutzia muris DSM 29508	1		10
2889628099	Ga0441823_44_2192_3964	DNA-binding CsgD family transcriptional regulator	2889625949	Adlercreutzia muris DSM 29508	1		12
2889626167	Ga0441823_02_55888_57345	DNA-binding CsgD family transcriptional regulator	2889625949	Adlercreutzia muris DSM 29508	1		12
2889627725	Ga0441823_27_12991_14433	DNA-binding CsgD family transcriptional regulator	2889625949	Adlercreutzia muris DSM 29508	1		12
2889627980	Ga0441823_36_4332_5840	DNA-binding CsgD family transcriptional regulator	2889625949	Adlercreutzia muris DSM 29508	1		12
2889626878	Ga0441823_10_55809_57404	DNA-binding CsgD family transcriptional regulator	2889625949	Adlercreutzia muris DSM 29508	1		10
2889626966	Ga0441823_12_54898_56364	DNA-binding CsgD family transcriptional regulator	2889625949	Adlercreutzia muris DSM 29508	1		12
2889627458	Ga0441823_20_21618_23123	DNA-binding CsgD family transcriptional regulator	2889625949	Adlercreutzia muris DSM 29508	1		12
2889627501	Ga0441823_21_17461_18993	DNA-binding CsgD family transcriptional regulator	2889625949	Adlercreutzia muris DSM 29508	1		11
2889627728	Ga0441823_27_18567_20093	DNA-binding CsgD family transcriptional regulator	2889625949	Adlercreutzia muris DSM 29508	1		12
2889627036	Ga0441823_13_43889_45418	DNA-binding CsgD family transcriptional regulator	2889625949	Adlercreutzia muris DSM 29508	1		12
2889626416	Ga0441823_05_10285_11718	DNA-binding CsgD family transcriptional regulator	2889625949	Adlercreutzia muris DSM 29508	1		12
2889626392	Ga0441823_04_82917_84113	DNA-binding CsgD family transcriptional regulator	2889625949	Adlercreutzia muris DSM 29508	1		10
2889626585	Ga0441823_06_88348_89820	DNA-binding CsgD family transcriptional regulator	2889625949	Adlercreutzia muris DSM 29508	1		12
2889626695	Ga0441823_08_32007_33446	DNA-binding CsgD family transcriptional regulator	2889625949	Adlercreutzia muris DSM 29508	1		11
2889626072	Ga0441823_01_141752_143398	DNA-binding CsgD family transcriptional regulator	2889625949	Adlercreutzia muris DSM 29508	1		12
2889628185	Ga0441823_52_4812_6260	DNA-binding CsgD family transcriptional regulator	2889625949	Adlercreutzia muris DSM 29508	1		12
2889626528	Ga0441823_06_29886_31307	DNA-binding CsgD family transcriptional regulator	2889625949	Adlercreutzia muris DSM 29508	1		12
2889626376	Ga0441823_04_65225_66709	DNA-binding CsgD family transcriptional regulator	2889625949	Adlercreutzia muris DSM 29508	1		12
2889627236	Ga0441823_16_18737_20020	DNA-binding CsgD family transcriptional regulator	2889625949	Adlercreutzia muris DSM 29508	1		10
2889626526	Ga0441823_06_27350_28924	DNA-binding CsgD family transcriptional regulator	2889625949	Adlercreutzia muris DSM 29508	1		10
2889626815	Ga0441823_09_75154_76608	DNA-binding CsgD family transcriptional regulator	2889625949	Adlercreutzia muris DSM 29508	1		12
2889626272	Ga0441823_03_52198_53736	DNA-binding CsgD family transcriptional regulator	2889625949	Adlercreutzia muris DSM 29508	1		11
2889626768	Ga0441823_09_23057_24565	DNA-binding CsgD family transcriptional regulator	2889625949	Adlercreutzia muris DSM 29508	1		11
2889627099	Ga0441823_14_34066_35682	DNA-binding CsgD family transcriptional regulator	2889625949	Adlercreutzia muris DSM 29508	1		12
2889626273	Ga0441823_03_53870_55393	DNA-binding CsgD family transcriptional regulator	2889625949	Adlercreutzia muris DSM 29508	1		12
2889627147	Ga0441823_15_7150_8616	DNA-binding CsgD family transcriptional regulator/hypothetical membrane protein	2889625949	Adlercreutzia muris DSM 29508	1		12
2889626450	Ga0441823_05_46309_47892	DNA-binding CsgD family transcriptional regulator/MFS family permease	2889625949	Adlercreutzia muris DSM 29508	1		11
2889628207	Ga0441823_55_3748_5151	DNA-binding CsgD family transcriptional regulator/MFS family permease	2889625949	Adlercreutzia muris DSM 29508	1		12
2889627046	Ga0441823_13_59392_60819	DNA-binding CsgD family transcriptional regulator/MFS family permease	2889625949	Adlercreutzia muris DSM 29508	1		12
2889627143	Ga0441823_15_1724_3289	DNA-binding CsgD family transcriptional regulator/MFS family permease	2889625949	Adlercreutzia muris DSM 29508	1		12
2889626181	Ga0441823_02_69379_70914	DNA-binding CsgD family transcriptional regulator/MFS family permease	2889625949	Adlercreutzia muris DSM 29508	1		12
2889626928	Ga0441823_12_8020_9564	DNA-binding CsgD family transcriptional regulator/MFS family permease	2889625949	Adlercreutzia muris DSM 29508	1		12
2889627924	Ga0441823_33_18087_19532	DNA-binding CsgD family transcriptional regulator/MFS family permease	2889625949	Adlercreutzia muris DSM 29508	1		11
2889626345	Ga0441823_04_24640_25962	DNA-binding CsgD family transcriptional regulator/uncharacterized integral membrane protein	2889625949	Adlercreutzia muris DSM 29508	1		11
2889625951	Ga0441823_01_1082_2707	DNA-binding CsgD family transcriptional regulator/uncharacterized membrane protein YidH (DUF202 family)	2889625949	Adlercreutzia muris DSM 29508	1		12
2889628006	Ga0441823_37_12145_13602	DNA-binding NarL/FixJ family response regulator	2889625949	Adlercreutzia muris DSM 29508	1		12
2889871535	Ga0443498_50_55404_56987	DNA-binding CsgD family transcriptional regulator	2889869355	Adlercreutzia sp. ZJ138	1		12
2889871464	Ga0443498_49_78619_80121	DNA-binding CsgD family transcriptional regulator	2889869355	Adlercreutzia sp. ZJ138	1		12
2889870431	Ga0443498_22_443_1933	DNA-binding CsgD family transcriptional regulator	2889869355	Adlercreutzia sp. ZJ138	1		12
2889870168	Ga0443498_13_4963_6531	DNA-binding CsgD family transcriptional regulator	2889869355	Adlercreutzia sp. ZJ138	1		12
2889870237	Ga0443498_15_3209_4753	DNA-binding CsgD family transcriptional regulator	2889869355	Adlercreutzia sp. ZJ138	1		11
2889870286	Ga0443498_16_27411_29024	DNA-binding CsgD family transcriptional regulator	2889869355	Adlercreutzia sp. ZJ138	1		12
2889870255	Ga0443498_15_25071_26285	DNA-binding CsgD family transcriptional regulator	2889869355	Adlercreutzia sp. ZJ138	1		10
2889871045	Ga0443498_45_122317_123780	DNA-binding CsgD family transcriptional regulator	2889869355	Adlercreutzia sp. ZJ138	1		11
2889869413	Ga0443498_01_68060_69754	DNA-binding CsgD family transcriptional regulator/MFS family permease	2889869355	Adlercreutzia sp. ZJ138	1		12
2889870575	Ga0443498_24_136622_138076	DNA-binding CsgD family transcriptional regulator/peptidoglycan/LPS O-acetylase OafA/YrhL	2889869355	Adlercreutzia sp. ZJ138	1		12
2889869405	Ga0443498_01_55986_57569	DNA-binding CsgD family transcriptional regulator/putative Ca2+/H+ antiporter (TMEM165/GDT1 family)	2889869355	Adlercreutzia sp. ZJ138	1		12
2889870635	Ga0443498_25_15648_17177	DNA-binding CsgD family transcriptional regulator/uncharacterized membrane protein	2889869355	Adlercreutzia sp. ZJ138	1		11
2889869853	Ga0443498_09_33947_35311	DNA-binding NarL/FixJ family response regulator	2889869355	Adlercreutzia sp. ZJ138	1		12
2889675384	Ga0443499_37_64297_65784	DNA-binding CsgD family transcriptional regulator	2889674127	Adlercreutzia sp. ZJ141	1		12
2889675122	Ga0443499_23_28611_30224	DNA-binding CsgD family transcriptional regulator	2889674127	Adlercreutzia sp. ZJ141	1		12
2889674221	Ga0443499_02_17723_19291	DNA-binding CsgD family transcriptional regulator	2889674127	Adlercreutzia sp. ZJ141	1		12
2889674329	Ga0443499_03_64215_65687	DNA-binding CsgD family transcriptional regulator	2889674127	Adlercreutzia sp. ZJ141	1		11
2889675077	Ga0443499_20_3863_5314	DNA-binding CsgD family transcriptional regulator	2889674127	Adlercreutzia sp. ZJ141	1		12
2889676050	Ga0443499_55_90101_91519	DNA-binding CsgD family transcriptional regulator	2889674127	Adlercreutzia sp. ZJ141	1		12
2889675063	Ga0443499_19_1869_3458	DNA-binding CsgD family transcriptional regulator/cytochrome c oxidase subunit IV	2889674127	Adlercreutzia sp. ZJ141	1		12
2889674337	Ga0443499_04_10001_11584	DNA-binding CsgD family transcriptional regulator/putative Ca2+/H+ antiporter (TMEM165/GDT1 family)	2889674127	Adlercreutzia sp. ZJ141	1		12
2889564266	Ga0443502_44_60403_61935	DNA-binding CsgD family transcriptional regulator	2889562662	Adlercreutzia sp. ZJ154	1		12
2889564121	Ga0443502_43_20618_22408	DNA-binding CsgD family transcriptional regulator/tetrahydromethanopterin S-methyltransferase subunit F	2889562662	Adlercreutzia sp. ZJ154	1		12
2889589831	Ga0442034_14_24794_26509	DNA-binding CsgD family transcriptional regulator	2889588741	Adlercreutzia sp. ZJ176	1		11
2889590301	Ga0442034_33_127209_128726	DNA-binding CsgD family transcriptional regulator	2889588741	Adlercreutzia sp. ZJ176	1		12
2889590984	Ga0442034_48_82171_84063	DNA-binding CsgD family transcriptional regulator	2889588741	Adlercreutzia sp. ZJ176	1		12
2889590501	Ga0442034_44_132210_133664	DNA-binding CsgD family transcriptional regulator	2889588741	Adlercreutzia sp. ZJ176	1		12
2889589568	Ga0442034_11_51395_52888	DNA-binding CsgD family transcriptional regulator	2889588741	Adlercreutzia sp. ZJ176	1		12
2889590761	Ga0442034_46_87018_88928	DNA-binding CsgD family transcriptional regulator	2889588741	Adlercreutzia sp. ZJ176	1		10
2889590540	Ga0442034_45_529_2316	DNA-binding CsgD family transcriptional regulator	2889588741	Adlercreutzia sp. ZJ176	1		12
2889588812	Ga0442034_01_71596_73209	DNA-binding CsgD family transcriptional regulator	2889588741	Adlercreutzia sp. ZJ176	1		12
2889589625	Ga0442034_11_122026_123594	DNA-binding CsgD family transcriptional regulator	2889588741	Adlercreutzia sp. ZJ176	1		12
2889589353	Ga0442034_07_67224_68717	DNA-binding CsgD family transcriptional regulator	2889588741	Adlercreutzia sp. ZJ176	1		12
2889589977	Ga0442034_22_37968_39452	DNA-binding CsgD family transcriptional regulator	2889588741	Adlercreutzia sp. ZJ176	1		12
2889590767	Ga0442034_46_92806_94503	DNA-binding CsgD family transcriptional regulator/MFS family permease	2889588741	Adlercreutzia sp. ZJ176	1		12
2889590840	Ga0442034_47_46619_48109	DNA-binding NarL/FixJ family response regulator	2889588741	Adlercreutzia sp. ZJ176	1		12
2889735086	Ga0443501_033_1400_3013	DNA-binding CsgD family transcriptional regulator	2889733918	Adlercreutzia sp. ZJ242	1		12
2889736206	Ga0443501_088_694_2400	DNA-binding CsgD family transcriptional regulator	2889733918	Adlercreutzia sp. ZJ242	1		12
2889734966	Ga0443501_030_69819_71309	DNA-binding CsgD family transcriptional regulator	2889733918	Adlercreutzia sp. ZJ242	1		12
2889734873	Ga0443501_028_29225_30724	DNA-binding CsgD family transcriptional regulator	2889733918	Adlercreutzia sp. ZJ242	1		12
2889736170	Ga0443501_087_44059_45783	DNA-binding CsgD family transcriptional regulator/MFS family permease	2889733918	Adlercreutzia sp. ZJ242	1		12
2889734680	Ga0443501_021_34872_36659	DNA-binding CsgD family transcriptional regulator/MFS family permease	2889733918	Adlercreutzia sp. ZJ242	1		12
2889735173	Ga0443501_036_17794_19278	DNA-binding CsgD family transcriptional regulator/MFS family permease	2889733918	Adlercreutzia sp. ZJ242	1		10
2889587683	Ga0443503_25_36037_37827	DNA-binding CsgD family transcriptional regulator	2889586875	Adlercreutzia sp. ZJ304	1		12
2889867535	Ga0443500_11_121610_123178	DNA-binding CsgD family transcriptional regulator	2889866877	Adlercreutzia sp. ZJ305	1		12
2889868536	Ga0443500_36_34978_36888	DNA-binding CsgD family transcriptional regulator	2889866877	Adlercreutzia sp. ZJ305	1		10
2889867478	Ga0443500_11_50979_52472	DNA-binding CsgD family transcriptional regulator	2889866877	Adlercreutzia sp. ZJ305	1		12
2889867043	Ga0443500_03_56076_57530	DNA-binding CsgD family transcriptional regulator	2889866877	Adlercreutzia sp. ZJ305	1		12
2889867409	Ga0443500_10_23569_25500	DNA-binding CsgD family transcriptional regulator	2889866877	Adlercreutzia sp. ZJ305	1		12
2889867984	Ga0443500_20_37968_39452	DNA-binding CsgD family transcriptional regulator	2889866877	Adlercreutzia sp. ZJ305	1		12
2889866918	Ga0443500_01_49899_51512	DNA-binding CsgD family transcriptional regulator	2889866877	Adlercreutzia sp. ZJ305	1		12
2889868377	Ga0443500_30_24794_26509	DNA-binding CsgD family transcriptional regulator	2889866877	Adlercreutzia sp. ZJ305	1		11
2889869346	Ga0443500_82_67224_68717	DNA-binding CsgD family transcriptional regulator/MFS family permease	2889866877	Adlercreutzia sp. ZJ305	1		12
2889868542	Ga0443500_36_40766_42463	DNA-binding CsgD family transcriptional regulator/MFS family permease	2889866877	Adlercreutzia sp. ZJ305	1		12
2889868890	Ga0443500_58_528_2315	DNA-binding CsgD family transcriptional regulator/MFS family permease	2889866877	Adlercreutzia sp. ZJ305	1		12
2889868134	Ga0443500_23_76403_77920	DNA-binding CsgD family transcriptional regulator/MFS family permease	2889866877	Adlercreutzia sp. ZJ305	1		12
2889867118	Ga0443500_05_15878_17368	DNA-binding NarL/FixJ family response regulator	2889866877	Adlercreutzia sp. ZJ305	1		12
2788975903	Ga0302944_1294	DNA-binding NarL/FixJ family response regulator	2788499916	Arabia massiliensis Marseille-P3078	1		12
2788974251	Ga0302944_11484	regulatory LuxR family protein	2788499916	Arabia massiliensis Marseille-P3078	1		11
2788976624	Ga0302944_12817	regulatory LuxR family protein	2788499916	Arabia massiliensis Marseille-P3078	1		12
2788975252	Ga0302944_111486	regulatory LuxR family protein	2788499916	Arabia massiliensis Marseille-P3078	1		11
2788973982	Ga0302944_11215	regulatory LuxR family protein	2788499916	Arabia massiliensis Marseille-P3078	1		12
2788975481	Ga0302944_111715	regulatory LuxR family protein	2788499916	Arabia massiliensis Marseille-P3078	1		12
2788976201	Ga0302944_12392	regulatory LuxR family protein	2788499916	Arabia massiliensis Marseille-P3078	1		12
2788974723	Ga0302944_11956	regulatory LuxR family protein	2788499916	Arabia massiliensis Marseille-P3078	1		12
2788976058	Ga0302944_12249	regulatory LuxR family protein	2788499916	Arabia massiliensis Marseille-P3078	1		12
2788975327	Ga0302944_111561	regulatory LuxR family protein	2788499916	Arabia massiliensis Marseille-P3078	1		11
2788975272	Ga0302944_111506	regulatory LuxR family protein	2788499916	Arabia massiliensis Marseille-P3078	1		12
2788974479	Ga0302944_11712	regulatory LuxR family protein	2788499916	Arabia massiliensis Marseille-P3078	1		12
2788976078	Ga0302944_12269	regulatory LuxR family protein	2788499916	Arabia massiliensis Marseille-P3078	1		11
2788974067	Ga0302944_11300	regulatory LuxR family protein	2788499916	Arabia massiliensis Marseille-P3078	1		12
2788976497	Ga0302944_12690	regulatory LuxR family protein	2788499916	Arabia massiliensis Marseille-P3078	1		12
2788975300	Ga0302944_111534	regulatory LuxR family protein	2788499916	Arabia massiliensis Marseille-P3078	1		12
2788976547	Ga0302944_12740	regulatory LuxR family protein	2788499916	Arabia massiliensis Marseille-P3078	1		11
2788975364	Ga0302944_111598	regulatory LuxR family protein	2788499916	Arabia massiliensis Marseille-P3078	1		12
2788975905	Ga0302944_1296	regulatory LuxR family protein	2788499916	Arabia massiliensis Marseille-P3078	1		12
2788975247	Ga0302944_111481	regulatory LuxR family protein	2788499916	Arabia massiliensis Marseille-P3078	1		12
2788975534	Ga0302944_111768	regulatory LuxR family protein	2788499916	Arabia massiliensis Marseille-P3078	1		12
2788975598	Ga0302944_111832	regulatory LuxR family protein	2788499916	Arabia massiliensis Marseille-P3078	1		12
2788976535	Ga0302944_12728	regulatory LuxR family protein	2788499916	Arabia massiliensis Marseille-P3078	1		12
2788976453	Ga0302944_12646	regulatory LuxR family protein	2788499916	Arabia massiliensis Marseille-P3078	1		12
2788974412	Ga0302944_11645	regulatory LuxR family protein	2788499916	Arabia massiliensis Marseille-P3078	1		12
2788974909	Ga0302944_111142	regulatory LuxR family protein	2788499916	Arabia massiliensis Marseille-P3078	1		10
2788976033	Ga0302944_12224	regulatory LuxR family protein	2788499916	Arabia massiliensis Marseille-P3078	1		12
2788976466	Ga0302944_12659	regulatory LuxR family protein	2788499916	Arabia massiliensis Marseille-P3078	1		12
2788976562	Ga0302944_12755	regulatory LuxR family protein	2788499916	Arabia massiliensis Marseille-P3078	1		12
2788974081	Ga0302944_11314	regulatory LuxR family protein	2788499916	Arabia massiliensis Marseille-P3078	1		12
2788974322	Ga0302944_11555	regulatory LuxR family protein	2788499916	Arabia massiliensis Marseille-P3078	1		12
2788974859	Ga0302944_111092	regulatory LuxR family protein	2788499916	Arabia massiliensis Marseille-P3078	1		12
2788973984	Ga0302944_11217	regulatory LuxR family protein	2788499916	Arabia massiliensis Marseille-P3078	1		12
2788975082	Ga0302944_111316	regulatory LuxR family protein	2788499916	Arabia massiliensis Marseille-P3078	1		12
2788975337	Ga0302944_111571	regulatory LuxR family protein	2788499916	Arabia massiliensis Marseille-P3078	1		12
2788975712	Ga0302944_111946	regulatory LuxR family protein	2788499916	Arabia massiliensis Marseille-P3078	1		12
2788975424	Ga0302944_111658	regulatory LuxR family protein	2788499916	Arabia massiliensis Marseille-P3078	1		12
2788974447	Ga0302944_11680	regulatory LuxR family protein	2788499916	Arabia massiliensis Marseille-P3078	1		12
2788975466	Ga0302944_111700	regulatory LuxR family protein	2788499916	Arabia massiliensis Marseille-P3078	1		12
2788974832	Ga0302944_111065	regulatory LuxR family protein	2788499916	Arabia massiliensis Marseille-P3078	1		12
2788975595	Ga0302944_111829	regulatory LuxR family protein	2788499916	Arabia massiliensis Marseille-P3078	1		12
2788975510	Ga0302944_111744	regulatory LuxR family protein	2788499916	Arabia massiliensis Marseille-P3078	1		12
2788976179	Ga0302944_12370	regulatory LuxR family protein	2788499916	Arabia massiliensis Marseille-P3078	1		11
2788976063	Ga0302944_12254	regulatory LuxR family protein	2788499916	Arabia massiliensis Marseille-P3078	1		10
2788974886	Ga0302944_111119	regulatory LuxR family protein	2788499916	Arabia massiliensis Marseille-P3078	1		12
2788976618	Ga0302944_12811	regulatory LuxR family protein	2788499916	Arabia massiliensis Marseille-P3078	1		11
2788975438	Ga0302944_111672	regulatory LuxR family protein	2788499916	Arabia massiliensis Marseille-P3078	1		12
2788976183	Ga0302944_12374	regulatory LuxR family protein	2788499916	Arabia massiliensis Marseille-P3078	1		12
2788975639	Ga0302944_111873	regulatory LuxR family protein	2788499916	Arabia massiliensis Marseille-P3078	1		12
2788975872	Ga0302944_1263	regulatory LuxR family protein	2788499916	Arabia massiliensis Marseille-P3078	1		12
2788975848	Ga0302944_1239	regulatory LuxR family protein	2788499916	Arabia massiliensis Marseille-P3078	1		12
2788975793	Ga0302944_112027	regulatory LuxR family protein	2788499916	Arabia massiliensis Marseille-P3078	1		10
2788975986	Ga0302944_12177	regulatory LuxR family protein	2788499916	Arabia massiliensis Marseille-P3078	1		10
2788976038	Ga0302944_12229	regulatory LuxR family protein	2788499916	Arabia massiliensis Marseille-P3078	1		12
2788976283	Ga0302944_12475	regulatory LuxR family protein	2788499916	Arabia massiliensis Marseille-P3078	1		11
2788976051	Ga0302944_12242	regulatory LuxR family protein	2788499916	Arabia massiliensis Marseille-P3078	1		12
2788975524	Ga0302944_111758	regulatory LuxR family protein	2788499916	Arabia massiliensis Marseille-P3078	1		12
2788975350	Ga0302944_111584	regulatory LuxR family protein	2788499916	Arabia massiliensis Marseille-P3078	1		12
2788975375	Ga0302944_111609	regulatory LuxR family protein	2788499916	Arabia massiliensis Marseille-P3078	1		12
2866210824	Ga0437105_03_68355_69782	DNA-binding CsgD family transcriptional regulator	2866210365	Asaccharobacter equolifaciens celatus AP38TSA	1		12
2866212342	Ga0437105_45_100248_101687	DNA-binding CsgD family transcriptional regulator	2866210365	Asaccharobacter equolifaciens celatus AP38TSA	1		12
2866212017	Ga0437105_34_167790_169274	DNA-binding CsgD family transcriptional regulator	2866210365	Asaccharobacter equolifaciens celatus AP38TSA	1		10
2866210504	Ga0437105_01_158207_159853	DNA-binding CsgD family transcriptional regulator	2866210365	Asaccharobacter equolifaciens celatus AP38TSA	1		12
2866212292	Ga0437105_45_35217_36827	DNA-binding CsgD family transcriptional regulator	2866210365	Asaccharobacter equolifaciens celatus AP38TSA	1		12
2866212724	Ga0437105_48_34919_36451	DNA-binding CsgD family transcriptional regulator	2866210365	Asaccharobacter equolifaciens celatus AP38TSA	1		12
2866212216	Ga0437105_44_158442_159926	DNA-binding CsgD family transcriptional regulator	2866210365	Asaccharobacter equolifaciens celatus AP38TSA	1		10
2866212289	Ga0437105_45_31430_32773	DNA-binding CsgD family transcriptional regulator	2866210365	Asaccharobacter equolifaciens celatus AP38TSA	1		12
2866211231	Ga0437105_11_37514_39010	DNA-binding CsgD family transcriptional regulator	2866210365	Asaccharobacter equolifaciens celatus AP38TSA	1		12
2866211855	Ga0437105_24_7662_9278	DNA-binding CsgD family transcriptional regulator	2866210365	Asaccharobacter equolifaciens celatus AP38TSA	1		10
2866212231	Ga0437105_44_180155_181642	DNA-binding CsgD family transcriptional regulator	2866210365	Asaccharobacter equolifaciens celatus AP38TSA	1		12
2866211217	Ga0437105_11_19483_21003	DNA-binding CsgD family transcriptional regulator	2866210365	Asaccharobacter equolifaciens celatus AP38TSA	1		12
2866210416	Ga0437105_01_53605_54939	DNA-binding CsgD family transcriptional regulator	2866210365	Asaccharobacter equolifaciens celatus AP38TSA	1		12
2866211428	Ga0437105_12_231979_233532	DNA-binding CsgD family transcriptional regulator	2866210365	Asaccharobacter equolifaciens celatus AP38TSA	1		12
2866211142	Ga0437105_09_33671_35236	DNA-binding CsgD family transcriptional regulator	2866210365	Asaccharobacter equolifaciens celatus AP38TSA	1		12
2866212581	Ga0437105_47_10927_12351	DNA-binding CsgD family transcriptional regulator	2866210365	Asaccharobacter equolifaciens celatus AP38TSA	1		12
2866212092	Ga0437105_44_29452_30849	DNA-binding CsgD family transcriptional regulator	2866210365	Asaccharobacter equolifaciens celatus AP38TSA	1		12
2866211227	Ga0437105_11_30602_32113	DNA-binding CsgD family transcriptional regulator	2866210365	Asaccharobacter equolifaciens celatus AP38TSA	1		12
2866212452	Ga0437105_46_25921_27378	DNA-binding CsgD family transcriptional regulator	2866210365	Asaccharobacter equolifaciens celatus AP38TSA	1		12
2866211184	Ga0437105_10_31178_32851	DNA-binding CsgD family transcriptional regulator	2866210365	Asaccharobacter equolifaciens celatus AP38TSA	1		12
2866212046	Ga0437105_34_207217_208779	DNA-binding CsgD family transcriptional regulator	2866210365	Asaccharobacter equolifaciens celatus AP38TSA	1		12
2866210622	Ga0437105_01_281491_282939	DNA-binding CsgD family transcriptional regulator	2866210365	Asaccharobacter equolifaciens celatus AP38TSA	1		12
2866212155	Ga0437105_44_94565_96022	DNA-binding CsgD family transcriptional regulator	2866210365	Asaccharobacter equolifaciens celatus AP38TSA	1		11
2866211941	Ga0437105_34_77688_79265	DNA-binding CsgD family transcriptional regulator	2866210365	Asaccharobacter equolifaciens celatus AP38TSA	1		11
2866211324	Ga0437105_12_116257_117657	DNA-binding CsgD family transcriptional regulator	2866210365	Asaccharobacter equolifaciens celatus AP38TSA	1		12
2866211878	Ga0437105_34_1577_3136	DNA-binding CsgD family transcriptional regulator	2866210365	Asaccharobacter equolifaciens celatus AP38TSA	1		12
2866212294	Ga0437105_45_38790_40211	DNA-binding CsgD family transcriptional regulator	2866210365	Asaccharobacter equolifaciens celatus AP38TSA	1		12
2866210613	Ga0437105_01_272076_273527	DNA-binding CsgD family transcriptional regulator	2866210365	Asaccharobacter equolifaciens celatus AP38TSA	1		12
2866211138	Ga0437105_09_28106_29602	DNA-binding CsgD family transcriptional regulator	2866210365	Asaccharobacter equolifaciens celatus AP38TSA	1		12
2866211567	Ga0437105_17_18101_19567	DNA-binding CsgD family transcriptional regulator	2866210365	Asaccharobacter equolifaciens celatus AP38TSA	1		12
2866212068	Ga0437105_44_2934_4475	DNA-binding CsgD family transcriptional regulator	2866210365	Asaccharobacter equolifaciens celatus AP38TSA	1		11
2866212793	Ga0437105_48_107945_109477	DNA-binding CsgD family transcriptional regulator	2866210365	Asaccharobacter equolifaciens celatus AP38TSA	1		12
2866211746	Ga0437105_23_115511_117040	DNA-binding CsgD family transcriptional regulator	2866210365	Asaccharobacter equolifaciens celatus AP38TSA	1		12
2866211938	Ga0437105_34_73220_74725	DNA-binding CsgD family transcriptional regulator	2866210365	Asaccharobacter equolifaciens celatus AP38TSA	1		12
2866211839	Ga0437105_23_222048_223514	DNA-binding CsgD family transcriptional regulator	2866210365	Asaccharobacter equolifaciens celatus AP38TSA	1		12
2866210660	Ga0437105_01_322668_324326	DNA-binding CsgD family transcriptional regulator	2866210365	Asaccharobacter equolifaciens celatus AP38TSA	1		12
2866210929	Ga0437105_05_7088_8569	DNA-binding CsgD family transcriptional regulator	2866210365	Asaccharobacter equolifaciens celatus AP38TSA	1		12
2866212797	Ga0437105_48_112736_114340	DNA-binding CsgD family transcriptional regulator	2866210365	Asaccharobacter equolifaciens celatus AP38TSA	1		12
2866211628	Ga0437105_21_13557_15020	DNA-binding CsgD family transcriptional regulator	2866210365	Asaccharobacter equolifaciens celatus AP38TSA	1		11
2866211761	Ga0437105_23_134912_136357	DNA-binding CsgD family transcriptional regulator	2866210365	Asaccharobacter equolifaciens celatus AP38TSA	1		12
2866210434	Ga0437105_01_77150_78826	DNA-binding CsgD family transcriptional regulator/drug/metabolite transporter superfamily protein YnfA	2866210365	Asaccharobacter equolifaciens celatus AP38TSA	1		12
2866212312	Ga0437105_45_63067_64686	DNA-binding CsgD family transcriptional regulator/MFS family permease	2866210365	Asaccharobacter equolifaciens celatus AP38TSA	1		12
2866211744	Ga0437105_23_111474_112886	DNA-binding CsgD family transcriptional regulator/MFS family permease	2866210365	Asaccharobacter equolifaciens celatus AP38TSA	1		12
2866212161	Ga0437105_44_102432_103850	DNA-binding CsgD family transcriptional regulator/MFS family permease	2866210365	Asaccharobacter equolifaciens celatus AP38TSA	1		12
2866212807	Ga0437105_48_122649_124145	DNA-binding CsgD family transcriptional regulator/MFS family permease	2866210365	Asaccharobacter equolifaciens celatus AP38TSA	1		12
2866211415	Ga0437105_12_214417_215835	DNA-binding CsgD family transcriptional regulator/MFS family permease	2866210365	Asaccharobacter equolifaciens celatus AP38TSA	1		12
2866210966	Ga0437105_05_51226_52476	DNA-binding CsgD family transcriptional regulator/MFS family permease	2866210365	Asaccharobacter equolifaciens celatus AP38TSA	1		10
2866210860	Ga0437105_04_15930_17606	DNA-binding CsgD family transcriptional regulator/MFS family permease	2866210365	Asaccharobacter equolifaciens celatus AP38TSA	1		12
2866211007	Ga0437105_06_30011_31546	DNA-binding CsgD family transcriptional regulator/multidrug transporter EmrE-like cation transporter	2866210365	Asaccharobacter equolifaciens celatus AP38TSA	1		12
2866211945	Ga0437105_34_85499_87046	DNA-binding CsgD family transcriptional regulator/uncharacterized integral membrane protein	2866210365	Asaccharobacter equolifaciens celatus AP38TSA	1		10
2866210607	Ga0437105_01_265244_266671	DNA-binding CsgD family transcriptional regulator/uncharacterized membrane protein (DUF485 family)	2866210365	Asaccharobacter equolifaciens celatus AP38TSA	1		12
2866212042	Ga0437105_34_202035_203831	DNA-binding NarL/FixJ family response regulator	2866210365	Asaccharobacter equolifaciens celatus AP38TSA	1		11
2635725068	Ga0069492_111523	DNA-binding transcriptional regulator, CsgD family	2634166451	Berryella intestinalis 68-1-3	1		11
2635724170	Ga0069492_11622	regulatory protein, luxR family	2634166451	Berryella intestinalis 68-1-3	1		10
2635723656	Ga0069492_11106	regulatory protein, luxR family	2634166451	Berryella intestinalis 68-1-3	1		11
2635724555	Ga0069492_111009	regulatory protein, luxR family	2634166451	Berryella intestinalis 68-1-3	1		11
2635724696	Ga0069492_111151	regulatory protein, luxR family	2634166451	Berryella intestinalis 68-1-3	1		12
2635723555	Ga0069492_115	regulatory protein, luxR family	2634166451	Berryella intestinalis 68-1-3	1		10
2635723971	Ga0069492_11423	regulatory protein, luxR family	2634166451	Berryella intestinalis 68-1-3	1		12
2635724067	Ga0069492_11519	regulatory protein, luxR family	2634166451	Berryella intestinalis 68-1-3	1		12
2635724491	Ga0069492_11944	regulatory protein, luxR family	2634166451	Berryella intestinalis 68-1-3	1		10
2635724374	Ga0069492_11827	regulatory protein, luxR family	2634166451	Berryella intestinalis 68-1-3	1		12
2635724137	Ga0069492_11589	regulatory protein, luxR family	2634166451	Berryella intestinalis 68-1-3	1		12
2635724501	Ga0069492_11954	regulatory protein, luxR family	2634166451	Berryella intestinalis 68-1-3	1		11
2635724526	Ga0069492_11979	regulatory protein, luxR family	2634166451	Berryella intestinalis 68-1-3	1		12
2635724252	Ga0069492_11704	regulatory protein, luxR family	2634166451	Berryella intestinalis 68-1-3	1		11
2635724473	Ga0069492_11926	regulatory protein, luxR family	2634166451	Berryella intestinalis 68-1-3	1		12
2635724829	Ga0069492_111284	regulatory protein, luxR family	2634166451	Berryella intestinalis 68-1-3	1		11
2635724180	Ga0069492_11632	regulatory protein, luxR family	2634166451	Berryella intestinalis 68-1-3	1		12
2635724513	Ga0069492_11966	regulatory protein, luxR family	2634166451	Berryella intestinalis 68-1-3	1		12
2635724535	Ga0069492_11988	regulatory protein, luxR family	2634166451	Berryella intestinalis 68-1-3	1		11
2635724301	Ga0069492_11754	regulatory protein, luxR family	2634166451	Berryella intestinalis 68-1-3	1		11
2805404116	Ga0302839_102110	DNA-binding CsgD family transcriptional regulator	2802429433	Collinsella aerofaciens 2789STDY5608823	1		12
640614558	COLAER_02359	Response regulator containing a CheY-like receiver domain and an HTH DNA-binding domain	640612206	Collinsella aerofaciens ATCC 25986	1	ZP_01773320	12
2915779349	Ga0482050_22_111473_113008	DNA-binding CsgD family transcriptional regulator	2915778183	Collinsella aerofaciens BIOML-A1	1		12
2915802943	Ga0482044_13_9276_10820	DNA-binding CsgD family transcriptional regulator	2915802177	Collinsella aerofaciens BIOML-A10	1		12
2915788174	Ga0482043_008_4762_6297	DNA-binding CsgD family transcriptional regulator	2915788120	Collinsella aerofaciens BIOML-A11	1		12
2915807600	Ga0482042_31_167_1702	DNA-binding CsgD family transcriptional regulator	2915806283	Collinsella aerofaciens BIOML-A12	1		12
2915781052	Ga0482041_13_9366_10910	DNA-binding CsgD family transcriptional regulator	2915780144	Collinsella aerofaciens BIOML-A13	1		12
2915801505	Ga0482040_32_211_1746	DNA-binding CsgD family transcriptional regulator	2915800224	Collinsella aerofaciens BIOML-A14	1		12
2915809687	Ga0482039_34_211_1746	DNA-binding CsgD family transcriptional regulator	2915808283	Collinsella aerofaciens BIOML-A15	1		12
2915799522	Ga0482038_32_249_1784	DNA-binding CsgD family transcriptional regulator	2915798186	Collinsella aerofaciens BIOML-A17	1		12
2915783652	Ga0482037_35_211_1746	DNA-binding CsgD family transcriptional regulator	2915782171	Collinsella aerofaciens BIOML-A18	1		12
2915787409	Ga0482036_32_8145_9689	DNA-binding CsgD family transcriptional regulator	2915786137	Collinsella aerofaciens BIOML-A19	1		12
2921084991	Ga0482035_02_1074_2609	DNA-binding CsgD family transcriptional regulator	2921084881	Collinsella aerofaciens BIOML-A20	1		12
2915784774	Ga0482048_11_111473_113017	DNA-binding CsgD family transcriptional regulator	2915784184	Collinsella aerofaciens BIOML-A4	1		12
2915790899	Ga0482047_11_111493_113037	DNA-binding CsgD family transcriptional regulator	2915790220	Collinsella aerofaciens BIOML-A5	1		12
2915776861	Ga0482046_11_111472_113016	DNA-binding CsgD family transcriptional regulator	2915776231	Collinsella aerofaciens BIOML-A6	1		12
2915804912	Ga0482045_11_111492_113036	DNA-binding CsgD family transcriptional regulator	2915804327	Collinsella aerofaciens BIOML-A7	1		12
2804800376	Ga0263295_11140	DNA-binding CsgD family transcriptional regulator	2802429283	Collinsella aerofaciens indica	1		12
2815819853	Ga0317284_11140	regulatory LuxR family protein	2814123380	Collinsella aerofaciens NCTC 11838	1		12
2699072887	Ga0121901_105116	regulatory protein, luxR family	2698536431	Collinsella ihuae GD7	1		12
2837608626	Ga0336454_423	DNA-binding CsgD family transcriptional regulator	2837608204	Collinsella intestinalis AM30-5LB	1		10
2553215127	BN421DRAFT_00808	Response regulator containing a CheY-like receiver domain and an HTH DNA-binding domain	2551306475	Collinsella massiliensis GD3	1		11
2849428846	Ga0335748_04_405154_406737	DNA-binding CsgD family transcriptional regulator	2849428480	Collinsella provencensis Marseille-P3740	1		10
2849428619	Ga0335748_04_154621_156096	DNA-binding CsgD family transcriptional regulator	2849428480	Collinsella provencensis Marseille-P3740	1		10
2597831426	Ga0062114_00136	regulatory protein, luxR family	2597489879	Collinsella sp. 4_8_47FAA	1		12
2846429246	Ga0338723_03_51464_53197	DNA-binding NarL/FixJ family response regulator	2846428889	Collinsella sp. AF02-46-1	1		11
2861826657	Ga0339703_44_10234_11778	DNA-binding CsgD family transcriptional regulator	2861824833	Collinsella sp. AF15-51	1		12
2854107980	Ga0339700_12_205043_206587	DNA-binding CsgD family transcriptional regulator	2854107134	Collinsella sp. AF16-8	1		12
2868467936	Ga0338699_22_23144_24547	DNA-binding NarL/FixJ family response regulator	2868466526	Collinsella sp. AF18-33LB	1		11
2868471300	Ga0340731_12_85206_86609	DNA-binding NarL/FixJ family response regulator	2868470500	Collinsella sp. AF18-8	1		11
2861814589	Ga0338696_21_85438_86841	DNA-binding NarL/FixJ family response regulator	2861812902	Collinsella sp. AF18-8LB	1		11
2868485863	Ga0338693_25_30954_32357	DNA-binding CsgD family transcriptional regulator	2868484437	Collinsella sp. AF19-1LB	1		11
2843327045	Ga0339691_25_30972_32375	DNA-binding CsgD family transcriptional regulator	2843325563	Collinsella sp. AF19-7AC	1		11
2843324860	Ga0339686_23_41395_42798	DNA-binding CsgD family transcriptional regulator	2843323555	Collinsella sp. AF23-4AC	1		11
2838833992	Ga0341775_1476	DNA-binding CsgD family transcriptional regulator	2838832518	Collinsella sp. AF23-6	1		11
2861810165	Ga0338674_23_99895_101298	DNA-binding CsgD family transcriptional regulator	2861808943	Collinsella sp. AF25-2LB	1		12
2861809273	Ga0338674_03_13530_15074	DNA-binding CsgD family transcriptional regulator/uncharacterized membrane protein YkgB	2861808943	Collinsella sp. AF25-2LB	1		12
2857849657	Ga0339680_45_9956_11359	DNA-binding CsgD family transcriptional regulator	2857847575	Collinsella sp. AF28-5AC	1		12
2857849430	Ga0339680_42_67898_69433	DNA-binding CsgD family transcriptional regulator	2857847575	Collinsella sp. AF28-5AC	1		12
2854115933	Ga0340724_11_4415_5959	DNA-binding CsgD family transcriptional regulator	2854115236	Collinsella sp. AF29-7AC	1		12
2854109987	Ga0340723_12_124136_125593	DNA-binding NarL/FixJ family response regulator	2854109167	Collinsella sp. AF31-11	1		11
2854117519	Ga0342858_01_234482_236026	DNA-binding CsgD family transcriptional regulator	2854117342	Collinsella sp. AF38-3AC	1		12
2854117438	Ga0342858_01_121117_122520	DNA-binding NarL/FixJ family response regulator	2854117342	Collinsella sp. AF38-3AC	1		11
2848755318	Ga0340717_56_11349_12752	DNA-binding CsgD family transcriptional regulator	2848753520	Collinsella sp. AF39-11AT	1		11
2899511471	Ga0443407_10_262538_264082	DNA-binding CsgD family transcriptional regulator	2899510903	Collinsella sp. AK_207A	1		12
2861842221	Ga0340707_22_105667_107211	DNA-binding CsgD family transcriptional regulator/uncharacterized membrane protein YkgB	2861840785	Collinsella sp. AM09-41	1		12
2837611012	Ga0342855_1144	DNA-binding CsgD family transcriptional regulator	2837609869	Collinsella sp. AM10-11	1		11
2837611095	Ga0342855_1227	DNA-binding CsgD family transcriptional regulator	2837609869	Collinsella sp. AM10-11	1		12
2861840517	Ga0340706_21_54006_55550	DNA-binding CsgD family transcriptional regulator	2861838857	Collinsella sp. AM10-26	1		12
2861840599	Ga0340706_21_159273_160676	DNA-binding CsgD family transcriptional regulator	2861838857	Collinsella sp. AM10-26	1		11
2861820131	Ga0339641_24_54006_55550	DNA-binding CsgD family transcriptional regulator	2861818909	Collinsella sp. AM10-27	1		12
2861820213	Ga0339641_24_159273_160676	DNA-binding CsgD family transcriptional regulator	2861818909	Collinsella sp. AM10-27	1		11
2861838589	Ga0340705_25_53994_55538	DNA-binding CsgD family transcriptional regulator	2861836924	Collinsella sp. AM10-32	1		12
2861838671	Ga0340705_25_159285_160688	DNA-binding CsgD family transcriptional regulator	2861836924	Collinsella sp. AM10-32	1		11
2868477928	Ga0340704_20_4254_5657	DNA-binding CsgD family transcriptional regulator	2868476471	Collinsella sp. AM10-48	1		11
2868478011	Ga0340704_20_109402_110946	DNA-binding CsgD family transcriptional regulator	2868476471	Collinsella sp. AM10-48	1		12
2846419063	Ga0340697_03_89863_91266	DNA-binding CsgD family transcriptional regulator	2846418785	Collinsella sp. AM13-34	1		10
2861818023	Ga0339627_18_18869_20371	DNA-binding CsgD family transcriptional regulator	2861816871	Collinsella sp. AM15-2	1		12
2846404955	Ga0339626_23_26023_27426	DNA-binding CsgD family transcriptional regulator	2846403739	Collinsella sp. AM16-21	1		11
2846405028	Ga0339626_23_142850_144394	DNA-binding CsgD family transcriptional regulator	2846403739	Collinsella sp. AM16-21	1		12
2857867468	Ga0340691_34_38703_40247	DNA-binding CsgD family transcriptional regulator	2857865936	Collinsella sp. AM17-1	1		12
2849422413	Ga0339622_01_288871_290415	DNA-binding CsgD family transcriptional regulator/uncharacterized membrane protein YkgB	2849422172	Collinsella sp. AM18-10	1		12
2854120954	Ga0340684_30_4161_5705	DNA-binding CsgD family transcriptional regulator	2854119608	Collinsella sp. AM24-1	1		11
2854121287	Ga0340684_56_25963_27366	DNA-binding NarL/FixJ family response regulator	2854119608	Collinsella sp. AM24-1	1		11
2854113462	Ga0340759_01_235154_236590	DNA-binding CsgD family transcriptional regulator	2854113265	Collinsella sp. AM28-11LB	1		10
2854113559	Ga0340759_01_351277_352680	DNA-binding CsgD family transcriptional regulator	2854113265	Collinsella sp. AM28-11LB	1		10
2854127152	Ga0337539_24_30974_32377	DNA-binding CsgD family transcriptional regulator	2854125728	Collinsella sp. AM29-10AC	1		11
2848758319	Ga0339758_03_2107_3651	DNA-binding CsgD family transcriptional regulator/uncharacterized membrane protein YkgB	2848757957	Collinsella sp. AM33-4BH	1		12
2861806341	Ga0337531_22_175347_177080	DNA-binding NarL/FixJ family response regulator	2861804900	Collinsella sp. AM34-10	1		11
2861831432	Ga0339746_04_31709_33112	DNA-binding CsgD family transcriptional regulator	2861830991	Collinsella sp. AM38-1BH	1		12
2861832596	Ga0339746_37_77721_79256	DNA-binding CsgD family transcriptional regulator	2861830991	Collinsella sp. AM38-1BH	1		12
2868469965	Ga0337525_24_118262_119665	DNA-binding CsgD family transcriptional regulator	2868468419	Collinsella sp. AM40-7AC	1		11
2849435334	Ga0337524_16_14326_15804	DNA-binding CsgD family transcriptional regulator	2849434234	Collinsella sp. AM41-2BH	1		10
2857863674	Ga0340749_52_44832_46565	DNA-binding NarL/FixJ family response regulator	2857861838	Collinsella sp. AM43-1	1		11
2861843387	Ga0340747_07_26669_28153	DNA-binding CsgD family transcriptional regulator	2861842780	Collinsella sp. AM44-11	1		11
2861843416	Ga0340747_08_12841_14244	DNA-binding CsgD family transcriptional regulator/MFS family permease	2861842780	Collinsella sp. AM44-11	1		11
2791332508	Ga0303315_102110	regulatory LuxR family protein	2788500618	Collinsella sp. An2	1		12
2791358784	Ga0303302_103146	regulatory LuxR family protein	2791354752	Collinsella sp. An268	1		11
2791330794	Ga0303301_105131	regulatory LuxR family protein	2788500617	Collinsella sp. An271	1		12
2791357289	Ga0304333_10660	regulatory LuxR family protein	2791354751	Collinsella sp. An307	1		11
2791329245	Ga0303269_10768	regulatory LuxR family protein	2788500616	Collinsella sp. An7	1		11
2899499598	Ga0441750_12_159612_161156	DNA-binding CsgD family transcriptional regulator	2899498448	Collinsella sp. BA40	1		12
2633204484	Ga0069235_11091	DNA-binding transcriptional regulator, CsgD family	2630968775	Collinsella sp. MS5	1		12
2854113246	Ga0338735_50_72729_74273	DNA-binding CsgD family transcriptional regulator	2854111211	Collinsella sp. OF02-10	1		12
2854111616	Ga0338735_02_95358_96764	DNA-binding NarL/FixJ family response regulator	2854111211	Collinsella sp. OF02-10	1		11
2849431865	Ga0340739_45_73_1476	DNA-binding CsgD family transcriptional regulator	2849430031	Collinsella sp. OF03-4AA	1		12
2846418569	Ga0339821_35_137844_139247	DNA-binding CsgD family transcriptional regulator	2846416786	Collinsella sp. OM04-5	1		11
2846417452	Ga0339821_07_48030_49508	DNA-binding CsgD family transcriptional regulator	2846416786	Collinsella sp. OM04-5	1		10
2857850495	Ga0339817_10_13147_14691	DNA-binding CsgD family transcriptional regulator	2857849733	Collinsella sp. OM06-18AC	1		12
2861834189	Ga0339815_23_95363_96907	DNA-binding CsgD family transcriptional regulator	2861832875	Collinsella sp. OM07-12	1		12
2861833526	Ga0339815_09_49671_51074	DNA-binding NarL/FixJ family response regulator	2861832875	Collinsella sp. OM07-12	1		10
2846402665	Ga0336472_12_182818_184221	DNA-binding CsgD family transcriptional regulator	2846401624	Collinsella sp. OM08-14AT	1		11
2865613351	Ga0437371_09_13200_14837	DNA-binding CsgD family transcriptional regulator/uncharacterized membrane protein YkgB	2865612585	Collinsella sp. TF06-26	1		12
2849427483	Ga0337575_14_26110_27747	DNA-binding CsgD family transcriptional regulator/uncharacterized membrane protein YkgB	2849426481	Collinsella sp. TF06-6AC	1		12
2846409103	Ga0338812_23_125251_126753	DNA-binding CsgD family transcriptional regulator	2846407827	Collinsella sp. TF07-1	1		12
2846408560	Ga0338812_12_34673_36406	DNA-binding NarL/FixJ family response regulator	2846407827	Collinsella sp. TF07-1	1		11
2857854075	Ga0337574_01_380453_381856	DNA-binding CsgD family transcriptional regulator	2857853762	Collinsella sp. TF08-11AT	1		11
2857853996	Ga0337574_01_272824_274326	DNA-binding CsgD family transcriptional regulator	2857853762	Collinsella sp. TF08-11AT	1		12
2868482905	Ga0337570_02_36296_37831	DNA-binding CsgD family transcriptional regulator	2868482529	Collinsella sp. TF09-1AT	1		12
2868483360	Ga0337570_16_54279_55682	DNA-binding CsgD family transcriptional regulator	2868482529	Collinsella sp. TF09-1AT	1		11
2854123990	Ga0339800_02_46131_47537	DNA-binding CsgD family transcriptional regulator	2854123636	Collinsella sp. TF10-11AT	1		11
2861808001	Ga0337566_19_15601_17082	DNA-binding CsgD family transcriptional regulator	2861806869	Collinsella sp. TF11-5AC	1		10
2861807715	Ga0337566_12_119675_121408	DNA-binding NarL/FixJ family response regulator	2861806869	Collinsella sp. TF11-5AC	1		11
2849422063	Ga0338803_30_98544_100088	DNA-binding CsgD family transcriptional regulator	2849420142	Collinsella sp. TF12-2AT	1		12
2849439606	Ga0339794_11_220503_222047	DNA-binding CsgD family transcriptional regulator	2849438293	Collinsella sp. TM04-29	1		12
2849439515	Ga0339794_11_100515_101921	DNA-binding CsgD family transcriptional regulator	2849438293	Collinsella sp. TM04-29	1		12
2849438450	Ga0339794_01_173501_175234	DNA-binding NarL/FixJ family response regulator	2849438293	Collinsella sp. TM04-29	1		11
2861846098	Ga0340766_09_138308_139852	DNA-binding CsgD family transcriptional regulator	2861844872	Collinsella sp. TM04-9	1		12
2861846189	Ga0340766_09_258434_259840	DNA-binding CsgD family transcriptional regulator	2861844872	Collinsella sp. TM04-9	1		12
2861845835	Ga0340766_01_1061980_1063713	DNA-binding NarL/FixJ family response regulator	2861844872	Collinsella sp. TM04-9	1		11
2849436547	Ga0339792_02_11964_13367	DNA-binding NarL/FixJ family response regulator	2849436351	Collinsella sp. TM05-38	1		11
2840791289	Ga0337556_341	DNA-binding CsgD family transcriptional regulator	2840790949	Collinsella sp. TM09-10AT	1		12
2857856779	Ga0337550_17_202216_203676	DNA-binding CsgD family transcriptional regulator	2857855798	Collinsella sp. TM10-22	1		10
2857856699	Ga0337550_17_95595_96998	DNA-binding NarL/FixJ family response regulator	2857855798	Collinsella sp. TM10-22	1		11
2899497890	Ga0441780_34_88418_89821	DNA-binding CsgD family transcriptional regulator	2899496628	Collinsella sp. WCA1-178-WT-3 (M1)	1		12
2899506024	Ga0441781_41_74713_76116	DNA-binding CsgD family transcriptional regulator	2899504685	Collinsella sp. WCA1-178-WT-3 (M2)	1		12
2848499737	Ga0336468_780	DNA-binding CsgD family transcriptional regulator	2848498959	Collinsella tanakaei TF08-14	1		12
2514566225	HMPREF9452_02008	regulatory protein, luxR family	2513237344	Collinsella tanakaei YIT 12063	1		12
2514564727	HMPREF9452_00545	regulatory protein, luxR family	2513237344	Collinsella tanakaei YIT 12063	1		10
2792675934	Ga0308506_10111	regulatory LuxR family protein	2791355106	Collinsella vaginalis Marseille-P2666	1		12
2775912657	Ga0129045_11617	regulatory LuxR family protein	2775506811	Coriobacteriales bacterium DNF00809	1		11
2775912898	Ga0129045_13022	regulatory LuxR family protein	2775506811	Coriobacteriales bacterium DNF00809	1		12
2775912155	Ga0129045_10635	regulatory LuxR family protein	2775506811	Coriobacteriales bacterium DNF00809	1		12
2775912116	Ga0129045_10413	regulatory LuxR family protein	2775506811	Coriobacteriales bacterium DNF00809	1		12
2867409216	Ga0437189_01_307599_309542	DNA-binding NarL/FixJ family response regulator	2867408920	Coriobacteriales bacterium OH1046	1		12
644993937	Ccur_10150	response regulator containing a CheY-like receiver domain protein and an HTH DNA-binding domain protein	644736346	Cryptobacterium curtum 12-3, DSM 15641	1	YP_003151388	12
644994167	Ccur_12490	response regulator containing a CheY-like receiver domain protein and an HTH DNA-binding domain protein	644736346	Cryptobacterium curtum 12-3, DSM 15641	1	YP_003151613	12
644994253	Ccur_13370	response regulator containing a CheY-like receiver domain protein and an HTH DNA-binding domain protein	644736346	Cryptobacterium curtum 12-3, DSM 15641	1	YP_003151695	12
644993099	Ccur_01760	response regulator containing a CheY-like receiver domain protein and an HTH DNA-binding domain protein	644736346	Cryptobacterium curtum 12-3, DSM 15641	1	YP_003150589	12
644994281	Ccur_13650	response regulator containing a CheY-like receiver domain protein and an HTH DNA-binding domain protein	644736346	Cryptobacterium curtum 12-3, DSM 15641	1	YP_003151722	10
644994271	Ccur_13550	response regulator containing a CheY-like receiver domain protein and an HTH DNA-binding domain protein	644736346	Cryptobacterium curtum 12-3, DSM 15641	1	YP_003151712	11
644994262	Ccur_13460	response regulator containing a CheY-like receiver domain protein and an HTH DNA-binding domain protein	644736346	Cryptobacterium curtum 12-3, DSM 15641	1	YP_003151704	10
644993128	Ccur_02050	response regulator containing a CheY-like receiver domain protein and an HTH DNA-binding domain protein	644736346	Cryptobacterium curtum 12-3, DSM 15641	1	YP_003150618	12
644993285	Ccur_03610	response regulator containing a CheY-like receiver domain protein and an HTH DNA-binding domain protein	644736346	Cryptobacterium curtum 12-3, DSM 15641	1	YP_003150769	12
644994260	Ccur_13440	response regulator containing a CheY-like receiver domain protein and an HTH DNA-binding domain protein	644736346	Cryptobacterium curtum 12-3, DSM 15641	1	YP_003151702	12
644992972	Ccur_00480	response regulator containing a CheY-like receiver domain protein and an HTH DNA-binding domain protein	644736346	Cryptobacterium curtum 12-3, DSM 15641	1	YP_003150463	12
644993787	Ccur_08650	response regulator containing a CheY-like receiver domain protein and an HTH DNA-binding domain protein	644736346	Cryptobacterium curtum 12-3, DSM 15641	1	YP_003151249	11
2595392220	IE71DRAFT_00144	regulatory protein, luxR family	2593339223	Denitrobacterium detoxificans DSM 21843	1		12
2595392224	IE71DRAFT_00148	regulatory protein, luxR family	2593339223	Denitrobacterium detoxificans DSM 21843	1		12
2595392991	IE71DRAFT_00917	regulatory protein, luxR family	2593339223	Denitrobacterium detoxificans DSM 21843	1		12
2595392568	IE71DRAFT_00492	regulatory protein, luxR family	2593339223	Denitrobacterium detoxificans DSM 21843	1		12
2595393440	IE71DRAFT_01366	regulatory protein, luxR family	2593339223	Denitrobacterium detoxificans DSM 21843	1		11
2595393014	IE71DRAFT_00940	regulatory protein, luxR family	2593339223	Denitrobacterium detoxificans DSM 21843	1		12
2595392877	IE71DRAFT_00803	regulatory protein, luxR family	2593339223	Denitrobacterium detoxificans DSM 21843	1		12
2595392712	IE71DRAFT_00638	regulatory protein, luxR family	2593339223	Denitrobacterium detoxificans DSM 21843	1		12
2595392911	IE71DRAFT_00837	regulatory protein, luxR family	2593339223	Denitrobacterium detoxificans DSM 21843	1		12
2595392623	IE71DRAFT_00548	regulatory protein, luxR family	2593339223	Denitrobacterium detoxificans DSM 21843	1		12
2595392595	IE71DRAFT_00520	regulatory protein, luxR family	2593339223	Denitrobacterium detoxificans DSM 21843	1		10
2595392288	IE71DRAFT_00212	regulatory protein, luxR family	2593339223	Denitrobacterium detoxificans DSM 21843	1		12
2595392831	IE71DRAFT_00757	regulatory protein, luxR family	2593339223	Denitrobacterium detoxificans DSM 21843	1		12
2595392238	IE71DRAFT_00162	regulatory protein, luxR family	2593339223	Denitrobacterium detoxificans DSM 21843	1		12
2595393853	IE71DRAFT_01782	regulatory protein, luxR family	2593339223	Denitrobacterium detoxificans DSM 21843	1		12
2595393773	IE71DRAFT_01701	regulatory protein, luxR family	2593339223	Denitrobacterium detoxificans DSM 21843	1		11
2595393797	IE71DRAFT_01726	regulatory protein, luxR family	2593339223	Denitrobacterium detoxificans DSM 21843	1		11
2595393846	IE71DRAFT_01775	regulatory protein, luxR family	2593339223	Denitrobacterium detoxificans DSM 21843	1		10
2595392575	IE71DRAFT_00499	regulatory protein, luxR family	2593339223	Denitrobacterium detoxificans DSM 21843	1		12
2595393161	IE71DRAFT_01087	regulatory protein, luxR family	2593339223	Denitrobacterium detoxificans DSM 21843	1		12
2595392222	IE71DRAFT_00146	regulatory protein, luxR family	2593339223	Denitrobacterium detoxificans DSM 21843	1		12
2595392598	IE71DRAFT_00523	regulatory protein, luxR family	2593339223	Denitrobacterium detoxificans DSM 21843	1		12
2595392127	IE71DRAFT_00051	regulatory protein, luxR family	2593339223	Denitrobacterium detoxificans DSM 21843	1		10
2595392854	IE71DRAFT_00780	regulatory protein, luxR family	2593339223	Denitrobacterium detoxificans DSM 21843	1		11
2595393841	IE71DRAFT_01770	regulatory protein, luxR family	2593339223	Denitrobacterium detoxificans DSM 21843	1		12
2595392763	IE71DRAFT_00689	regulatory protein, luxR family	2593339223	Denitrobacterium detoxificans DSM 21843	1		10
2595393576	IE71DRAFT_01504	regulatory protein, luxR family	2593339223	Denitrobacterium detoxificans DSM 21843	1		12
2595392557	IE71DRAFT_00481	regulatory protein, luxR family	2593339223	Denitrobacterium detoxificans DSM 21843	1		12
2595392632	IE71DRAFT_00557	regulatory protein, luxR family	2593339223	Denitrobacterium detoxificans DSM 21843	1		12
2595392985	IE71DRAFT_00911	regulatory protein, luxR family	2593339223	Denitrobacterium detoxificans DSM 21843	1		12
2595392844	IE71DRAFT_00770	regulatory protein, luxR family	2593339223	Denitrobacterium detoxificans DSM 21843	1		11
2595392641	IE71DRAFT_00566	regulatory protein, luxR family	2593339223	Denitrobacterium detoxificans DSM 21843	1		12
2595393005	IE71DRAFT_00931	regulatory protein, luxR family	2593339223	Denitrobacterium detoxificans DSM 21843	1		12
2895180698	Ga0442926_18_283783_285195	DNA-binding CsgD family transcriptional regulator	2895179457	Eggerthella guodeyinii HF-1101	1		12
2895180781	Ga0442926_18_387144_388676	DNA-binding CsgD family transcriptional regulator	2895179457	Eggerthella guodeyinii HF-1101	1		12
2895181087	Ga0442926_19_172120_173640	DNA-binding CsgD family transcriptional regulator	2895179457	Eggerthella guodeyinii HF-1101	1		12
2895180421	Ga0442926_13_926_2464	DNA-binding CsgD family transcriptional regulator	2895179457	Eggerthella guodeyinii HF-1101	1		12
2895180274	Ga0442926_11_408612_410051	DNA-binding CsgD family transcriptional regulator	2895179457	Eggerthella guodeyinii HF-1101	1		12
2895182562	Ga0442926_25_34396_35892	DNA-binding CsgD family transcriptional regulator	2895179457	Eggerthella guodeyinii HF-1101	1		12
2895181382	Ga0442926_20_30931_32334	DNA-binding CsgD family transcriptional regulator	2895179457	Eggerthella guodeyinii HF-1101	1		10
2895179796	Ga0442926_04_24908_26410	DNA-binding CsgD family transcriptional regulator	2895179457	Eggerthella guodeyinii HF-1101	1		12
2895179966	Ga0442926_11_23371_24858	DNA-binding CsgD family transcriptional regulator	2895179457	Eggerthella guodeyinii HF-1101	1		12
2895181482	Ga0442926_20_159049_160599	DNA-binding CsgD family transcriptional regulator	2895179457	Eggerthella guodeyinii HF-1101	1		12
2895181379	Ga0442926_20_27869_29470	DNA-binding CsgD family transcriptional regulator	2895179457	Eggerthella guodeyinii HF-1101	1		12
2895181290	Ga0442926_19_417481_418827	DNA-binding CsgD family transcriptional regulator	2895179457	Eggerthella guodeyinii HF-1101	1		12
2895179933	Ga0442926_09_4391_5878	DNA-binding CsgD family transcriptional regulator	2895179457	Eggerthella guodeyinii HF-1101	1		12
2895181425	Ga0442926_20_91655_93076	DNA-binding CsgD family transcriptional regulator	2895179457	Eggerthella guodeyinii HF-1101	1		10
2895180678	Ga0442926_18_259715_261151	DNA-binding CsgD family transcriptional regulator	2895179457	Eggerthella guodeyinii HF-1101	1		12
2895180896	Ga0442926_18_501281_502696	DNA-binding CsgD family transcriptional regulator	2895179457	Eggerthella guodeyinii HF-1101	1		10
2895179924	Ga0442926_08_11513_13033	DNA-binding CsgD family transcriptional regulator	2895179457	Eggerthella guodeyinii HF-1101	1		12
2895180684	Ga0442926_18_266973_268370	DNA-binding CsgD family transcriptional regulator	2895179457	Eggerthella guodeyinii HF-1101	1		12
2895180194	Ga0442926_11_303847_305304	DNA-binding CsgD family transcriptional regulator	2895179457	Eggerthella guodeyinii HF-1101	1		12
2895181441	Ga0442926_20_110765_112327	DNA-binding CsgD family transcriptional regulator	2895179457	Eggerthella guodeyinii HF-1101	1		12
2895179681	Ga0442926_02_120805_122304	DNA-binding CsgD family transcriptional regulator	2895179457	Eggerthella guodeyinii HF-1101	1		11
2895181709	Ga0442926_21_147553_149034	DNA-binding CsgD family transcriptional regulator	2895179457	Eggerthella guodeyinii HF-1101	1		12
2895179798	Ga0442926_04_28397_29893	DNA-binding CsgD family transcriptional regulator	2895179457	Eggerthella guodeyinii HF-1101	1		12
2895181444	Ga0442926_20_112920_114335	DNA-binding CsgD family transcriptional regulator	2895179457	Eggerthella guodeyinii HF-1101	1		11
2895179813	Ga0442926_04_47518_48984	DNA-binding CsgD family transcriptional regulator	2895179457	Eggerthella guodeyinii HF-1101	1		12
2895180765	Ga0442926_18_368058_369620	DNA-binding CsgD family transcriptional regulator	2895179457	Eggerthella guodeyinii HF-1101	1		12
2895181673	Ga0442926_21_100747_102180	DNA-binding CsgD family transcriptional regulator	2895179457	Eggerthella guodeyinii HF-1101	1		12
2895181121	Ga0442926_19_225038_226480	DNA-binding CsgD family transcriptional regulator	2895179457	Eggerthella guodeyinii HF-1101	1		11
2895180673	Ga0442926_18_252272_253600	DNA-binding CsgD family transcriptional regulator	2895179457	Eggerthella guodeyinii HF-1101	1		11
2895179861	Ga0442926_05_40265_41788	DNA-binding CsgD family transcriptional regulator	2895179457	Eggerthella guodeyinii HF-1101	1		12
2895179919	Ga0442926_08_4637_6100	DNA-binding CsgD family transcriptional regulator	2895179457	Eggerthella guodeyinii HF-1101	1		10
2895180179	Ga0442926_11_283010_284740	DNA-binding CsgD family transcriptional regulator	2895179457	Eggerthella guodeyinii HF-1101	1		12
2895182801	Ga0442926_27_41789_43450	DNA-binding CsgD family transcriptional regulator	2895179457	Eggerthella guodeyinii HF-1101	1		11
2895179697	Ga0442926_03_15683_17218	DNA-binding CsgD family transcriptional regulator	2895179457	Eggerthella guodeyinii HF-1101	1		12
2895180232	Ga0442926_11_358651_360162	DNA-binding CsgD family transcriptional regulator	2895179457	Eggerthella guodeyinii HF-1101	1		12
2895181488	Ga0442926_20_168811_170268	DNA-binding CsgD family transcriptional regulator	2895179457	Eggerthella guodeyinii HF-1101	1		12
2895179672	Ga0442926_02_109249_110667	DNA-binding CsgD family transcriptional regulator	2895179457	Eggerthella guodeyinii HF-1101	1		12
2895180705	Ga0442926_18_293845_295449	DNA-binding CsgD family transcriptional regulator	2895179457	Eggerthella guodeyinii HF-1101	1		12
2895180848	Ga0442926_18_461919_463346	DNA-binding CsgD family transcriptional regulator	2895179457	Eggerthella guodeyinii HF-1101	1		11
2895181145	Ga0442926_19_256650_258158	DNA-binding CsgD family transcriptional regulator	2895179457	Eggerthella guodeyinii HF-1101	1		10
2895179705	Ga0442926_03_26254_27843	DNA-binding CsgD family transcriptional regulator	2895179457	Eggerthella guodeyinii HF-1101	1		12
2895179801	Ga0442926_04_33264_34712	DNA-binding CsgD family transcriptional regulator	2895179457	Eggerthella guodeyinii HF-1101	1		12
2895179818	Ga0442926_04_56030_57436	DNA-binding CsgD family transcriptional regulator	2895179457	Eggerthella guodeyinii HF-1101	1		12
2895179950	Ga0442926_11_2020_3450	DNA-binding CsgD family transcriptional regulator	2895179457	Eggerthella guodeyinii HF-1101	1		12
2895181705	Ga0442926_21_142838_144274	DNA-binding CsgD family transcriptional regulator	2895179457	Eggerthella guodeyinii HF-1101	1		12
2895179929	Ga0442926_08_19022_20554	DNA-binding CsgD family transcriptional regulator	2895179457	Eggerthella guodeyinii HF-1101	1		12
2895181583	Ga0442926_20_280908_282419	DNA-binding CsgD family transcriptional regulator	2895179457	Eggerthella guodeyinii HF-1101	1		12
2895179653	Ga0442926_02_86575_88128	DNA-binding CsgD family transcriptional regulator	2895179457	Eggerthella guodeyinii HF-1101	1		12
2895181936	Ga0442926_22_228367_229812	DNA-binding CsgD family transcriptional regulator	2895179457	Eggerthella guodeyinii HF-1101	1		12
2895182828	Ga0442926_27_74775_76322	DNA-binding CsgD family transcriptional regulator	2895179457	Eggerthella guodeyinii HF-1101	1		12
2895182852	Ga0442926_27_101343_102854	DNA-binding CsgD family transcriptional regulator	2895179457	Eggerthella guodeyinii HF-1101	1		12
2895181693	Ga0442926_21_128295_129764	DNA-binding CsgD family transcriptional regulator	2895179457	Eggerthella guodeyinii HF-1101	1		12
2895179988	Ga0442926_11_53052_54533	DNA-binding CsgD family transcriptional regulator	2895179457	Eggerthella guodeyinii HF-1101	1		11
2895181090	Ga0442926_19_177337_178809	DNA-binding CsgD family transcriptional regulator	2895179457	Eggerthella guodeyinii HF-1101	1		12
2895182805	Ga0442926_27_46509_48017	DNA-binding CsgD family transcriptional regulator	2895179457	Eggerthella guodeyinii HF-1101	1		12
2895183011	Ga0442926_28_104208_105602	DNA-binding CsgD family transcriptional regulator	2895179457	Eggerthella guodeyinii HF-1101	1		11
2895179692	Ga0442926_03_6829_8295	DNA-binding CsgD family transcriptional regulator	2895179457	Eggerthella guodeyinii HF-1101	1		12
2895182303	Ga0442926_24_182435_183844	DNA-binding CsgD family transcriptional regulator	2895179457	Eggerthella guodeyinii HF-1101	1		12
2895179632	Ga0442926_02_61156_62577	DNA-binding CsgD family transcriptional regulator	2895179457	Eggerthella guodeyinii HF-1101	1		11
2895180297	Ga0442926_11_436263_437816	DNA-binding CsgD family transcriptional regulator	2895179457	Eggerthella guodeyinii HF-1101	1		12
2895180030	Ga0442926_11_103359_104786	DNA-binding CsgD family transcriptional regulator	2895179457	Eggerthella guodeyinii HF-1101	1		12
2895182980	Ga0442926_28_62604_64160	DNA-binding CsgD family transcriptional regulator	2895179457	Eggerthella guodeyinii HF-1101	1		12
2895182539	Ga0442926_25_10117_11646	DNA-binding CsgD family transcriptional regulator	2895179457	Eggerthella guodeyinii HF-1101	1		12
2895181469	Ga0442926_20_142577_143803	DNA-binding CsgD family transcriptional regulator	2895179457	Eggerthella guodeyinii HF-1101	1		10
2895179679	Ga0442926_02_117210_118685	DNA-binding CsgD family transcriptional regulator	2895179457	Eggerthella guodeyinii HF-1101	1		12
2895180226	Ga0442926_11_349359_350864	DNA-binding CsgD family transcriptional regulator	2895179457	Eggerthella guodeyinii HF-1101	1		12
2895180744	Ga0442926_18_346204_347643	DNA-binding CsgD family transcriptional regulator	2895179457	Eggerthella guodeyinii HF-1101	1		12
2895181218	Ga0442926_19_343350_344792	DNA-binding CsgD family transcriptional regulator	2895179457	Eggerthella guodeyinii HF-1101	1		12
2895181759	Ga0442926_22_23931_25349	DNA-binding CsgD family transcriptional regulator	2895179457	Eggerthella guodeyinii HF-1101	1		10
2895182887	Ga0442926_27_148483_149955	DNA-binding CsgD family transcriptional regulator	2895179457	Eggerthella guodeyinii HF-1101	1		11
2895182546	Ga0442926_25_20824_22311	DNA-binding CsgD family transcriptional regulator	2895179457	Eggerthella guodeyinii HF-1101	1		12
2895180745	Ga0442926_18_347751_349280	DNA-binding CsgD family transcriptional regulator	2895179457	Eggerthella guodeyinii HF-1101	1		12
2895181577	Ga0442926_20_274178_275686	DNA-binding CsgD family transcriptional regulator	2895179457	Eggerthella guodeyinii HF-1101	1		12
2895182265	Ga0442926_24_138697_140178	DNA-binding CsgD family transcriptional regulator	2895179457	Eggerthella guodeyinii HF-1101	1		12
2895181484	Ga0442926_20_162655_164139	DNA-binding CsgD family transcriptional regulator	2895179457	Eggerthella guodeyinii HF-1101	1		12
2895182565	Ga0442926_25_39455_40954	DNA-binding CsgD family transcriptional regulator	2895179457	Eggerthella guodeyinii HF-1101	1		11
2895181840	Ga0442926_22_121466_122929	DNA-binding CsgD family transcriptional regulator	2895179457	Eggerthella guodeyinii HF-1101	1		12
2895180868	Ga0442926_18_476841_478364	DNA-binding CsgD family transcriptional regulator	2895179457	Eggerthella guodeyinii HF-1101	1		12
2895182189	Ga0442926_24_51574_53058	DNA-binding CsgD family transcriptional regulator	2895179457	Eggerthella guodeyinii HF-1101	1		11
2895180668	Ga0442926_18_247159_248580	DNA-binding CsgD family transcriptional regulator	2895179457	Eggerthella guodeyinii HF-1101	1		12
2895181096	Ga0442926_19_186885_188426	DNA-binding CsgD family transcriptional regulator	2895179457	Eggerthella guodeyinii HF-1101	1		12
2895180209	Ga0442926_11_322688_324205	DNA-binding CsgD family transcriptional regulator	2895179457	Eggerthella guodeyinii HF-1101	1		12
2895181122	Ga0442926_19_226569_228023	DNA-binding CsgD family transcriptional regulator	2895179457	Eggerthella guodeyinii HF-1101	1		12
2895181448	Ga0442926_20_118969_120363	DNA-binding CsgD family transcriptional regulator	2895179457	Eggerthella guodeyinii HF-1101	1		11
2895179688	Ga0442926_03_160_1818	DNA-binding CsgD family transcriptional regulator	2895179457	Eggerthella guodeyinii HF-1101	1		12
2895182905	Ga0442926_27_166959_168338	DNA-binding CsgD family transcriptional regulator	2895179457	Eggerthella guodeyinii HF-1101	1		11
2895179803	Ga0442926_04_37114_38691	DNA-binding CsgD family transcriptional regulator	2895179457	Eggerthella guodeyinii HF-1101	1		12
2895182569	Ga0442926_25_45427_46857	DNA-binding CsgD family transcriptional regulator	2895179457	Eggerthella guodeyinii HF-1101	1		12
2895179786	Ga0442926_04_12283_13671	DNA-binding CsgD family transcriptional regulator	2895179457	Eggerthella guodeyinii HF-1101	1		12
2895181497	Ga0442926_20_179540_180976	DNA-binding CsgD family transcriptional regulator	2895179457	Eggerthella guodeyinii HF-1101	1		12
2895180473	Ga0442926_18_38578_40155	DNA-binding CsgD family transcriptional regulator	2895179457	Eggerthella guodeyinii HF-1101	1		12
2895182749	Ga0442926_26_28117_29505	DNA-binding CsgD family transcriptional regulator	2895179457	Eggerthella guodeyinii HF-1101	1		10
2895182651	Ga0442926_25_147454_149028	DNA-binding CsgD family transcriptional regulator	2895179457	Eggerthella guodeyinii HF-1101	1		12
2895182788	Ga0442926_27_26763_28232	DNA-binding CsgD family transcriptional regulator	2895179457	Eggerthella guodeyinii HF-1101	1		12
2895181452	Ga0442926_20_122690_124141	DNA-binding CsgD family transcriptional regulator	2895179457	Eggerthella guodeyinii HF-1101	1		12
2895181690	Ga0442926_21_122713_124185	DNA-binding CsgD family transcriptional regulator	2895179457	Eggerthella guodeyinii HF-1101	1		10
2895181416	Ga0442926_20_76156_77607	DNA-binding CsgD family transcriptional regulator	2895179457	Eggerthella guodeyinii HF-1101	1		12
2895180702	Ga0442926_18_289958_291343	DNA-binding CsgD family transcriptional regulator	2895179457	Eggerthella guodeyinii HF-1101	1		12
2895180416	Ga0442926_12_4066_5625	DNA-binding CsgD family transcriptional regulator	2895179457	Eggerthella guodeyinii HF-1101	1		12
2895182372	Ga0442926_24_260686_262197	DNA-binding CsgD family transcriptional regulator	2895179457	Eggerthella guodeyinii HF-1101	1		12
2895181492	Ga0442926_20_174197_175606	DNA-binding CsgD family transcriptional regulator	2895179457	Eggerthella guodeyinii HF-1101	1		12
2895181428	Ga0442926_20_94649_96079	DNA-binding CsgD family transcriptional regulator	2895179457	Eggerthella guodeyinii HF-1101	1		12
2895182690	Ga0442926_25_193444_194874	DNA-binding CsgD family transcriptional regulator	2895179457	Eggerthella guodeyinii HF-1101	1		10
2895179703	Ga0442926_03_23923_25479	DNA-binding CsgD family transcriptional regulator	2895179457	Eggerthella guodeyinii HF-1101	1		12
2895181957	Ga0442926_23_8954_10414	DNA-binding CsgD family transcriptional regulator	2895179457	Eggerthella guodeyinii HF-1101	1		12
2895179694	Ga0442926_03_10590_12152	DNA-binding CsgD family transcriptional regulator	2895179457	Eggerthella guodeyinii HF-1101	1		12
2895183012	Ga0442926_28_105610_107019	DNA-binding CsgD family transcriptional regulator	2895179457	Eggerthella guodeyinii HF-1101	1		12
2895180093	Ga0442926_11_172625_174076	DNA-binding CsgD family transcriptional regulator	2895179457	Eggerthella guodeyinii HF-1101	1		12
2895182578	Ga0442926_25_56583_58088	DNA-binding CsgD family transcriptional regulator	2895179457	Eggerthella guodeyinii HF-1101	1		12
2895180135	Ga0442926_11_230614_232071	DNA-binding CsgD family transcriptional regulator	2895179457	Eggerthella guodeyinii HF-1101	1		10
2895180819	Ga0442926_18_429185_430630	DNA-binding CsgD family transcriptional regulator	2895179457	Eggerthella guodeyinii HF-1101	1		12
2895180651	Ga0442926_18_230671_232083	DNA-binding CsgD family transcriptional regulator	2895179457	Eggerthella guodeyinii HF-1101	1		11
2895180290	Ga0442926_11_428320_429819	DNA-binding CsgD family transcriptional regulator/cbb3-type cytochrome oxidase subunit 3	2895179457	Eggerthella guodeyinii HF-1101	1		12
2895180842	Ga0442926_18_454681_456207	DNA-binding CsgD family transcriptional regulator/drug/metabolite transporter (DMT)-like permease	2895179457	Eggerthella guodeyinii HF-1101	1		12
2895182084	Ga0442926_23_148056_149519	DNA-binding CsgD family transcriptional regulator/heme/copper-type cytochrome/quinol oxidase subunit 4	2895179457	Eggerthella guodeyinii HF-1101	1		11
2895180151	Ga0442926_11_249982_251436	DNA-binding CsgD family transcriptional regulator/lysylphosphatidylglycerol synthetase-like protein (DUF2156 family)	2895179457	Eggerthella guodeyinii HF-1101	1		12
2895180408	Ga0442926_11_563262_564878	DNA-binding CsgD family transcriptional regulator/membrane protein DedA with SNARE-associated domain	2895179457	Eggerthella guodeyinii HF-1101	1		12
2895180959	Ga0442926_19_47527_49068	DNA-binding CsgD family transcriptional regulator/MFS family permease	2895179457	Eggerthella guodeyinii HF-1101	1		12
2895179664	Ga0442926_02_100543_102066	DNA-binding CsgD family transcriptional regulator/MFS family permease	2895179457	Eggerthella guodeyinii HF-1101	1		12
2895181088	Ga0442926_19_173663_175105	DNA-binding CsgD family transcriptional regulator/MFS family permease	2895179457	Eggerthella guodeyinii HF-1101	1		12
2895180266	Ga0442926_11_399050_400531	DNA-binding CsgD family transcriptional regulator/MFS family permease	2895179457	Eggerthella guodeyinii HF-1101	1		12
2895181338	Ga0442926_19_472135_473535	DNA-binding CsgD family transcriptional regulator/MFS family permease	2895179457	Eggerthella guodeyinii HF-1101	1		12
2895181374	Ga0442926_20_21398_22993	DNA-binding CsgD family transcriptional regulator/MFS family permease	2895179457	Eggerthella guodeyinii HF-1101	1		12
2895180137	Ga0442926_11_233939_235423	DNA-binding CsgD family transcriptional regulator/MFS family permease	2895179457	Eggerthella guodeyinii HF-1101	1		12
2895182434	Ga0442926_24_327981_329384	DNA-binding CsgD family transcriptional regulator/MFS family permease	2895179457	Eggerthella guodeyinii HF-1101	1		11
2895180833	Ga0442926_18_444010_445545	DNA-binding CsgD family transcriptional regulator/MFS family permease	2895179457	Eggerthella guodeyinii HF-1101	1		12
2895181912	Ga0442926_22_203039_204463	DNA-binding CsgD family transcriptional regulator/MFS family permease	2895179457	Eggerthella guodeyinii HF-1101	1		10
2895180708	Ga0442926_18_298625_300061	DNA-binding CsgD family transcriptional regulator/MFS family permease	2895179457	Eggerthella guodeyinii HF-1101	1		12
2895181278	Ga0442926_19_404679_406076	DNA-binding CsgD family transcriptional regulator/MFS family permease	2895179457	Eggerthella guodeyinii HF-1101	1		11
2895181361	Ga0442926_20_4783_6387	DNA-binding CsgD family transcriptional regulator/MFS family permease	2895179457	Eggerthella guodeyinii HF-1101	1		11
2895181651	Ga0442926_21_74423_75871	DNA-binding CsgD family transcriptional regulator/MFS family permease	2895179457	Eggerthella guodeyinii HF-1101	1		12
2895181405	Ga0442926_20_62677_64227	DNA-binding CsgD family transcriptional regulator/MFS family permease	2895179457	Eggerthella guodeyinii HF-1101	1		12
2895182122	Ga0442926_23_186975_188396	DNA-binding CsgD family transcriptional regulator/multidrug transporter EmrE-like cation transporter	2895179457	Eggerthella guodeyinii HF-1101	1		12
2895179656	Ga0442926_02_91822_93120	DNA-binding CsgD family transcriptional regulator/uncharacterized membrane protein YhaH (DUF805 family)	2895179457	Eggerthella guodeyinii HF-1101	1		11
2895181575	Ga0442926_20_270887_272341	DNA-binding CsgD family transcriptional regulator/uncharacterized membrane protein YhaH (DUF805 family)	2895179457	Eggerthella guodeyinii HF-1101	1		10
2895180805	Ga0442926_18_413848_415425	DNA-binding CsgD family transcriptional regulator/uncharacterized protein with PQ loop repeat	2895179457	Eggerthella guodeyinii HF-1101	1		12
2895179741	Ga0442926_03_57657_59267	DNA-binding CsgD family transcriptional regulator/uncharacterized protein YhhL (DUF1145 family)	2895179457	Eggerthella guodeyinii HF-1101	1		12
2895179761	Ga0442926_03_79388_80812	DNA-binding CsgD family transcriptional regulator/uncharacterized protein YjeT (DUF2065 family)	2895179457	Eggerthella guodeyinii HF-1101	1		12
2895180823	Ga0442926_18_433622_435103	DNA-binding NarL/FixJ family response regulator	2895179457	Eggerthella guodeyinii HF-1101	1		11
2895181692	Ga0442926_21_126410_128212	DNA-binding NarL/FixJ family response regulator	2895179457	Eggerthella guodeyinii HF-1101	1		12
2895182625	Ga0442926_25_110820_112250	DNA-binding NarL/FixJ family response regulator	2895179457	Eggerthella guodeyinii HF-1101	1		12
2621255152	Ga0068590_10122	DNA-binding transcriptional regulator, CsgD family	2619619289	Eggerthella lenta 1_1_60AFAA	1		12
2621256674	Ga0068590_10602	DNA-binding transcriptional regulator, CsgD family	2619619289	Eggerthella lenta 1_1_60AFAA	1		10
2621255129	Ga0068590_10114	regulatory protein, luxR family	2619619289	Eggerthella lenta 1_1_60AFAA	1		12
2621257980	Ga0068590_111113	regulatory protein, luxR family	2619619289	Eggerthella lenta 1_1_60AFAA	1		12
2621255274	Ga0068590_101491	regulatory protein, luxR family	2619619289	Eggerthella lenta 1_1_60AFAA	1		11
2621255174	Ga0068590_10132	regulatory protein, luxR family	2619619289	Eggerthella lenta 1_1_60AFAA	1		12
2621255502	Ga0068590_102711	regulatory protein, luxR family	2619619289	Eggerthella lenta 1_1_60AFAA	1		12
2621256717	Ga0068590_106112	regulatory protein, luxR family	2619619289	Eggerthella lenta 1_1_60AFAA	1		12
2621256920	Ga0068590_107128	regulatory protein, luxR family	2619619289	Eggerthella lenta 1_1_60AFAA	1		12
2621257799	Ga0068590_11044	regulatory protein, luxR family	2619619289	Eggerthella lenta 1_1_60AFAA	1		11
2621255563	Ga0068590_103019	regulatory protein, luxR family	2619619289	Eggerthella lenta 1_1_60AFAA	1		12
2621255555	Ga0068590_103011	regulatory protein, luxR family	2619619289	Eggerthella lenta 1_1_60AFAA	1		12
2621255195	Ga0068590_101412	regulatory protein, luxR family	2619619289	Eggerthella lenta 1_1_60AFAA	1		11
2621258002	Ga0068590_11128	regulatory protein, luxR family	2619619289	Eggerthella lenta 1_1_60AFAA	1		12
2621255167	Ga0068590_101217	regulatory protein, luxR family	2619619289	Eggerthella lenta 1_1_60AFAA	1		12
2621256015	Ga0068590_10412	regulatory protein, luxR family	2619619289	Eggerthella lenta 1_1_60AFAA	1		12
2621255499	Ga0068590_10278	regulatory protein, luxR family	2619619289	Eggerthella lenta 1_1_60AFAA	1		12
2621255408	Ga0068590_102119	regulatory protein, luxR family	2619619289	Eggerthella lenta 1_1_60AFAA	1		12
2621258038	Ga0068590_11158	regulatory protein, luxR family	2619619289	Eggerthella lenta 1_1_60AFAA	1		10
2621256263	Ga0068590_10483	regulatory protein, luxR family	2619619289	Eggerthella lenta 1_1_60AFAA	1		12
2621255896	Ga0068590_103547	regulatory protein, luxR family	2619619289	Eggerthella lenta 1_1_60AFAA	1		12
2621258024	Ga0068590_11144	regulatory protein, luxR family	2619619289	Eggerthella lenta 1_1_60AFAA	1		12
2621255566	Ga0068590_103022	regulatory protein, luxR family	2619619289	Eggerthella lenta 1_1_60AFAA	1		12
2621255804	Ga0068590_1034115	regulatory protein, luxR family	2619619289	Eggerthella lenta 1_1_60AFAA	1		12
2621255233	Ga0068590_101450	regulatory protein, luxR family	2619619289	Eggerthella lenta 1_1_60AFAA	1		12
2621255220	Ga0068590_101437	regulatory protein, luxR family	2619619289	Eggerthella lenta 1_1_60AFAA	1		11
2621257803	Ga0068590_11048	regulatory protein, luxR family	2619619289	Eggerthella lenta 1_1_60AFAA	1		12
2621257209	Ga0068590_107717	regulatory protein, luxR family	2619619289	Eggerthella lenta 1_1_60AFAA	1		12
2621255106	Ga0068590_10067	regulatory protein, luxR family	2619619289	Eggerthella lenta 1_1_60AFAA	1		12
2621256970	Ga0068590_107212	regulatory protein, luxR family	2619619289	Eggerthella lenta 1_1_60AFAA	1		12
2621255386	Ga0068590_102032	regulatory protein, luxR family	2619619289	Eggerthella lenta 1_1_60AFAA	1		12
2621257946	Ga0068590_110917	regulatory protein, luxR family	2619619289	Eggerthella lenta 1_1_60AFAA	1		12
2621255471	Ga0068590_10242	regulatory protein, luxR family	2619619289	Eggerthella lenta 1_1_60AFAA	1		12
2621255329	Ga0068590_10151	regulatory protein, luxR family	2619619289	Eggerthella lenta 1_1_60AFAA	1		12
2621257005	Ga0068590_107319	regulatory protein, luxR family	2619619289	Eggerthella lenta 1_1_60AFAA	1		12
2621255582	Ga0068590_103039	regulatory protein, luxR family	2619619289	Eggerthella lenta 1_1_60AFAA	1		11
2621256938	Ga0068590_107146	regulatory protein, luxR family	2619619289	Eggerthella lenta 1_1_60AFAA	1		12
2621256994	Ga0068590_10738	regulatory protein, luxR family	2619619289	Eggerthella lenta 1_1_60AFAA	1		12
2621255259	Ga0068590_101476	regulatory protein, luxR family	2619619289	Eggerthella lenta 1_1_60AFAA	1		12
2621255303	Ga0068590_1014120	regulatory protein, luxR family	2619619289	Eggerthella lenta 1_1_60AFAA	1		12
2621257578	Ga0068590_109036	regulatory protein, luxR family	2619619289	Eggerthella lenta 1_1_60AFAA	1		12
2621255211	Ga0068590_101428	regulatory protein, luxR family	2619619289	Eggerthella lenta 1_1_60AFAA	1		12
2621255889	Ga0068590_103540	regulatory protein, luxR family	2619619289	Eggerthella lenta 1_1_60AFAA	1		12
2621256883	Ga0068590_107010	regulatory protein, luxR family	2619619289	Eggerthella lenta 1_1_60AFAA	1		12
2621255118	Ga0068590_10096	regulatory protein, luxR family	2619619289	Eggerthella lenta 1_1_60AFAA	1		12
2621255172	Ga0068590_101222	regulatory protein, luxR family	2619619289	Eggerthella lenta 1_1_60AFAA	1		12
2621255139	Ga0068590_101114	regulatory protein, luxR family	2619619289	Eggerthella lenta 1_1_60AFAA	1		12
2621255248	Ga0068590_101465	regulatory protein, luxR family	2619619289	Eggerthella lenta 1_1_60AFAA	1		12
2621256934	Ga0068590_107142	regulatory protein, luxR family	2619619289	Eggerthella lenta 1_1_60AFAA	1		11
2621255621	Ga0068590_10312	regulatory protein, luxR family	2619619289	Eggerthella lenta 1_1_60AFAA	1		12
2621256909	Ga0068590_107117	regulatory protein, luxR family	2619619289	Eggerthella lenta 1_1_60AFAA	1		12
2621258134	Ga0068590_112218	regulatory protein, luxR family	2619619289	Eggerthella lenta 1_1_60AFAA	1		11
2621255047	Ga0068590_100315	regulatory protein, luxR family	2619619289	Eggerthella lenta 1_1_60AFAA	1		12
2621257843	Ga0068590_110539	regulatory protein, luxR family	2619619289	Eggerthella lenta 1_1_60AFAA	1		12
2621255216	Ga0068590_101433	regulatory protein, luxR family	2619619289	Eggerthella lenta 1_1_60AFAA	1		12
2621255165	Ga0068590_101215	regulatory protein, luxR family	2619619289	Eggerthella lenta 1_1_60AFAA	1		12
2621257041	Ga0068590_107515	regulatory protein, luxR family	2619619289	Eggerthella lenta 1_1_60AFAA	1		12
2621255097	Ga0068590_100518	regulatory protein, luxR family	2619619289	Eggerthella lenta 1_1_60AFAA	1		12
2621258022	Ga0068590_11142	regulatory protein, luxR family	2619619289	Eggerthella lenta 1_1_60AFAA	1		12
2621255517	Ga0068590_102726	regulatory protein, luxR family	2619619289	Eggerthella lenta 1_1_60AFAA	1		12
2621256556	Ga0068590_105328	regulatory protein, luxR family	2619619289	Eggerthella lenta 1_1_60AFAA	1		12
2621256997	Ga0068590_107311	regulatory protein, luxR family	2619619289	Eggerthella lenta 1_1_60AFAA	1		12
2621256900	Ga0068590_10718	regulatory protein, luxR family	2619619289	Eggerthella lenta 1_1_60AFAA	1		11
2621255185	Ga0068590_10142	regulatory protein, luxR family	2619619289	Eggerthella lenta 1_1_60AFAA	1		12
2621258012	Ga0068590_11133	regulatory protein, luxR family	2619619289	Eggerthella lenta 1_1_60AFAA	1		12
2621255143	Ga0068590_101118	regulatory protein, luxR family	2619619289	Eggerthella lenta 1_1_60AFAA	1		11
2621255788	Ga0068590_103499	regulatory protein, luxR family	2619619289	Eggerthella lenta 1_1_60AFAA	1		12
2621256916	Ga0068590_107124	regulatory protein, luxR family	2619619289	Eggerthella lenta 1_1_60AFAA	1		11
2621256952	Ga0068590_107160	regulatory protein, luxR family	2619619289	Eggerthella lenta 1_1_60AFAA	1		12
2621255135	Ga0068590_101110	regulatory protein, luxR family	2619619289	Eggerthella lenta 1_1_60AFAA	1		10
2621255281	Ga0068590_101498	regulatory protein, luxR family	2619619289	Eggerthella lenta 1_1_60AFAA	1		12
2621255256	Ga0068590_101473	regulatory protein, luxR family	2619619289	Eggerthella lenta 1_1_60AFAA	1		12
2775295287	Ga0198543_111513	DNA-binding CsgD family transcriptional regulator	2773858033	Eggerthella lenta C592	1		10
2775294278	Ga0198543_11502	DNA-binding CsgD family transcriptional regulator	2773858033	Eggerthella lenta C592	1		10
2775294307	Ga0198543_11531	DNA-binding CsgD family transcriptional regulator	2773858033	Eggerthella lenta C592	1		12
2775293904	Ga0198543_11128	regulatory LuxR family protein	2773858033	Eggerthella lenta C592	1		12
2775296475	Ga0198543_112704	regulatory LuxR family protein	2773858033	Eggerthella lenta C592	1		11
2775294389	Ga0198543_11614	regulatory LuxR family protein	2773858033	Eggerthella lenta C592	1		12
2775294316	Ga0198543_11540	regulatory LuxR family protein	2773858033	Eggerthella lenta C592	1		12
2775294073	Ga0198543_11297	regulatory LuxR family protein	2773858033	Eggerthella lenta C592	1		12
2775296454	Ga0198543_112683	regulatory LuxR family protein	2773858033	Eggerthella lenta C592	1		12
2775296354	Ga0198543_112583	regulatory LuxR family protein	2773858033	Eggerthella lenta C592	1		12
2775293888	Ga0198543_11111	regulatory LuxR family protein	2773858033	Eggerthella lenta C592	1		11
2775293965	Ga0198543_11189	regulatory LuxR family protein	2773858033	Eggerthella lenta C592	1		12
2775294178	Ga0198543_11402	regulatory LuxR family protein	2773858033	Eggerthella lenta C592	1		11
2775294196	Ga0198543_11420	regulatory LuxR family protein	2773858033	Eggerthella lenta C592	1		12
2775293916	Ga0198543_11140	regulatory LuxR family protein	2773858033	Eggerthella lenta C592	1		12
2775294318	Ga0198543_11542	regulatory LuxR family protein	2773858033	Eggerthella lenta C592	1		12
2775294851	Ga0198543_111076	regulatory LuxR family protein	2773858033	Eggerthella lenta C592	1		12
2775296471	Ga0198543_112700	regulatory LuxR family protein	2773858033	Eggerthella lenta C592	1		12
2775296524	Ga0198543_112754	regulatory LuxR family protein	2773858033	Eggerthella lenta C592	1		12
2775294301	Ga0198543_11525	regulatory LuxR family protein	2773858033	Eggerthella lenta C592	1		12
2775296506	Ga0198543_112735	regulatory LuxR family protein	2773858033	Eggerthella lenta C592	1		12
2775293993	Ga0198543_11217	regulatory LuxR family protein	2773858033	Eggerthella lenta C592	1		12
2775296792	Ga0198543_113022	regulatory LuxR family protein	2773858033	Eggerthella lenta C592	1		12
2775294127	Ga0198543_11351	regulatory LuxR family protein	2773858033	Eggerthella lenta C592	1		12
2775294264	Ga0198543_11488	regulatory LuxR family protein	2773858033	Eggerthella lenta C592	1		12
2775294417	Ga0198543_11642	regulatory LuxR family protein	2773858033	Eggerthella lenta C592	1		10
2775294744	Ga0198543_11969	regulatory LuxR family protein	2773858033	Eggerthella lenta C592	1		12
2775294866	Ga0198543_111092	regulatory LuxR family protein	2773858033	Eggerthella lenta C592	1		12
2775296482	Ga0198543_112711	regulatory LuxR family protein	2773858033	Eggerthella lenta C592	1		12
2775294204	Ga0198543_11428	regulatory LuxR family protein	2773858033	Eggerthella lenta C592	1		12
2775296440	Ga0198543_112669	regulatory LuxR family protein	2773858033	Eggerthella lenta C592	1		12
2775294153	Ga0198543_11377	regulatory LuxR family protein	2773858033	Eggerthella lenta C592	1		12
2775294844	Ga0198543_111069	regulatory LuxR family protein	2773858033	Eggerthella lenta C592	1		12
2775295915	Ga0198543_112144	regulatory LuxR family protein	2773858033	Eggerthella lenta C592	1		12
2775294193	Ga0198543_11417	regulatory LuxR family protein	2773858033	Eggerthella lenta C592	1		12
2775295408	Ga0198543_111634	regulatory LuxR family protein	2773858033	Eggerthella lenta C592	1		12
2775294873	Ga0198543_111099	regulatory LuxR family protein	2773858033	Eggerthella lenta C592	1		12
2775294949	Ga0198543_111175	regulatory LuxR family protein	2773858033	Eggerthella lenta C592	1		12
2775296667	Ga0198543_112897	regulatory LuxR family protein	2773858033	Eggerthella lenta C592	1		12
2775294232	Ga0198543_11456	regulatory LuxR family protein	2773858033	Eggerthella lenta C592	1		12
2775294367	Ga0198543_11591	regulatory LuxR family protein	2773858033	Eggerthella lenta C592	1		12
2775294660	Ga0198543_11885	regulatory LuxR family protein	2773858033	Eggerthella lenta C592	1		12
2775293955	Ga0198543_11179	regulatory LuxR family protein	2773858033	Eggerthella lenta C592	1		12
2775294848	Ga0198543_111073	regulatory LuxR family protein	2773858033	Eggerthella lenta C592	1		11
2775296397	Ga0198543_112626	regulatory LuxR family protein	2773858033	Eggerthella lenta C592	1		12
2775296512	Ga0198543_112741	regulatory LuxR family protein	2773858033	Eggerthella lenta C592	1		10
2775295636	Ga0198543_111862	regulatory LuxR family protein	2773858033	Eggerthella lenta C592	1		12
2775294054	Ga0198543_11278	regulatory LuxR family protein	2773858033	Eggerthella lenta C592	1		12
2775294689	Ga0198543_11914	regulatory LuxR family protein	2773858033	Eggerthella lenta C592	1		12
2775294599	Ga0198543_11824	regulatory LuxR family protein	2773858033	Eggerthella lenta C592	1		10
2775295373	Ga0198543_111599	regulatory LuxR family protein	2773858033	Eggerthella lenta C592	1		12
2775293951	Ga0198543_11175	regulatory LuxR family protein	2773858033	Eggerthella lenta C592	1		12
2775296400	Ga0198543_112629	regulatory LuxR family protein	2773858033	Eggerthella lenta C592	1		12
2775296389	Ga0198543_112618	regulatory LuxR family protein	2773858033	Eggerthella lenta C592	1		12
2775296662	Ga0198543_112892	regulatory LuxR family protein	2773858033	Eggerthella lenta C592	1		12
2775293848	Ga0198543_1171	regulatory LuxR family protein	2773858033	Eggerthella lenta C592	1		12
2775294407	Ga0198543_11632	regulatory LuxR family protein	2773858033	Eggerthella lenta C592	1		12
2775293907	Ga0198543_11131	regulatory LuxR family protein	2773858033	Eggerthella lenta C592	1		12
2775294237	Ga0198543_11461	regulatory LuxR family protein	2773858033	Eggerthella lenta C592	1		12
2775294399	Ga0198543_11624	regulatory LuxR family protein	2773858033	Eggerthella lenta C592	1		12
2775294274	Ga0198543_11498	regulatory LuxR family protein	2773858033	Eggerthella lenta C592	1		12
2775294817	Ga0198543_111042	regulatory LuxR family protein	2773858033	Eggerthella lenta C592	1		12
2775296808	Ga0198543_113038	regulatory LuxR family protein	2773858033	Eggerthella lenta C592	1		12
2775294310	Ga0198543_11534	regulatory LuxR family protein	2773858033	Eggerthella lenta C592	1		12
2775296458	Ga0198543_112687	regulatory LuxR family protein	2773858033	Eggerthella lenta C592	1		12
2775293968	Ga0198543_11192	regulatory LuxR family protein	2773858033	Eggerthella lenta C592	1		12
2775294254	Ga0198543_11478	regulatory LuxR family protein	2773858033	Eggerthella lenta C592	1		11
2775296768	Ga0198543_112998	regulatory LuxR family protein	2773858033	Eggerthella lenta C592	1		12
2839380832	Ga0338813_290	DNA-binding CsgD family transcriptional regulator	2839380543	Eggerthella lenta TF05-26B-4	1		12
2839383222	Ga0338813_2682	DNA-binding CsgD family transcriptional regulator	2839380543	Eggerthella lenta TF05-26B-4	1		12
2839382204	Ga0338813_1664	DNA-binding CsgD family transcriptional regulator	2839380543	Eggerthella lenta TF05-26B-4	1		10
2839382500	Ga0338813_1960	DNA-binding CsgD family transcriptional regulator	2839380543	Eggerthella lenta TF05-26B-4	1		12
2839381481	Ga0338813_941	DNA-binding CsgD family transcriptional regulator	2839380543	Eggerthella lenta TF05-26B-4	1		11
2839382292	Ga0338813_1752	DNA-binding CsgD family transcriptional regulator	2839380543	Eggerthella lenta TF05-26B-4	1		10
2839380859	Ga0338813_317	DNA-binding CsgD family transcriptional regulator	2839380543	Eggerthella lenta TF05-26B-4	1		12
2839382779	Ga0338813_2239	DNA-binding CsgD family transcriptional regulator	2839380543	Eggerthella lenta TF05-26B-4	1		12
2839381614	Ga0338813_1074	DNA-binding CsgD family transcriptional regulator	2839380543	Eggerthella lenta TF05-26B-4	1		12
2839382589	Ga0338813_2049	DNA-binding CsgD family transcriptional regulator	2839380543	Eggerthella lenta TF05-26B-4	1		12
2839382365	Ga0338813_1825	DNA-binding CsgD family transcriptional regulator	2839380543	Eggerthella lenta TF05-26B-4	1		12
2839380888	Ga0338813_346	DNA-binding CsgD family transcriptional regulator	2839380543	Eggerthella lenta TF05-26B-4	1		11
2839383557	Ga0338813_3017	DNA-binding CsgD family transcriptional regulator	2839380543	Eggerthella lenta TF05-26B-4	1		11
2839383469	Ga0338813_2929	DNA-binding CsgD family transcriptional regulator	2839380543	Eggerthella lenta TF05-26B-4	1		12
2839381509	Ga0338813_969	DNA-binding CsgD family transcriptional regulator	2839380543	Eggerthella lenta TF05-26B-4	1		11
2839381598	Ga0338813_1058	DNA-binding CsgD family transcriptional regulator	2839380543	Eggerthella lenta TF05-26B-4	1		12
2839381285	Ga0338813_744	DNA-binding CsgD family transcriptional regulator	2839380543	Eggerthella lenta TF05-26B-4	1		12
2839382855	Ga0338813_2315	DNA-binding CsgD family transcriptional regulator	2839380543	Eggerthella lenta TF05-26B-4	1		12
2839382198	Ga0338813_1658	DNA-binding CsgD family transcriptional regulator	2839380543	Eggerthella lenta TF05-26B-4	1		12
2839382304	Ga0338813_1764	DNA-binding CsgD family transcriptional regulator	2839380543	Eggerthella lenta TF05-26B-4	1		12
2839382284	Ga0338813_1744	DNA-binding CsgD family transcriptional regulator	2839380543	Eggerthella lenta TF05-26B-4	1		11
2839382838	Ga0338813_2298	DNA-binding CsgD family transcriptional regulator	2839380543	Eggerthella lenta TF05-26B-4	1		12
2839383412	Ga0338813_2872	DNA-binding CsgD family transcriptional regulator	2839380543	Eggerthella lenta TF05-26B-4	1		12
2839380894	Ga0338813_352	DNA-binding CsgD family transcriptional regulator	2839380543	Eggerthella lenta TF05-26B-4	1		11
2839382890	Ga0338813_2350	DNA-binding CsgD family transcriptional regulator	2839380543	Eggerthella lenta TF05-26B-4	1		12
2839382202	Ga0338813_1662	DNA-binding CsgD family transcriptional regulator	2839380543	Eggerthella lenta TF05-26B-4	1		11
2839382529	Ga0338813_1989	DNA-binding CsgD family transcriptional regulator	2839380543	Eggerthella lenta TF05-26B-4	1		12
2839382236	Ga0338813_1696	DNA-binding CsgD family transcriptional regulator	2839380543	Eggerthella lenta TF05-26B-4	1		12
2839383224	Ga0338813_2684	DNA-binding CsgD family transcriptional regulator	2839380543	Eggerthella lenta TF05-26B-4	1		12
2839382823	Ga0338813_2283	DNA-binding CsgD family transcriptional regulator	2839380543	Eggerthella lenta TF05-26B-4	1		12
2839380898	Ga0338813_356	DNA-binding CsgD family transcriptional regulator	2839380543	Eggerthella lenta TF05-26B-4	1		12
2839382631	Ga0338813_2091	DNA-binding CsgD family transcriptional regulator	2839380543	Eggerthella lenta TF05-26B-4	1		12
2839382613	Ga0338813_2073	DNA-binding CsgD family transcriptional regulator	2839380543	Eggerthella lenta TF05-26B-4	1		12
2839383355	Ga0338813_2815	DNA-binding CsgD family transcriptional regulator	2839380543	Eggerthella lenta TF05-26B-4	1		12
2839382154	Ga0338813_1614	DNA-binding CsgD family transcriptional regulator	2839380543	Eggerthella lenta TF05-26B-4	1		12
2839381880	Ga0338813_1340	DNA-binding CsgD family transcriptional regulator	2839380543	Eggerthella lenta TF05-26B-4	1		12
2839382627	Ga0338813_2087	DNA-binding CsgD family transcriptional regulator	2839380543	Eggerthella lenta TF05-26B-4	1		12
2839380881	Ga0338813_339	DNA-binding CsgD family transcriptional regulator	2839380543	Eggerthella lenta TF05-26B-4	1		12
2839382150	Ga0338813_1610	DNA-binding CsgD family transcriptional regulator	2839380543	Eggerthella lenta TF05-26B-4	1		10
2839382306	Ga0338813_1766	DNA-binding CsgD family transcriptional regulator	2839380543	Eggerthella lenta TF05-26B-4	1		12
2839382319	Ga0338813_1779	DNA-binding CsgD family transcriptional regulator	2839380543	Eggerthella lenta TF05-26B-4	1		10
2839382601	Ga0338813_2061	DNA-binding CsgD family transcriptional regulator	2839380543	Eggerthella lenta TF05-26B-4	1		10
2839383415	Ga0338813_2875	DNA-binding CsgD family transcriptional regulator	2839380543	Eggerthella lenta TF05-26B-4	1		12
2839381792	Ga0338813_1252	DNA-binding CsgD family transcriptional regulator	2839380543	Eggerthella lenta TF05-26B-4	1		12
2839383432	Ga0338813_2892	DNA-binding CsgD family transcriptional regulator	2839380543	Eggerthella lenta TF05-26B-4	1		11
2839381853	Ga0338813_1313	DNA-binding CsgD family transcriptional regulator	2839380543	Eggerthella lenta TF05-26B-4	1		12
2839380816	Ga0338813_274	DNA-binding CsgD family transcriptional regulator	2839380543	Eggerthella lenta TF05-26B-4	1		12
2839383251	Ga0338813_2711	DNA-binding CsgD family transcriptional regulator	2839380543	Eggerthella lenta TF05-26B-4	1		12
2839382054	Ga0338813_1514	DNA-binding CsgD family transcriptional regulator	2839380543	Eggerthella lenta TF05-26B-4	1		12
2839381516	Ga0338813_976	DNA-binding CsgD family transcriptional regulator/cbb3-type cytochrome oxidase subunit 3	2839380543	Eggerthella lenta TF05-26B-4	1		12
2839382866	Ga0338813_2326	DNA-binding CsgD family transcriptional regulator/MFS family permease	2839380543	Eggerthella lenta TF05-26B-4	1		12
2839382165	Ga0338813_1625	DNA-binding CsgD family transcriptional regulator/MFS family permease	2839380543	Eggerthella lenta TF05-26B-4	1		12
2839382228	Ga0338813_1688	DNA-binding CsgD family transcriptional regulator/MFS family permease	2839380543	Eggerthella lenta TF05-26B-4	1		12
2839382217	Ga0338813_1677	DNA-binding CsgD family transcriptional regulator/MFS family permease	2839380543	Eggerthella lenta TF05-26B-4	1		12
2839381298	Ga0338813_757	DNA-binding CsgD family transcriptional regulator/MFS family permease	2839380543	Eggerthella lenta TF05-26B-4	1		12
2839382382	Ga0338813_1842	DNA-binding CsgD family transcriptional regulator/MFS family permease	2839380543	Eggerthella lenta TF05-26B-4	1		12
2839382314	Ga0338813_1774	DNA-binding CsgD family transcriptional regulator/MFS family permease	2839380543	Eggerthella lenta TF05-26B-4	1		12
2839382468	Ga0338813_1928	DNA-binding CsgD family transcriptional regulator/MFS family permease	2839380543	Eggerthella lenta TF05-26B-4	1		12
2839382175	Ga0338813_1635	DNA-binding CsgD family transcriptional regulator/MFS family permease	2839380543	Eggerthella lenta TF05-26B-4	1		11
2839382239	Ga0338813_1699	DNA-binding CsgD family transcriptional regulator/uncharacterized membrane protein	2839380543	Eggerthella lenta TF05-26B-4	1		12
2839383403	Ga0338813_2863	DNA-binding CsgD family transcriptional regulator/uncharacterized protein (DUF2062 family)	2839380543	Eggerthella lenta TF05-26B-4	1		12
2839382842	Ga0338813_2302	DNA-binding CsgD family transcriptional regulator/uncharacterized protein with PQ loop repeat	2839380543	Eggerthella lenta TF05-26B-4	1		12
2839382914	Ga0338813_2374	DNA-binding CsgD family transcriptional regulator/uncharacterized protein YjeT (DUF2065 family)	2839380543	Eggerthella lenta TF05-26B-4	1		12
2839382859	Ga0338813_2319	DNA-binding NarL/FixJ family response regulator	2839380543	Eggerthella lenta TF05-26B-4	1		11
645026001	Elen_3022	ATP-dependent transcriptional regulator, MalT- like, LuxR family	644736358	Eggerthella lenta VPI 0255, DSM 2243	1	YP_003183354	12
645025737	Elen_2762	ATP-dependent transcriptional regulator, MalT- like, LuxR family	644736358	Eggerthella lenta VPI 0255, DSM 2243	1	YP_003183098	12
645025770	Elen_2795	transcriptional regulator, LuxR family	644736358	Eggerthella lenta VPI 0255, DSM 2243	1	YP_003183131	11
645024561	Elen_1592	transcriptional regulator, LuxR family	644736358	Eggerthella lenta VPI 0255, DSM 2243	1	YP_003181949	12
645025754	Elen_2779	transcriptional regulator, LuxR family	644736358	Eggerthella lenta VPI 0255, DSM 2243	1	YP_003183115	11
645023573	Elen_0597	transcriptional regulator, LuxR family	644736358	Eggerthella lenta VPI 0255, DSM 2243	1	YP_003180971	12
645023087	Elen_0108	transcriptional regulator, LuxR family	644736358	Eggerthella lenta VPI 0255, DSM 2243	1	YP_003180491	11
645023592	Elen_0615	transcriptional regulator, LuxR family	644736358	Eggerthella lenta VPI 0255, DSM 2243	1	YP_003180989	12
645025091	Elen_2108	transcriptional regulator, LuxR family	644736358	Eggerthella lenta VPI 0255, DSM 2243	1	YP_003182460	12
645023433	Elen_0461	transcriptional regulator, LuxR family	644736358	Eggerthella lenta VPI 0255, DSM 2243	1	YP_003180836	11
645023113	Elen_0133	transcriptional regulator, LuxR family	644736358	Eggerthella lenta VPI 0255, DSM 2243	1	YP_003180516	12
645023246	Elen_0269	transcriptional regulator, LuxR family	644736358	Eggerthella lenta VPI 0255, DSM 2243	1	YP_003180649	12
645025665	Elen_2688	transcriptional regulator, LuxR family	644736358	Eggerthella lenta VPI 0255, DSM 2243	1	YP_003183026	12
645023594	Elen_0617	transcriptional regulator, LuxR family	644736358	Eggerthella lenta VPI 0255, DSM 2243	1	YP_003180991	12
645023502	Elen_0531	transcriptional regulator, LuxR family	644736358	Eggerthella lenta VPI 0255, DSM 2243	1	YP_003180905	12
645026017	Elen_3038	transcriptional regulator, LuxR family	644736358	Eggerthella lenta VPI 0255, DSM 2243	1	YP_003183370	12
645025513	Elen_2532	transcriptional regulator, LuxR family	644736358	Eggerthella lenta VPI 0255, DSM 2243	1	YP_003182876	12
645023471	Elen_0500	transcriptional regulator, LuxR family	644736358	Eggerthella lenta VPI 0255, DSM 2243	1	YP_003180874	10
645023189	Elen_0209	transcriptional regulator, LuxR family	644736358	Eggerthella lenta VPI 0255, DSM 2243	1	YP_003180592	12
645023381	Elen_0406	transcriptional regulator, LuxR family	644736358	Eggerthella lenta VPI 0255, DSM 2243	1	YP_003180784	12
645023979	Elen_1015	transcriptional regulator, LuxR family	644736358	Eggerthella lenta VPI 0255, DSM 2243	1	YP_003181376	12
645025337	Elen_2353	transcriptional regulator, LuxR family	644736358	Eggerthella lenta VPI 0255, DSM 2243	1	YP_003182700	11
645023456	Elen_0485	transcriptional regulator, LuxR family	644736358	Eggerthella lenta VPI 0255, DSM 2243	1	YP_003180859	12
645023940	Elen_0976	transcriptional regulator, LuxR family	644736358	Eggerthella lenta VPI 0255, DSM 2243	1	YP_003181337	12
645023953	Elen_0989	transcriptional regulator, LuxR family	644736358	Eggerthella lenta VPI 0255, DSM 2243	1	YP_003181350	11
645023583	Elen_0606	transcriptional regulator, LuxR family	644736358	Eggerthella lenta VPI 0255, DSM 2243	1	YP_003180980	12
645023607	Elen_0630	transcriptional regulator, LuxR family	644736358	Eggerthella lenta VPI 0255, DSM 2243	1	YP_003181004	10
645023485	Elen_0514	transcriptional regulator, LuxR family	644736358	Eggerthella lenta VPI 0255, DSM 2243	1	YP_003180888	12
645023418	Elen_0445	transcriptional regulator, LuxR family	644736358	Eggerthella lenta VPI 0255, DSM 2243	1	YP_003180821	12
645023972	Elen_1008	transcriptional regulator, LuxR family	644736358	Eggerthella lenta VPI 0255, DSM 2243	1	YP_003181369	12
645023551	Elen_0578	transcriptional regulator, LuxR family	644736358	Eggerthella lenta VPI 0255, DSM 2243	1	YP_003180952	12
645023477	Elen_0506	transcriptional regulator, LuxR family	644736358	Eggerthella lenta VPI 0255, DSM 2243	1	YP_003180880	12
645023318	Elen_0341	transcriptional regulator, LuxR family	644736358	Eggerthella lenta VPI 0255, DSM 2243	1	YP_003180721	12
645025907	Elen_2929	transcriptional regulator, LuxR family	644736358	Eggerthella lenta VPI 0255, DSM 2243	1	YP_003183263	12
645023396	Elen_0421	transcriptional regulator, LuxR family	644736358	Eggerthella lenta VPI 0255, DSM 2243	1	YP_003180799	12
645023467	Elen_0496	transcriptional regulator, LuxR family	644736358	Eggerthella lenta VPI 0255, DSM 2243	1	YP_003180870	12
645023413	Elen_0440	transcriptional regulator, LuxR family	644736358	Eggerthella lenta VPI 0255, DSM 2243	1	YP_003180816	12
645023048	Elen_0072	transcriptional regulator, LuxR family	644736358	Eggerthella lenta VPI 0255, DSM 2243	1	YP_003180455	12
645023161	Elen_0181	transcriptional regulator, LuxR family	644736358	Eggerthella lenta VPI 0255, DSM 2243	1	YP_003180564	12
645025245	Elen_2258	transcriptional regulator, LuxR family	644736358	Eggerthella lenta VPI 0255, DSM 2243	1	YP_003182608	12
645023164	Elen_0184	transcriptional regulator, LuxR family	644736358	Eggerthella lenta VPI 0255, DSM 2243	1	YP_003180567	12
645023956	Elen_0992	transcriptional regulator, LuxR family	644736358	Eggerthella lenta VPI 0255, DSM 2243	1	YP_003181353	12
645023444	Elen_0473	transcriptional regulator, LuxR family	644736358	Eggerthella lenta VPI 0255, DSM 2243	1	YP_003180847	12
645023266	Elen_0289	transcriptional regulator, LuxR family	644736358	Eggerthella lenta VPI 0255, DSM 2243	1	YP_003180669	12
645023949	Elen_0985	transcriptional regulator, LuxR family	644736358	Eggerthella lenta VPI 0255, DSM 2243	1	YP_003181346	12
645025699	Elen_2723	transcriptional regulator, LuxR family	644736358	Eggerthella lenta VPI 0255, DSM 2243	1	YP_003183060	12
645023147	Elen_0167	transcriptional regulator, LuxR family	644736358	Eggerthella lenta VPI 0255, DSM 2243	1	YP_003180550	12
645025804	Elen_2824	transcriptional regulator, LuxR family	644736358	Eggerthella lenta VPI 0255, DSM 2243	1	YP_003183160	12
645025718	Elen_2742	transcriptional regulator, LuxR family	644736358	Eggerthella lenta VPI 0255, DSM 2243	1	YP_003183079	12
645025676	Elen_2699	transcriptional regulator, LuxR family	644736358	Eggerthella lenta VPI 0255, DSM 2243	1	YP_003183037	12
645023491	Elen_0520	transcriptional regulator, LuxR family	644736358	Eggerthella lenta VPI 0255, DSM 2243	1	YP_003180894	12
645023368	Elen_0392	transcriptional regulator, LuxR family	644736358	Eggerthella lenta VPI 0255, DSM 2243	1	YP_003180771	11
645023341	Elen_0364	transcriptional regulator, LuxR family	644736358	Eggerthella lenta VPI 0255, DSM 2243	1	YP_003180744	12
645023494	Elen_0523	transcriptional regulator, LuxR family	644736358	Eggerthella lenta VPI 0255, DSM 2243	1	YP_003180897	12
645024807	Elen_1837	transcriptional regulator, LuxR family	644736358	Eggerthella lenta VPI 0255, DSM 2243	1	YP_003182190	12
645025910	Elen_2932	transcriptional regulator, LuxR family	644736358	Eggerthella lenta VPI 0255, DSM 2243	1	YP_003183266	12
645025903	Elen_2925	transcriptional regulator, LuxR family	644736358	Eggerthella lenta VPI 0255, DSM 2243	1	YP_003183259	12
645023151	Elen_0171	transcriptional regulator, LuxR family	644736358	Eggerthella lenta VPI 0255, DSM 2243	1	YP_003180554	12
645025787	Elen_2812	transcriptional regulator, LuxR family	644736358	Eggerthella lenta VPI 0255, DSM 2243	1	YP_003183148	12
645024056	Elen_1093	transcriptional regulator, LuxR family	644736358	Eggerthella lenta VPI 0255, DSM 2243	1	YP_003181453	12
645023102	Elen_0123	transcriptional regulator, LuxR family	644736358	Eggerthella lenta VPI 0255, DSM 2243	1	YP_003180506	12
645025761	Elen_2786	transcriptional regulator, LuxR family	644736358	Eggerthella lenta VPI 0255, DSM 2243	1	YP_003183122	12
645025733	Elen_2758	transcriptional regulator, LuxR family	644736358	Eggerthella lenta VPI 0255, DSM 2243	1	YP_003183094	12
645023409	Elen_0436	transcriptional regulator, LuxR family	644736358	Eggerthella lenta VPI 0255, DSM 2243	1	YP_003180812	11
645025793	Elen_2816	transcriptional regulator, LuxR family	644736358	Eggerthella lenta VPI 0255, DSM 2243	1	YP_003183152	10
645025275	Elen_2290	transcriptional regulator, LuxR family	644736358	Eggerthella lenta VPI 0255, DSM 2243	1	YP_003182638	12
645025634	Elen_2655	transcriptional regulator, LuxR family	644736358	Eggerthella lenta VPI 0255, DSM 2243	1	YP_003182995	12
645025673	Elen_2696	transcriptional regulator, LuxR family	644736358	Eggerthella lenta VPI 0255, DSM 2243	1	YP_003183034	12
645023460	Elen_0489	transcriptional regulator, LuxR family	644736358	Eggerthella lenta VPI 0255, DSM 2243	1	YP_003180863	10
645024400	Elen_1431	transcriptional regulator, LuxR family	644736358	Eggerthella lenta VPI 0255, DSM 2243	1	YP_003181789	10
645023500	Elen_0529	transcriptional regulator, LuxR family	644736358	Eggerthella lenta VPI 0255, DSM 2243	1	YP_003180903	12
645025750	Elen_2775	transcriptional regulator, LuxR family	644736358	Eggerthella lenta VPI 0255, DSM 2243	1	YP_003183111	12
645023345	Elen_0368	transcriptional regulator, LuxR family	644736358	Eggerthella lenta VPI 0255, DSM 2243	1	YP_003180748	10
645024358	Elen_1389	transcriptional regulator, LuxR family	644736358	Eggerthella lenta VPI 0255, DSM 2243	1	YP_003181747	12
2866208030	Ga0437104_12_112106_113524	DNA-binding CsgD family transcriptional regulator	2866206833	Eggerthella sinensis DSM 16107-genome1	1		12
2866208069	Ga0437104_12_162013_163533	DNA-binding CsgD family transcriptional regulator	2866206833	Eggerthella sinensis DSM 16107-genome1	1		12
2866206961	Ga0437104_01_172127_173560	DNA-binding CsgD family transcriptional regulator	2866206833	Eggerthella sinensis DSM 16107-genome1	1		12
2866206957	Ga0437104_01_168261_169766	DNA-binding CsgD family transcriptional regulator	2866206833	Eggerthella sinensis DSM 16107-genome1	1		11
2866210100	Ga0437104_67_79997_81475	DNA-binding CsgD family transcriptional regulator	2866206833	Eggerthella sinensis DSM 16107-genome1	1		12
2866208984	Ga0437104_27_16186_17664	DNA-binding CsgD family transcriptional regulator	2866206833	Eggerthella sinensis DSM 16107-genome1	1		12
2866206997	Ga0437104_01_215703_217109	DNA-binding CsgD family transcriptional regulator	2866206833	Eggerthella sinensis DSM 16107-genome1	1		12
2866206918	Ga0437104_01_109834_111285	DNA-binding CsgD family transcriptional regulator	2866206833	Eggerthella sinensis DSM 16107-genome1	1		12
2866208504	Ga0437104_19_33064_34572	DNA-binding CsgD family transcriptional regulator	2866206833	Eggerthella sinensis DSM 16107-genome1	1		11
2866208980	Ga0437104_27_9444_10940	DNA-binding CsgD family transcriptional regulator	2866206833	Eggerthella sinensis DSM 16107-genome1	1		12
2866207872	Ga0437104_11_25064_26500	DNA-binding CsgD family transcriptional regulator	2866206833	Eggerthella sinensis DSM 16107-genome1	1		12
2866207208	Ga0437104_03_86490_88067	DNA-binding CsgD family transcriptional regulator	2866206833	Eggerthella sinensis DSM 16107-genome1	1		12
2866207599	Ga0437104_07_82184_83644	DNA-binding CsgD family transcriptional regulator	2866206833	Eggerthella sinensis DSM 16107-genome1	1		12
2866206989	Ga0437104_01_204643_206100	DNA-binding CsgD family transcriptional regulator	2866206833	Eggerthella sinensis DSM 16107-genome1	1		12
2866208699	Ga0437104_23_47705_49183	DNA-binding CsgD family transcriptional regulator	2866206833	Eggerthella sinensis DSM 16107-genome1	1		11
2866207865	Ga0437104_11_17547_19064	DNA-binding CsgD family transcriptional regulator	2866206833	Eggerthella sinensis DSM 16107-genome1	1		12
2866208265	Ga0437104_15_24887_26410	DNA-binding CsgD family transcriptional regulator	2866206833	Eggerthella sinensis DSM 16107-genome1	1		12
2866206946	Ga0437104_01_148104_149513	DNA-binding CsgD family transcriptional regulator	2866206833	Eggerthella sinensis DSM 16107-genome1	1		11
2866208192	Ga0437104_14_14703_16247	DNA-binding CsgD family transcriptional regulator	2866206833	Eggerthella sinensis DSM 16107-genome1	1		12
2866208668	Ga0437104_23_3209_4756	DNA-binding CsgD family transcriptional regulator	2866206833	Eggerthella sinensis DSM 16107-genome1	1		12
2866208682	Ga0437104_23_24229_25686	DNA-binding CsgD family transcriptional regulator	2866206833	Eggerthella sinensis DSM 16107-genome1	1		12
2866206931	Ga0437104_01_130474_131904	DNA-binding CsgD family transcriptional regulator	2866206833	Eggerthella sinensis DSM 16107-genome1	1		11
2866209579	Ga0437104_44_8687_10195	DNA-binding CsgD family transcriptional regulator	2866206833	Eggerthella sinensis DSM 16107-genome1	1		12
2866208992	Ga0437104_27_29767_31302	DNA-binding CsgD family transcriptional regulator	2866206833	Eggerthella sinensis DSM 16107-genome1	1		12
2866208534	Ga0437104_20_1377_2819	DNA-binding CsgD family transcriptional regulator	2866206833	Eggerthella sinensis DSM 16107-genome1	1		12
2866207588	Ga0437104_07_67583_69076	DNA-binding CsgD family transcriptional regulator	2866206833	Eggerthella sinensis DSM 16107-genome1	1		12
2866207015	Ga0437104_01_236272_237705	DNA-binding CsgD family transcriptional regulator	2866206833	Eggerthella sinensis DSM 16107-genome1	1		12
2866207255	Ga0437104_04_16595_18097	DNA-binding CsgD family transcriptional regulator	2866206833	Eggerthella sinensis DSM 16107-genome1	1		12
2866206868	Ga0437104_01_48628_50031	DNA-binding CsgD family transcriptional regulator	2866206833	Eggerthella sinensis DSM 16107-genome1	1		10
2866209463	Ga0437104_37_15955_17475	DNA-binding CsgD family transcriptional regulator	2866206833	Eggerthella sinensis DSM 16107-genome1	1		12
2866206985	Ga0437104_01_200086_201654	DNA-binding CsgD family transcriptional regulator	2866206833	Eggerthella sinensis DSM 16107-genome1	1		12
2866208064	Ga0437104_12_155461_157020	DNA-binding CsgD family transcriptional regulator	2866206833	Eggerthella sinensis DSM 16107-genome1	1		10
2866209950	Ga0437104_56_116085_117473	DNA-binding CsgD family transcriptional regulator	2866206833	Eggerthella sinensis DSM 16107-genome1	1		11
2866209793	Ga0437104_49_6515_7990	DNA-binding CsgD family transcriptional regulator	2866206833	Eggerthella sinensis DSM 16107-genome1	1		12
2866207263	Ga0437104_04_28141_29607	DNA-binding CsgD family transcriptional regulator	2866206833	Eggerthella sinensis DSM 16107-genome1	1		12
2866209115	Ga0437104_30_34014_35435	DNA-binding CsgD family transcriptional regulator	2866206833	Eggerthella sinensis DSM 16107-genome1	1		12
2866210212	Ga0437104_74_68376_69851	DNA-binding CsgD family transcriptional regulator	2866206833	Eggerthella sinensis DSM 16107-genome1	1		12
2866208774	Ga0437104_23_132624_134072	DNA-binding CsgD family transcriptional regulator	2866206833	Eggerthella sinensis DSM 16107-genome1	1		12
2866209494	Ga0437104_39_2955_4622	DNA-binding CsgD family transcriptional regulator	2866206833	Eggerthella sinensis DSM 16107-genome1	1		12
2866208256	Ga0437104_15_10298_11776	DNA-binding CsgD family transcriptional regulator	2866206833	Eggerthella sinensis DSM 16107-genome1	1		12
2866208901	Ga0437104_25_21881_23347	DNA-binding CsgD family transcriptional regulator	2866206833	Eggerthella sinensis DSM 16107-genome1	1		12
2866208301	Ga0437104_15_69622_71076	DNA-binding CsgD family transcriptional regulator	2866206833	Eggerthella sinensis DSM 16107-genome1	1		12
2866209086	Ga0437104_30_2054_3505	DNA-binding CsgD family transcriptional regulator	2866206833	Eggerthella sinensis DSM 16107-genome1	1		12
2866206935	Ga0437104_01_135398_136840	DNA-binding CsgD family transcriptional regulator	2866206833	Eggerthella sinensis DSM 16107-genome1	1		12
2866209903	Ga0437104_56_62349_63839	DNA-binding CsgD family transcriptional regulator	2866206833	Eggerthella sinensis DSM 16107-genome1	1		12
2866209757	Ga0437104_46_5035_6531	DNA-binding CsgD family transcriptional regulator	2866206833	Eggerthella sinensis DSM 16107-genome1	1		12
2866207291	Ga0437104_04_55792_57228	DNA-binding CsgD family transcriptional regulator	2866206833	Eggerthella sinensis DSM 16107-genome1	1		12
2866207734	Ga0437104_09_35687_37159	DNA-binding CsgD family transcriptional regulator	2866206833	Eggerthella sinensis DSM 16107-genome1	1		12
2866208570	Ga0437104_20_49758_51278	DNA-binding CsgD family transcriptional regulator	2866206833	Eggerthella sinensis DSM 16107-genome1	1		12
2866206865	Ga0437104_01_45168_46664	DNA-binding CsgD family transcriptional regulator	2866206833	Eggerthella sinensis DSM 16107-genome1	1		12
2866209342	Ga0437104_34_133634_135109	DNA-binding CsgD family transcriptional regulator	2866206833	Eggerthella sinensis DSM 16107-genome1	1		11
2866207751	Ga0437104_09_57413_58843	DNA-binding CsgD family transcriptional regulator	2866206833	Eggerthella sinensis DSM 16107-genome1	1		12
2866207688	Ga0437104_08_78855_80357	DNA-binding CsgD family transcriptional regulator	2866206833	Eggerthella sinensis DSM 16107-genome1	1		12
2866210255	Ga0437104_74_118468_119952	DNA-binding CsgD family transcriptional regulator	2866206833	Eggerthella sinensis DSM 16107-genome1	1		12
2866207862	Ga0437104_11_11937_13454	DNA-binding CsgD family transcriptional regulator	2866206833	Eggerthella sinensis DSM 16107-genome1	1		12
2866208676	Ga0437104_23_13246_14682	DNA-binding CsgD family transcriptional regulator	2866206833	Eggerthella sinensis DSM 16107-genome1	1		12
2866207426	Ga0437104_05_78533_80098	DNA-binding CsgD family transcriptional regulator	2866206833	Eggerthella sinensis DSM 16107-genome1	1		12
2866206971	Ga0437104_01_184284_185789	DNA-binding CsgD family transcriptional regulator	2866206833	Eggerthella sinensis DSM 16107-genome1	1		12
2866208817	Ga0437104_23_189490_190947	DNA-binding CsgD family transcriptional regulator	2866206833	Eggerthella sinensis DSM 16107-genome1	1		12
2866210024	Ga0437104_59_2020_3534	DNA-binding CsgD family transcriptional regulator	2866206833	Eggerthella sinensis DSM 16107-genome1	1		12
2866208623	Ga0437104_22_1768_3297	DNA-binding CsgD family transcriptional regulator	2866206833	Eggerthella sinensis DSM 16107-genome1	1		11
2866208171	Ga0437104_13_62087_63625	DNA-binding CsgD family transcriptional regulator	2866206833	Eggerthella sinensis DSM 16107-genome1	1		12
2866207130	Ga0437104_03_1891_3399	DNA-binding CsgD family transcriptional regulator	2866206833	Eggerthella sinensis DSM 16107-genome1	1		12
2866208630	Ga0437104_22_9595_11112	DNA-binding CsgD family transcriptional regulator	2866206833	Eggerthella sinensis DSM 16107-genome1	1		12
2866209498	Ga0437104_39_8301_9812	DNA-binding CsgD family transcriptional regulator	2866206833	Eggerthella sinensis DSM 16107-genome1	1		12
2866209343	Ga0437104_34_135112_136521	DNA-binding CsgD family transcriptional regulator	2866206833	Eggerthella sinensis DSM 16107-genome1	1		12
2866209458	Ga0437104_37_8214_9809	DNA-binding CsgD family transcriptional regulator	2866206833	Eggerthella sinensis DSM 16107-genome1	1		12
2866208032	Ga0437104_12_115599_117050	DNA-binding CsgD family transcriptional regulator	2866206833	Eggerthella sinensis DSM 16107-genome1	1		12
2866208680	Ga0437104_23_20533_22020	DNA-binding CsgD family transcriptional regulator	2866206833	Eggerthella sinensis DSM 16107-genome1	1		10
2866209289	Ga0437104_34_73643_75079	DNA-binding CsgD family transcriptional regulator	2866206833	Eggerthella sinensis DSM 16107-genome1	1		11
2866208190	Ga0437104_14_11063_12466	DNA-binding CsgD family transcriptional regulator	2866206833	Eggerthella sinensis DSM 16107-genome1	1		12
2866207446	Ga0437104_05_102960_104471	DNA-binding CsgD family transcriptional regulator	2866206833	Eggerthella sinensis DSM 16107-genome1	1		12
2866207939	Ga0437104_12_12822_14246	DNA-binding CsgD family transcriptional regulator	2866206833	Eggerthella sinensis DSM 16107-genome1	1		12
2866208507	Ga0437104_19_37914_39473	DNA-binding CsgD family transcriptional regulator	2866206833	Eggerthella sinensis DSM 16107-genome1	1		11
2866208286	Ga0437104_15_49135_50556	DNA-binding CsgD family transcriptional regulator	2866206833	Eggerthella sinensis DSM 16107-genome1	1		12
2866209081	Ga0437104_29_35344_36759	DNA-binding CsgD family transcriptional regulator	2866206833	Eggerthella sinensis DSM 16107-genome1	1		12
2866208734	Ga0437104_23_84814_86247	DNA-binding CsgD family transcriptional regulator	2866206833	Eggerthella sinensis DSM 16107-genome1	1		12
2866207326	Ga0437104_04_93390_94811	DNA-binding CsgD family transcriptional regulator	2866206833	Eggerthella sinensis DSM 16107-genome1	1		12
2866207372	Ga0437104_05_21428_22948	DNA-binding CsgD family transcriptional regulator	2866206833	Eggerthella sinensis DSM 16107-genome1	1		12
2866208154	Ga0437104_13_43510_44967	DNA-binding CsgD family transcriptional regulator	2866206833	Eggerthella sinensis DSM 16107-genome1	1		11
2866210219	Ga0437104_74_78682_80163	DNA-binding CsgD family transcriptional regulator	2866206833	Eggerthella sinensis DSM 16107-genome1	1		12
2866209439	Ga0437104_36_8202_9662	DNA-binding CsgD family transcriptional regulator	2866206833	Eggerthella sinensis DSM 16107-genome1	1		12
2866209158	Ga0437104_32_6905_8272	DNA-binding CsgD family transcriptional regulator	2866206833	Eggerthella sinensis DSM 16107-genome1	1		11
2866208063	Ga0437104_12_154048_155421	DNA-binding CsgD family transcriptional regulator	2866206833	Eggerthella sinensis DSM 16107-genome1	1		12
2866208705	Ga0437104_23_54024_55505	DNA-binding CsgD family transcriptional regulator	2866206833	Eggerthella sinensis DSM 16107-genome1	1		12
2866206896	Ga0437104_01_83194_84753	DNA-binding CsgD family transcriptional regulator	2866206833	Eggerthella sinensis DSM 16107-genome1	1		12
2866208975	Ga0437104_27_4834_6315	DNA-binding CsgD family transcriptional regulator	2866206833	Eggerthella sinensis DSM 16107-genome1	1		12
2866207476	Ga0437104_06_30642_32105	DNA-binding CsgD family transcriptional regulator	2866206833	Eggerthella sinensis DSM 16107-genome1	1		12
2866209097	Ga0437104_30_14355_15908	DNA-binding CsgD family transcriptional regulator	2866206833	Eggerthella sinensis DSM 16107-genome1	1		12
2866206915	Ga0437104_01_105625_107142	DNA-binding CsgD family transcriptional regulator	2866206833	Eggerthella sinensis DSM 16107-genome1	1		12
2866210351	Ga0437104_75_107182_108684	DNA-binding CsgD family transcriptional regulator	2866206833	Eggerthella sinensis DSM 16107-genome1	1		12
2866207744	Ga0437104_09_47865_49340	DNA-binding CsgD family transcriptional regulator	2866206833	Eggerthella sinensis DSM 16107-genome1	1		12
2866207814	Ga0437104_10_43823_45262	DNA-binding CsgD family transcriptional regulator	2866206833	Eggerthella sinensis DSM 16107-genome1	1		12
2866208303	Ga0437104_16_200_1684	DNA-binding CsgD family transcriptional regulator	2866206833	Eggerthella sinensis DSM 16107-genome1	1		12
2866209578	Ga0437104_44_7230_8690	DNA-binding CsgD family transcriptional regulator	2866206833	Eggerthella sinensis DSM 16107-genome1	1		12
2866210237	Ga0437104_74_93247_94791	DNA-binding CsgD family transcriptional regulator	2866206833	Eggerthella sinensis DSM 16107-genome1	1		12
2866207682	Ga0437104_08_69264_70736	DNA-binding CsgD family transcriptional regulator	2866206833	Eggerthella sinensis DSM 16107-genome1	1		10
2866207412	Ga0437104_05_63411_64856	DNA-binding CsgD family transcriptional regulator	2866206833	Eggerthella sinensis DSM 16107-genome1	1		12
2866208110	Ga0437104_12_215616_217061	DNA-binding CsgD family transcriptional regulator	2866206833	Eggerthella sinensis DSM 16107-genome1	1		12
2866210240	Ga0437104_74_97657_99150	DNA-binding CsgD family transcriptional regulator	2866206833	Eggerthella sinensis DSM 16107-genome1	1		11
2866208988	Ga0437104_27_22812_24311	DNA-binding CsgD family transcriptional regulator	2866206833	Eggerthella sinensis DSM 16107-genome1	1		10
2866207592	Ga0437104_07_71563_73074	DNA-binding CsgD family transcriptional regulator	2866206833	Eggerthella sinensis DSM 16107-genome1	1		12
2866208140	Ga0437104_13_25638_27290	DNA-binding CsgD family transcriptional regulator	2866206833	Eggerthella sinensis DSM 16107-genome1	1		12
2866207984	Ga0437104_12_66729_68225	DNA-binding CsgD family transcriptional regulator/ABC-type multidrug transport system fused ATPase/permease subunit	2866206833	Eggerthella sinensis DSM 16107-genome1	1		12
2866208381	Ga0437104_17_15960_17453	DNA-binding CsgD family transcriptional regulator/cbb3-type cytochrome oxidase subunit 3	2866206833	Eggerthella sinensis DSM 16107-genome1	1		12
2866208010	Ga0437104_12_93697_95109	DNA-binding CsgD family transcriptional regulator/cytochrome c oxidase subunit IV	2866206833	Eggerthella sinensis DSM 16107-genome1	1		10
2866207390	Ga0437104_05_36140_37669	DNA-binding CsgD family transcriptional regulator/drug/metabolite transporter (DMT)-like permease	2866206833	Eggerthella sinensis DSM 16107-genome1	1		12
2866208597	Ga0437104_21_24843_26477	DNA-binding CsgD family transcriptional regulator/MFS family permease	2866206833	Eggerthella sinensis DSM 16107-genome1	1		12
2866206926	Ga0437104_01_120647_122071	DNA-binding CsgD family transcriptional regulator/MFS family permease	2866206833	Eggerthella sinensis DSM 16107-genome1	1		12
2866208671	Ga0437104_23_7566_9152	DNA-binding CsgD family transcriptional regulator/MFS family permease	2866206833	Eggerthella sinensis DSM 16107-genome1	1		12
2866206841	Ga0437104_01_13368_14954	DNA-binding CsgD family transcriptional regulator/MFS family permease	2866206833	Eggerthella sinensis DSM 16107-genome1	1		11
2866207345	Ga0437104_04_113919_115358	DNA-binding CsgD family transcriptional regulator/MFS family permease	2866206833	Eggerthella sinensis DSM 16107-genome1	1		12
2866207408	Ga0437104_05_59030_60511	DNA-binding CsgD family transcriptional regulator/MFS family permease	2866206833	Eggerthella sinensis DSM 16107-genome1	1		11
2866208543	Ga0437104_20_14791_16317	DNA-binding CsgD family transcriptional regulator/MFS family permease	2866206833	Eggerthella sinensis DSM 16107-genome1	1		11
2866209504	Ga0437104_39_18074_19501	DNA-binding CsgD family transcriptional regulator/MFS family permease	2866206833	Eggerthella sinensis DSM 16107-genome1	1		12
2866207400	Ga0437104_05_49038_50588	DNA-binding CsgD family transcriptional regulator/MFS family permease	2866206833	Eggerthella sinensis DSM 16107-genome1	1		12
2866206860	Ga0437104_01_38874_40469	DNA-binding CsgD family transcriptional regulator/MFS family permease	2866206833	Eggerthella sinensis DSM 16107-genome1	1		12
2866206907	Ga0437104_01_96474_98042	DNA-binding CsgD family transcriptional regulator/MFS family permease	2866206833	Eggerthella sinensis DSM 16107-genome1	1		12
2866207278	Ga0437104_04_40547_42094	DNA-binding CsgD family transcriptional regulator/MFS family permease	2866206833	Eggerthella sinensis DSM 16107-genome1	1		12
2866207770	Ga0437104_09_82741_84183	DNA-binding CsgD family transcriptional regulator/MFS family permease	2866206833	Eggerthella sinensis DSM 16107-genome1	1		12
2866209838	Ga0437104_54_5846_7315	DNA-binding CsgD family transcriptional regulator/MFS family permease	2866206833	Eggerthella sinensis DSM 16107-genome1	1		12
2866208182	Ga0437104_14_2030_3520	DNA-binding CsgD family transcriptional regulator/MFS family permease	2866206833	Eggerthella sinensis DSM 16107-genome1	1		12
2866206834	Ga0437104_01_1802_3205	DNA-binding CsgD family transcriptional regulator/multisubunit Na+/H+ antiporter MnhC subunit	2866206833	Eggerthella sinensis DSM 16107-genome1	1		12
2866209376	Ga0437104_34_171076_172488	DNA-binding CsgD family transcriptional regulator/peptidoglycan/LPS O-acetylase OafA/YrhL	2866206833	Eggerthella sinensis DSM 16107-genome1	1		12
2866207925	Ga0437104_11_76624_78228	DNA-binding CsgD family transcriptional regulator/predicted MFS family arabinose efflux permease	2866206833	Eggerthella sinensis DSM 16107-genome1	1		12
2866207768	Ga0437104_09_79420_80805	DNA-binding CsgD family transcriptional regulator/protein-S-isoprenylcysteine O-methyltransferase Ste14	2866206833	Eggerthella sinensis DSM 16107-genome1	1		10
2866207050	Ga0437104_02_24448_25872	DNA-binding CsgD family transcriptional regulator/type III secretory pathway component EscS	2866206833	Eggerthella sinensis DSM 16107-genome1	1		12
2866210000	Ga0437104_56_167029_168420	DNA-binding CsgD family transcriptional regulator/uncharacterized membrane protein (DUF485 family)	2866206833	Eggerthella sinensis DSM 16107-genome1	1		12
2866208725	Ga0437104_23_77047_78459	DNA-binding CsgD family transcriptional regulator/uncharacterized membrane-anchored protein YitT (DUF2179 family)	2866206833	Eggerthella sinensis DSM 16107-genome1	1		11
2866206993	Ga0437104_01_210694_212151	DNA-binding CsgD family transcriptional regulator/uncharacterized protein YbaA (DUF1428 family)	2866206833	Eggerthella sinensis DSM 16107-genome1	1		12
2866207890	Ga0437104_11_45872_47542	DNA-binding CsgD family transcriptional regulator/uncharacterized protein YhhL (DUF1145 family)	2866206833	Eggerthella sinensis DSM 16107-genome1	1		12
2866208400	Ga0437104_17_40509_41942	DNA-binding NarL/FixJ family response regulator	2866206833	Eggerthella sinensis DSM 16107-genome1	1		12
2866208073	Ga0437104_12_167067_168494	DNA-binding NarL/FixJ family response regulator	2866206833	Eggerthella sinensis DSM 16107-genome1	1		12
2866207750	Ga0437104_09_55701_57416	DNA-binding NarL/FixJ family response regulator	2866206833	Eggerthella sinensis DSM 16107-genome1	1		12
2866209326	Ga0437104_34_116580_118382	DNA-binding NarL/FixJ family response regulator	2866206833	Eggerthella sinensis DSM 16107-genome1	1		12
650046863	HMPREF1023_02509	luxR family Bacterial regulatory protein	649989930	Eggerthella sp. 1_3_56FAA	1	ZP_07948809	12
650046261	HMPREF1023_01920	luxR family Bacterial regulatory protein	649989930	Eggerthella sp. 1_3_56FAA	1	ZP_07948221	10
650046284	HMPREF1023_01943	luxR family Bacterial regulatory protein	649989930	Eggerthella sp. 1_3_56FAA	1	ZP_07948244	12
650045981	HMPREF1023_01640	luxR family Bacterial regulatory protein	649989930	Eggerthella sp. 1_3_56FAA	1	ZP_07947941	12
650045971	HMPREF1023_01630	luxR family Bacterial regulatory protein	649989930	Eggerthella sp. 1_3_56FAA	1	ZP_07947931	10
650045910	HMPREF1023_01570	luxR family Bacterial regulatory protein	649989930	Eggerthella sp. 1_3_56FAA	1	ZP_07947871	12
650046150	HMPREF1023_01809	luxR family Bacterial regulatory protein	649989930	Eggerthella sp. 1_3_56FAA	1	ZP_07948110	12
650046110	HMPREF1023_01769	luxR family Bacterial regulatory protein	649989930	Eggerthella sp. 1_3_56FAA	1	ZP_07948070	12
650046216	HMPREF1023_01875	luxR family Bacterial regulatory protein	649989930	Eggerthella sp. 1_3_56FAA	1	ZP_07948176	12
650044604	HMPREF1023_00284	luxR family Bacterial regulatory protein	649989930	Eggerthella sp. 1_3_56FAA	1	ZP_07946586	12
650046138	HMPREF1023_01797	luxR family Bacterial regulatory protein	649989930	Eggerthella sp. 1_3_56FAA	1	ZP_07948098	12
650047136	HMPREF1023_02778	luxR family Bacterial regulatory protein	649989930	Eggerthella sp. 1_3_56FAA	1	ZP_07949078	12
650045958	HMPREF1023_01617	luxR family Bacterial regulatory protein	649989930	Eggerthella sp. 1_3_56FAA	1	ZP_07947918	12
650045371	HMPREF1023_01044	luxR family Bacterial regulatory protein	649989930	Eggerthella sp. 1_3_56FAA	1	ZP_07947345	12
650046900	HMPREF1023_02546	luxR family Bacterial regulatory protein	649989930	Eggerthella sp. 1_3_56FAA	1	ZP_07948846	12
650046136	HMPREF1023_01795	luxR family Bacterial regulatory protein	649989930	Eggerthella sp. 1_3_56FAA	1	ZP_07948096	12
650047020	HMPREF1023_02662	luxR family Bacterial regulatory protein	649989930	Eggerthella sp. 1_3_56FAA	1	ZP_07948962	12
650046277	HMPREF1023_01936	luxR family Bacterial regulatory protein	649989930	Eggerthella sp. 1_3_56FAA	1	ZP_07948237	12
650045100	HMPREF1023_00772	luxR family Bacterial regulatory protein	649989930	Eggerthella sp. 1_3_56FAA	1	ZP_07947074	11
650046946	HMPREF1023_02592	luxR family Bacterial regulatory protein	649989930	Eggerthella sp. 1_3_56FAA	1	ZP_07948892	12
650045602	HMPREF1023_01272	luxR family Bacterial regulatory protein	649989930	Eggerthella sp. 1_3_56FAA	1	ZP_07947573	12
650045382	HMPREF1023_01055	luxR family Bacterial regulatory protein	649989930	Eggerthella sp. 1_3_56FAA	1	ZP_07947356	12
650045897	HMPREF1023_01557	luxR family Bacterial regulatory protein	649989930	Eggerthella sp. 1_3_56FAA	1	ZP_07947858	12
650045502	HMPREF1023_01175	luxR family Bacterial regulatory protein	649989930	Eggerthella sp. 1_3_56FAA	1	ZP_07947476	12
650045277	HMPREF1023_00949	luxR family Bacterial regulatory protein	649989930	Eggerthella sp. 1_3_56FAA	1	ZP_07947251	11
650045118	HMPREF1023_00790	luxR family Bacterial regulatory protein	649989930	Eggerthella sp. 1_3_56FAA	1	ZP_07947092	11
650046167	HMPREF1023_01826	luxR family Bacterial regulatory protein	649989930	Eggerthella sp. 1_3_56FAA	1	ZP_07948127	11
650046187	HMPREF1023_01846	luxR family Bacterial regulatory protein	649989930	Eggerthella sp. 1_3_56FAA	1	ZP_07948147	12
650045852	HMPREF1023_01515	luxR family Bacterial regulatory protein	649989930	Eggerthella sp. 1_3_56FAA	1	ZP_07947816	12
650045913	HMPREF1023_01573	luxR family Bacterial regulatory protein	649989930	Eggerthella sp. 1_3_56FAA	1	ZP_07947874	12
650046273	HMPREF1023_01932	luxR family Bacterial regulatory protein	649989930	Eggerthella sp. 1_3_56FAA	1	ZP_07948233	10
650045955	HMPREF1023_01614	luxR family Bacterial regulatory protein	649989930	Eggerthella sp. 1_3_56FAA	1	ZP_07947915	12
650045893	HMPREF1023_01553	luxR family Bacterial regulatory protein	649989930	Eggerthella sp. 1_3_56FAA	1	ZP_07947854	11
650045234	HMPREF1023_00906	luxR family Bacterial regulatory protein	649989930	Eggerthella sp. 1_3_56FAA	1	ZP_07947208	12
650045497	HMPREF1023_01170	luxR family Bacterial regulatory protein	649989930	Eggerthella sp. 1_3_56FAA	1	ZP_07947471	12
650046257	HMPREF1023_01916	luxR family Bacterial regulatory protein	649989930	Eggerthella sp. 1_3_56FAA	1	ZP_07948217	12
650045587	HMPREF1023_01257	luxR family Bacterial regulatory protein	649989930	Eggerthella sp. 1_3_56FAA	1	ZP_07947558	12
650046797	HMPREF1023_02443	luxR family Bacterial regulatory protein	649989930	Eggerthella sp. 1_3_56FAA	1	ZP_07948743	12
650045942	HMPREF1023_01601	luxR family Bacterial regulatory protein	649989930	Eggerthella sp. 1_3_56FAA	1	ZP_07947902	12
650046399	HMPREF1023_02052	luxR family Bacterial regulatory protein	649989930	Eggerthella sp. 1_3_56FAA	1	ZP_07948352	12
650046057	HMPREF1023_01716	luxR family Bacterial regulatory protein	649989930	Eggerthella sp. 1_3_56FAA	1	ZP_07948017	12
650046915	HMPREF1023_02561	luxR family Bacterial regulatory protein	649989930	Eggerthella sp. 1_3_56FAA	1	ZP_07948861	10
650044679	HMPREF1023_00359	luxR family Bacterial regulatory protein	649989930	Eggerthella sp. 1_3_56FAA	1	ZP_07946661	10
650046922	HMPREF1023_02568	luxR family Bacterial regulatory protein	649989930	Eggerthella sp. 1_3_56FAA	1	ZP_07948868	12
650046221	HMPREF1023_01880	luxR family Bacterial regulatory protein	649989930	Eggerthella sp. 1_3_56FAA	1	ZP_07948181	12
650046245	HMPREF1023_01904	luxR family Bacterial regulatory protein	649989930	Eggerthella sp. 1_3_56FAA	1	ZP_07948205	12
650046037	HMPREF1023_01696	luxR family Bacterial regulatory protein	649989930	Eggerthella sp. 1_3_56FAA	1	ZP_07947997	12
650045122	HMPREF1023_00794	luxR family Bacterial regulatory protein	649989930	Eggerthella sp. 1_3_56FAA	1	ZP_07947096	12
650045373	HMPREF1023_01046	luxR family Bacterial regulatory protein	649989930	Eggerthella sp. 1_3_56FAA	1	ZP_07947347	12
650046334	HMPREF1023_01992	luxR family Bacterial regulatory protein	649989930	Eggerthella sp. 1_3_56FAA	1	ZP_07948292	12
650045392	HMPREF1023_01065	luxR family Bacterial regulatory protein	649989930	Eggerthella sp. 1_3_56FAA	1	ZP_07947366	12
650046235	HMPREF1023_01894	luxR family Bacterial regulatory protein	649989930	Eggerthella sp. 1_3_56FAA	1	ZP_07948195	11
650045402	HMPREF1023_01075	luxR family Bacterial regulatory protein	649989930	Eggerthella sp. 1_3_56FAA	1	ZP_07947376	12
650046896	HMPREF1023_02542	luxR family Bacterial regulatory protein	649989930	Eggerthella sp. 1_3_56FAA	1	ZP_07948842	12
650046212	HMPREF1023_01871	luxR family Bacterial regulatory protein	649989930	Eggerthella sp. 1_3_56FAA	1	ZP_07948172	10
650046160	HMPREF1023_01819	luxR family Bacterial regulatory protein	649989930	Eggerthella sp. 1_3_56FAA	1	ZP_07948120	12
650044722	HMPREF1023_00402	luxR family Bacterial regulatory protein	649989930	Eggerthella sp. 1_3_56FAA	1	ZP_07946704	10
650045021	HMPREF1023_00693	luxR family Bacterial regulatory protein	649989930	Eggerthella sp. 1_3_56FAA	1	ZP_07946995	12
650046286	HMPREF1023_01945	luxR family Bacterial regulatory protein	649989930	Eggerthella sp. 1_3_56FAA	1	ZP_07948246	12
2834991582	Ga0337614_219	DNA-binding CsgD family transcriptional regulator	2834991364	Eggerthella sp. AM16-19	1		12
2834992151	Ga0337614_788	DNA-binding CsgD family transcriptional regulator	2834991364	Eggerthella sp. AM16-19	1		12
2834992731	Ga0337614_1369	DNA-binding CsgD family transcriptional regulator	2834991364	Eggerthella sp. AM16-19	1		12
2834993240	Ga0337614_1879	DNA-binding CsgD family transcriptional regulator	2834991364	Eggerthella sp. AM16-19	1		10
2834992229	Ga0337614_866	DNA-binding CsgD family transcriptional regulator	2834991364	Eggerthella sp. AM16-19	1		12
2834992308	Ga0337614_945	DNA-binding CsgD family transcriptional regulator	2834991364	Eggerthella sp. AM16-19	1		12
2834992834	Ga0337614_1472	DNA-binding CsgD family transcriptional regulator	2834991364	Eggerthella sp. AM16-19	1		10
2834992654	Ga0337614_1291	DNA-binding CsgD family transcriptional regulator	2834991364	Eggerthella sp. AM16-19	1		11
2834993265	Ga0337614_1904	DNA-binding CsgD family transcriptional regulator	2834991364	Eggerthella sp. AM16-19	1		10
2834992702	Ga0337614_1339	DNA-binding CsgD family transcriptional regulator	2834991364	Eggerthella sp. AM16-19	1		10
2834992775	Ga0337614_1413	DNA-binding CsgD family transcriptional regulator	2834991364	Eggerthella sp. AM16-19	1		12
2834993633	Ga0337614_2272	DNA-binding CsgD family transcriptional regulator	2834991364	Eggerthella sp. AM16-19	1		10
2834992745	Ga0337614_1383	DNA-binding CsgD family transcriptional regulator	2834991364	Eggerthella sp. AM16-19	1		12
2834992783	Ga0337614_1421	DNA-binding CsgD family transcriptional regulator	2834991364	Eggerthella sp. AM16-19	1		10
2834992335	Ga0337614_972	DNA-binding CsgD family transcriptional regulator	2834991364	Eggerthella sp. AM16-19	1		12
2834992208	Ga0337614_845	DNA-binding CsgD family transcriptional regulator/MFS family permease	2834991364	Eggerthella sp. AM16-19	1		12
2834993354	Ga0337614_1993	DNA-binding CsgD family transcriptional regulator/MFS family permease	2834991364	Eggerthella sp. AM16-19	1		12
2891364594	Ga0444330_01_31432_32910	DNA-binding CsgD family transcriptional regulator	2891364575	Eggerthella sp. BIOML-A1	1		12
2891364591	Ga0444330_01_25968_27422	DNA-binding CsgD family transcriptional regulator	2891364575	Eggerthella sp. BIOML-A1	1		12
2891366047	Ga0444330_30_108055_109551	DNA-binding CsgD family transcriptional regulator	2891364575	Eggerthella sp. BIOML-A1	1		10
2891366380	Ga0444330_31_66807_68288	DNA-binding CsgD family transcriptional regulator	2891364575	Eggerthella sp. BIOML-A1	1		12
2891365035	Ga0444330_10_216357_217814	DNA-binding CsgD family transcriptional regulator	2891364575	Eggerthella sp. BIOML-A1	1		12
2891367150	Ga0444330_34_61386_62915	DNA-binding CsgD family transcriptional regulator	2891364575	Eggerthella sp. BIOML-A1	1		12
2891365799	Ga0444330_29_225581_227170	DNA-binding CsgD family transcriptional regulator	2891364575	Eggerthella sp. BIOML-A1	1		11
2891365956	Ga0444330_30_321_1880	DNA-binding CsgD family transcriptional regulator	2891364575	Eggerthella sp. BIOML-A1	1		12
2891365201	Ga0444330_10_416932_418365	DNA-binding CsgD family transcriptional regulator	2891364575	Eggerthella sp. BIOML-A1	1		12
2891365740	Ga0444330_29_154319_155899	DNA-binding CsgD family transcriptional regulator	2891364575	Eggerthella sp. BIOML-A1	1		12
2891366496	Ga0444330_31_214834_216231	DNA-binding CsgD family transcriptional regulator	2891364575	Eggerthella sp. BIOML-A1	1		12
2891365851	Ga0444330_29_282683_284119	DNA-binding CsgD family transcriptional regulator	2891364575	Eggerthella sp. BIOML-A1	1		12
2891365867	Ga0444330_29_296894_298309	DNA-binding CsgD family transcriptional regulator	2891364575	Eggerthella sp. BIOML-A1	1		11
2891365694	Ga0444330_29_92176_93582	DNA-binding CsgD family transcriptional regulator	2891364575	Eggerthella sp. BIOML-A1	1		12
2891365774	Ga0444330_29_190163_191680	DNA-binding CsgD family transcriptional regulator	2891364575	Eggerthella sp. BIOML-A1	1		12
2891365686	Ga0444330_29_83412_85004	DNA-binding CsgD family transcriptional regulator	2891364575	Eggerthella sp. BIOML-A1	1		12
2891367166	Ga0444330_34_81355_82926	DNA-binding CsgD family transcriptional regulator	2891364575	Eggerthella sp. BIOML-A1	1		12
2891366675	Ga0444330_32_196216_197625	DNA-binding CsgD family transcriptional regulator	2891364575	Eggerthella sp. BIOML-A1	1		12
2891364793	Ga0444330_05_7595_9076	DNA-binding CsgD family transcriptional regulator	2891364575	Eggerthella sp. BIOML-A1	1		12
2891364909	Ga0444330_10_82933_84279	DNA-binding CsgD family transcriptional regulator	2891364575	Eggerthella sp. BIOML-A1	1		11
2891364610	Ga0444330_01_52990_54471	DNA-binding CsgD family transcriptional regulator	2891364575	Eggerthella sp. BIOML-A1	1		11
2891367216	Ga0444330_34_132935_134452	DNA-binding CsgD family transcriptional regulator	2891364575	Eggerthella sp. BIOML-A1	1		12
2891364659	Ga0444330_02_15111_16577	DNA-binding CsgD family transcriptional regulator	2891364575	Eggerthella sp. BIOML-A1	1		12
2891367413	Ga0444330_35_207393_208910	DNA-binding CsgD family transcriptional regulator	2891364575	Eggerthella sp. BIOML-A1	1		12
2891365678	Ga0444330_29_69359_70840	DNA-binding CsgD family transcriptional regulator	2891364575	Eggerthella sp. BIOML-A1	1		12
2891366482	Ga0444330_31_194773_196254	DNA-binding CsgD family transcriptional regulator	2891364575	Eggerthella sp. BIOML-A1	1		10
2891365823	Ga0444330_29_253230_254714	DNA-binding CsgD family transcriptional regulator	2891364575	Eggerthella sp. BIOML-A1	1		12
2891364725	Ga0444330_03_25575_26987	DNA-binding CsgD family transcriptional regulator	2891364575	Eggerthella sp. BIOML-A1	1		12
2891365735	Ga0444330_29_148013_149617	DNA-binding CsgD family transcriptional regulator	2891364575	Eggerthella sp. BIOML-A1	1		12
2891365698	Ga0444330_29_99531_101144	DNA-binding CsgD family transcriptional regulator	2891364575	Eggerthella sp. BIOML-A1	1		12
2891365314	Ga0444330_21_80376_81791	DNA-binding CsgD family transcriptional regulator	2891364575	Eggerthella sp. BIOML-A1	1		12
2891365050	Ga0444330_10_236749_238455	DNA-binding CsgD family transcriptional regulator	2891364575	Eggerthella sp. BIOML-A1	1		12
2891366938	Ga0444330_33_4715_6142	DNA-binding CsgD family transcriptional regulator	2891364575	Eggerthella sp. BIOML-A1	1		11
2891365544	Ga0444330_21_336043_337641	DNA-binding CsgD family transcriptional regulator	2891364575	Eggerthella sp. BIOML-A1	1		10
2891366351	Ga0444330_31_31293_32723	DNA-binding CsgD family transcriptional regulator	2891364575	Eggerthella sp. BIOML-A1	1		12
2891364675	Ga0444330_02_37257_38825	DNA-binding CsgD family transcriptional regulator	2891364575	Eggerthella sp. BIOML-A1	1		12
2891366494	Ga0444330_31_211104_212621	DNA-binding CsgD family transcriptional regulator	2891364575	Eggerthella sp. BIOML-A1	1		12
2891364836	Ga0444330_09_2802_4313	DNA-binding CsgD family transcriptional regulator	2891364575	Eggerthella sp. BIOML-A1	1		12
2891365682	Ga0444330_29_76411_77793	DNA-binding CsgD family transcriptional regulator/MFS family permease	2891364575	Eggerthella sp. BIOML-A1	1		10
2891365766	Ga0444330_29_180970_182532	DNA-binding CsgD family transcriptional regulator/MFS family permease	2891364575	Eggerthella sp. BIOML-A1	1		12
2891365708	Ga0444330_29_110163_111629	DNA-binding CsgD family transcriptional regulator/MFS family permease	2891364575	Eggerthella sp. BIOML-A1	1		12
2891366904	Ga0444330_32_439913_441469	DNA-binding CsgD family transcriptional regulator/MFS family permease	2891364575	Eggerthella sp. BIOML-A1	1		12
2891365952	Ga0444330_29_393389_394852	DNA-binding CsgD family transcriptional regulator/MFS family permease	2891364575	Eggerthella sp. BIOML-A1	1		12
2891367192	Ga0444330_34_111136_112671	DNA-binding CsgD family transcriptional regulator/MFS family permease	2891364575	Eggerthella sp. BIOML-A1	1		12
2891365718	Ga0444330_29_126464_128092	DNA-binding CsgD family transcriptional regulator/MFS family permease	2891364575	Eggerthella sp. BIOML-A1	1		11
2891364916	Ga0444330_10_91576_93054	DNA-binding CsgD family transcriptional regulator/MFS family permease	2891364575	Eggerthella sp. BIOML-A1	1		12
2891364803	Ga0444330_05_18253_19773	DNA-binding CsgD family transcriptional regulator/MFS family permease	2891364575	Eggerthella sp. BIOML-A1	1		12
2891367185	Ga0444330_34_102139_103680	DNA-binding CsgD family transcriptional regulator/MFS family permease	2891364575	Eggerthella sp. BIOML-A1	1		11
2891365673	Ga0444330_29_62709_64316	DNA-binding CsgD family transcriptional regulator/MFS family permease	2891364575	Eggerthella sp. BIOML-A1	1		12
2891365890	Ga0444330_29_321299_322798	DNA-binding CsgD family transcriptional regulator/uncharacterized integral membrane protein	2891364575	Eggerthella sp. BIOML-A1	1		12
2891365531	Ga0444330_21_320172_321647	DNA-binding CsgD family transcriptional regulator/uncharacterized membrane protein	2891364575	Eggerthella sp. BIOML-A1	1		12
2891365777	Ga0444330_29_194328_195779	DNA-binding CsgD family transcriptional regulator/uncharacterized membrane protein	2891364575	Eggerthella sp. BIOML-A1	1		12
2891367170	Ga0444330_34_85673_87238	DNA-binding CsgD family transcriptional regulator/uncharacterized protein with PQ loop repeat	2891364575	Eggerthella sp. BIOML-A1	1		12
2891364672	Ga0444330_02_30481_32283	DNA-binding NarL/FixJ family response regulator	2891364575	Eggerthella sp. BIOML-A1	1		12
2891312602	Ga0444329_10_256496_257953	DNA-binding CsgD family transcriptional regulator	2891312049	Eggerthella sp. BIOML-A3	1		12
2891313342	Ga0444329_30_282702_284138	DNA-binding CsgD family transcriptional regulator	2891312049	Eggerthella sp. BIOML-A3	1		12
2891312377	Ga0444329_10_4946_6424	DNA-binding CsgD family transcriptional regulator	2891312049	Eggerthella sp. BIOML-A3	1		11
2891312158	Ga0444329_02_31432_32910	DNA-binding CsgD family transcriptional regulator	2891312049	Eggerthella sp. BIOML-A3	1		12
2891312326	Ga0444329_05_7576_9057	DNA-binding CsgD family transcriptional regulator	2891312049	Eggerthella sp. BIOML-A3	1		12
2891313358	Ga0444329_30_296913_298328	DNA-binding CsgD family transcriptional regulator	2891312049	Eggerthella sp. BIOML-A3	1		11
2891313721	Ga0444329_33_20416_21897	DNA-binding CsgD family transcriptional regulator	2891312049	Eggerthella sp. BIOML-A3	1		10
2891314607	Ga0444329_35_254593_256002	DNA-binding CsgD family transcriptional regulator	2891312049	Eggerthella sp. BIOML-A3	1		12
2891312476	Ga0444329_10_123071_124417	DNA-binding CsgD family transcriptional regulator	2891312049	Eggerthella sp. BIOML-A3	1		11
2891314178	Ga0444329_34_317804_319219	DNA-binding CsgD family transcriptional regulator	2891312049	Eggerthella sp. BIOML-A3	1		12
2891312768	Ga0444329_10_457070_458503	DNA-binding CsgD family transcriptional regulator	2891312049	Eggerthella sp. BIOML-A3	1		12
2891313707	Ga0444329_33_333_1730	DNA-binding CsgD family transcriptional regulator	2891312049	Eggerthella sp. BIOML-A3	1		12
2891314688	Ga0444329_36_81356_82927	DNA-binding CsgD family transcriptional regulator	2891312049	Eggerthella sp. BIOML-A3	1		12
2891314738	Ga0444329_36_132936_134453	DNA-binding CsgD family transcriptional regulator	2891312049	Eggerthella sp. BIOML-A3	1		12
2891313512	Ga0444329_32_70079_71596	DNA-binding CsgD family transcriptional regulator	2891312049	Eggerthella sp. BIOML-A3	1		12
2891313948	Ga0444329_34_61727_63325	DNA-binding CsgD family transcriptional regulator	2891312049	Eggerthella sp. BIOML-A3	1		10
2891313178	Ga0444329_30_83431_85023	DNA-binding CsgD family transcriptional regulator	2891312049	Eggerthella sp. BIOML-A3	1		12
2891313227	Ga0444329_30_148033_149637	DNA-binding CsgD family transcriptional regulator	2891312049	Eggerthella sp. BIOML-A3	1		12
2891312811	Ga0444329_20_2949_4445	DNA-binding CsgD family transcriptional regulator	2891312049	Eggerthella sp. BIOML-A3	1		10
2891313170	Ga0444329_30_69378_70859	DNA-binding CsgD family transcriptional regulator	2891312049	Eggerthella sp. BIOML-A3	1		12
2891313823	Ga0444329_33_148364_149845	DNA-binding CsgD family transcriptional regulator	2891312049	Eggerthella sp. BIOML-A3	1		12
2891312225	Ga0444329_03_16231_17697	DNA-binding CsgD family transcriptional regulator	2891312049	Eggerthella sp. BIOML-A3	1		12
2891313186	Ga0444329_30_92195_93601	DNA-binding CsgD family transcriptional regulator	2891312049	Eggerthella sp. BIOML-A3	1		12
2891313190	Ga0444329_30_99550_101163	DNA-binding CsgD family transcriptional regulator	2891312049	Eggerthella sp. BIOML-A3	1		12
2891312137	Ga0444329_01_103227_104786	DNA-binding CsgD family transcriptional regulator	2891312049	Eggerthella sp. BIOML-A3	1		12
2891312241	Ga0444329_03_38376_39944	DNA-binding CsgD family transcriptional regulator	2891312049	Eggerthella sp. BIOML-A3	1		12
2891313315	Ga0444329_30_253250_254734	DNA-binding CsgD family transcriptional regulator	2891312049	Eggerthella sp. BIOML-A3	1		12
2891313709	Ga0444329_33_4049_5566	DNA-binding CsgD family transcriptional regulator	2891312049	Eggerthella sp. BIOML-A3	1		12
2891313291	Ga0444329_30_225601_227190	DNA-binding CsgD family transcriptional regulator	2891312049	Eggerthella sp. BIOML-A3	1		11
2891312617	Ga0444329_10_276888_278594	DNA-binding CsgD family transcriptional regulator	2891312049	Eggerthella sp. BIOML-A3	1		12
2891313232	Ga0444329_30_154339_155919	DNA-binding CsgD family transcriptional regulator	2891312049	Eggerthella sp. BIOML-A3	1		12
2891313266	Ga0444329_30_190183_191700	DNA-binding CsgD family transcriptional regulator	2891312049	Eggerthella sp. BIOML-A3	1		12
2891312155	Ga0444329_02_25968_27422	DNA-binding CsgD family transcriptional regulator	2891312049	Eggerthella sp. BIOML-A3	1		12
2891313705	Ga0444329_32_282974_284485	DNA-binding CsgD family transcriptional regulator	2891312049	Eggerthella sp. BIOML-A3	1		12
2891312291	Ga0444329_04_25576_26988	DNA-binding CsgD family transcriptional regulator	2891312049	Eggerthella sp. BIOML-A3	1		12
2891313853	Ga0444329_33_183928_185358	DNA-binding CsgD family transcriptional regulator	2891312049	Eggerthella sp. BIOML-A3	1		12
2891312175	Ga0444329_02_52990_54471	DNA-binding CsgD family transcriptional regulator	2891312049	Eggerthella sp. BIOML-A3	1		11
2891314672	Ga0444329_36_61387_62916	DNA-binding CsgD family transcriptional regulator	2891312049	Eggerthella sp. BIOML-A3	1		12
2891313200	Ga0444329_30_110183_111649	DNA-binding CsgD family transcriptional regulator/MFS family permease	2891312049	Eggerthella sp. BIOML-A3	1		12
2891313165	Ga0444329_30_62728_64335	DNA-binding CsgD family transcriptional regulator/MFS family permease	2891312049	Eggerthella sp. BIOML-A3	1		12
2891314714	Ga0444329_36_111137_112672	DNA-binding CsgD family transcriptional regulator/MFS family permease	2891312049	Eggerthella sp. BIOML-A3	1		12
2891313258	Ga0444329_30_180990_182552	DNA-binding CsgD family transcriptional regulator/MFS family permease	2891312049	Eggerthella sp. BIOML-A3	1		12
2891314707	Ga0444329_36_102140_103681	DNA-binding CsgD family transcriptional regulator/MFS family permease	2891312049	Eggerthella sp. BIOML-A3	1		11
2891314775	Ga0444329_37_32407_33963	DNA-binding CsgD family transcriptional regulator/MFS family permease	2891312049	Eggerthella sp. BIOML-A3	1		12
2891313174	Ga0444329_30_76430_77812	DNA-binding CsgD family transcriptional regulator/MFS family permease	2891312049	Eggerthella sp. BIOML-A3	1		10
2891312336	Ga0444329_05_18234_19754	DNA-binding CsgD family transcriptional regulator/MFS family permease	2891312049	Eggerthella sp. BIOML-A3	1		12
2891313441	Ga0444329_30_393388_394851	DNA-binding CsgD family transcriptional regulator/MFS family permease	2891312049	Eggerthella sp. BIOML-A3	1		12
2891312483	Ga0444329_10_131714_133192	DNA-binding CsgD family transcriptional regulator/MFS family permease	2891312049	Eggerthella sp. BIOML-A3	1		12
2891313210	Ga0444329_30_126484_128112	DNA-binding CsgD family transcriptional regulator/MFS family permease	2891312049	Eggerthella sp. BIOML-A3	1		11
2891313379	Ga0444329_30_321337_322836	DNA-binding CsgD family transcriptional regulator/uncharacterized integral membrane protein	2891312049	Eggerthella sp. BIOML-A3	1		12
2891313269	Ga0444329_30_194348_195799	DNA-binding CsgD family transcriptional regulator/uncharacterized membrane protein	2891312049	Eggerthella sp. BIOML-A3	1		12
2891313961	Ga0444329_34_77721_79196	DNA-binding CsgD family transcriptional regulator/uncharacterized membrane protein	2891312049	Eggerthella sp. BIOML-A3	1		12
2891314692	Ga0444329_36_85674_87239	DNA-binding CsgD family transcriptional regulator/uncharacterized protein with PQ loop repeat	2891312049	Eggerthella sp. BIOML-A3	1		12
2891312238	Ga0444329_03_31601_33403	DNA-binding NarL/FixJ family response regulator	2891312049	Eggerthella sp. BIOML-A3	1		12
2891322243	Ga0444328_12_14052_15461	DNA-binding CsgD family transcriptional regulator	2891321278	Eggerthella sp. BIOML-A4	1		12
2891323331	Ga0444328_37_146563_148086	DNA-binding CsgD family transcriptional regulator	2891321278	Eggerthella sp. BIOML-A4	1		12
2891321650	Ga0444328_06_1357_2838	DNA-binding CsgD family transcriptional regulator	2891321278	Eggerthella sp. BIOML-A4	1		12
2891323484	Ga0444328_38_27232_28620	DNA-binding CsgD family transcriptional regulator	2891321278	Eggerthella sp. BIOML-A4	1		12
2891322046	Ga0444328_11_176073_177485	DNA-binding CsgD family transcriptional regulator	2891321278	Eggerthella sp. BIOML-A4	1		12
2891322428	Ga0444328_21_25063_26520	DNA-binding CsgD family transcriptional regulator	2891321278	Eggerthella sp. BIOML-A4	1		12
2891323922	Ga0444328_40_78509_79912	DNA-binding CsgD family transcriptional regulator	2891321278	Eggerthella sp. BIOML-A4	1		10
2891323913	Ga0444328_40_67709_69313	DNA-binding CsgD family transcriptional regulator	2891321278	Eggerthella sp. BIOML-A4	1		12
2891321576	Ga0444328_04_33601_35079	DNA-binding CsgD family transcriptional regulator	2891321278	Eggerthella sp. BIOML-A4	1		12
2891321928	Ga0444328_11_40813_42258	DNA-binding CsgD family transcriptional regulator	2891321278	Eggerthella sp. BIOML-A4	1		12
2891323759	Ga0444328_39_2535_3881	DNA-binding CsgD family transcriptional regulator	2891321278	Eggerthella sp. BIOML-A4	1		11
2891323918	Ga0444328_40_74274_75854	DNA-binding CsgD family transcriptional regulator	2891321278	Eggerthella sp. BIOML-A4	1		12
2891324001	Ga0444328_40_177371_178747	DNA-binding CsgD family transcriptional regulator	2891321278	Eggerthella sp. BIOML-A4	1		12
2891323972	Ga0444328_40_140499_142088	DNA-binding CsgD family transcriptional regulator	2891321278	Eggerthella sp. BIOML-A4	1		11
2891321787	Ga0444328_09_1423_2919	DNA-binding CsgD family transcriptional regulator	2891321278	Eggerthella sp. BIOML-A4	1		10
2891321557	Ga0444328_04_7757_9238	DNA-binding CsgD family transcriptional regulator	2891321278	Eggerthella sp. BIOML-A4	1		11
2891323328	Ga0444328_37_141845_143314	DNA-binding CsgD family transcriptional regulator	2891321278	Eggerthella sp. BIOML-A4	1		11
2891323871	Ga0444328_40_11935_13341	DNA-binding CsgD family transcriptional regulator	2891321278	Eggerthella sp. BIOML-A4	1		10
2891321980	Ga0444328_11_101723_103252	DNA-binding CsgD family transcriptional regulator	2891321278	Eggerthella sp. BIOML-A4	1		12
2891323989	Ga0444328_40_161042_162550	DNA-binding CsgD family transcriptional regulator	2891321278	Eggerthella sp. BIOML-A4	1		12
2891321893	Ga0444328_11_5093_6610	DNA-binding CsgD family transcriptional regulator	2891321278	Eggerthella sp. BIOML-A4	1		12
2891321718	Ga0444328_07_15016_16482	DNA-binding CsgD family transcriptional regulator	2891321278	Eggerthella sp. BIOML-A4	1		12
2891323856	Ga0444328_39_113840_115318	DNA-binding CsgD family transcriptional regulator	2891321278	Eggerthella sp. BIOML-A4	1		11
2891323408	Ga0444328_37_238210_239727	DNA-binding CsgD family transcriptional regulator	2891321278	Eggerthella sp. BIOML-A4	1		12
2891323979	Ga0444328_40_148815_150260	DNA-binding CsgD family transcriptional regulator	2891321278	Eggerthella sp. BIOML-A4	1		12
2891324163	Ga0444328_40_364789_366252	DNA-binding CsgD family transcriptional regulator	2891321278	Eggerthella sp. BIOML-A4	1		12
2891321579	Ga0444328_04_39090_40544	DNA-binding CsgD family transcriptional regulator	2891321278	Eggerthella sp. BIOML-A4	1		12
2891324083	Ga0444328_40_270758_272227	DNA-binding CsgD family transcriptional regulator	2891321278	Eggerthella sp. BIOML-A4	1		12
2891321656	Ga0444328_06_9970_11493	DNA-binding CsgD family transcriptional regulator	2891321278	Eggerthella sp. BIOML-A4	1		12
2891323494	Ga0444328_38_40653_42146	DNA-binding CsgD family transcriptional regulator	2891321278	Eggerthella sp. BIOML-A4	1		10
2891324029	Ga0444328_40_210747_212183	DNA-binding CsgD family transcriptional regulator	2891321278	Eggerthella sp. BIOML-A4	1		12
2891321332	Ga0444328_01_79928_81409	DNA-binding CsgD family transcriptional regulator	2891321278	Eggerthella sp. BIOML-A4	1		12
2891324279	Ga0444328_41_106659_108053	DNA-binding CsgD family transcriptional regulator	2891321278	Eggerthella sp. BIOML-A4	1		12
2891322444	Ga0444328_21_45472_47181	DNA-binding CsgD family transcriptional regulator	2891321278	Eggerthella sp. BIOML-A4	1		12
2891321945	Ga0444328_11_59533_61104	DNA-binding CsgD family transcriptional regulator	2891321278	Eggerthella sp. BIOML-A4	1		12
2891324003	Ga0444328_40_181379_182842	DNA-binding CsgD family transcriptional regulator	2891321278	Eggerthella sp. BIOML-A4	1		12
2891323955	Ga0444328_40_117016_118533	DNA-binding CsgD family transcriptional regulator	2891321278	Eggerthella sp. BIOML-A4	1		12
2891321549	Ga0444328_03_82724_84205	DNA-binding CsgD family transcriptional regulator	2891321278	Eggerthella sp. BIOML-A4	1		12
2891321734	Ga0444328_07_37640_39163	DNA-binding CsgD family transcriptional regulator	2891321278	Eggerthella sp. BIOML-A4	1		12
2891321562	Ga0444328_04_15586_17046	DNA-binding CsgD family transcriptional regulator	2891321278	Eggerthella sp. BIOML-A4	1		12
2891322647	Ga0444328_21_254556_255989	DNA-binding CsgD family transcriptional regulator	2891321278	Eggerthella sp. BIOML-A4	1		12
2891321485	Ga0444328_03_12033_13511	DNA-binding CsgD family transcriptional regulator/cbb3-type cytochrome oxidase subunit 3	2891321278	Eggerthella sp. BIOML-A4	1		12
2891323947	Ga0444328_40_107823_109385	DNA-binding CsgD family transcriptional regulator/MFS family permease	2891321278	Eggerthella sp. BIOML-A4	1		12
2891321636	Ga0444328_05_46672_48228	DNA-binding CsgD family transcriptional regulator/MFS family permease	2891321278	Eggerthella sp. BIOML-A4	1		12
2891323476	Ga0444328_38_18188_19708	DNA-binding CsgD family transcriptional regulator/MFS family permease	2891321278	Eggerthella sp. BIOML-A4	1		12
2891321917	Ga0444328_11_26874_28409	DNA-binding CsgD family transcriptional regulator/MFS family permease	2891321278	Eggerthella sp. BIOML-A4	1		12
2891323886	Ga0444328_40_29860_31326	DNA-binding CsgD family transcriptional regulator/MFS family permease	2891321278	Eggerthella sp. BIOML-A4	1		12
2891321292	Ga0444328_01_29636_31186	DNA-binding CsgD family transcriptional regulator/MFS family permease	2891321278	Eggerthella sp. BIOML-A4	1		11
2891323896	Ga0444328_40_46164_47792	DNA-binding CsgD family transcriptional regulator/MFS family permease	2891321278	Eggerthella sp. BIOML-A4	1		11
2891322403	Ga0444328_20_4162_5625	DNA-binding CsgD family transcriptional regulator/MFS family permease	2891321278	Eggerthella sp. BIOML-A4	1		12
2891321658	Ga0444328_06_12322_13929	DNA-binding CsgD family transcriptional regulator/MFS family permease	2891321278	Eggerthella sp. BIOML-A4	1		12
2891324103	Ga0444328_40_293958_295457	DNA-binding CsgD family transcriptional regulator/uncharacterized integral membrane protein	2891321278	Eggerthella sp. BIOML-A4	1		12
2891323958	Ga0444328_40_121181_122632	DNA-binding CsgD family transcriptional regulator/uncharacterized membrane protein	2891321278	Eggerthella sp. BIOML-A4	1		12
2891321941	Ga0444328_11_55221_56786	DNA-binding CsgD family transcriptional regulator/uncharacterized protein with PQ loop repeat	2891321278	Eggerthella sp. BIOML-A4	1		12
2891322347	Ga0444328_16_5335_6759	DNA-binding CsgD family transcriptional regulator/uncharacterized protein YjeT (DUF2065 family)	2891321278	Eggerthella sp. BIOML-A4	1		12
2891321731	Ga0444328_07_30865_32667	DNA-binding NarL/FixJ family response regulator	2891321278	Eggerthella sp. BIOML-A4	1		12
2891321924	Ga0444328_11_36340_37821	DNA-binding NarL/FixJ family response regulator	2891321278	Eggerthella sp. BIOML-A4	1		11
2891358895	Ga0442936_03_31482_32960	DNA-binding CsgD family transcriptional regulator	2891358673	Eggerthella sp. BIOML-A5	1		12
2891359990	Ga0442936_15_9734_11143	DNA-binding CsgD family transcriptional regulator	2891358673	Eggerthella sp. BIOML-A5	1		12
2891360521	Ga0442936_34_7319_8647	DNA-binding CsgD family transcriptional regulator	2891358673	Eggerthella sp. BIOML-A5	1		10
2891359677	Ga0442936_11_200976_202433	DNA-binding CsgD family transcriptional regulator	2891358673	Eggerthella sp. BIOML-A5	1		12
2891359511	Ga0442936_11_332_1765	DNA-binding CsgD family transcriptional regulator	2891358673	Eggerthella sp. BIOML-A5	1		12
2891359144	Ga0442936_06_150288_151694	DNA-binding CsgD family transcriptional regulator	2891358673	Eggerthella sp. BIOML-A5	1		12
2891358807	Ga0442936_02_446_1927	DNA-binding CsgD family transcriptional regulator	2891358673	Eggerthella sp. BIOML-A5	1		12
2891361114	Ga0442936_37_56593_58164	DNA-binding CsgD family transcriptional regulator	2891358673	Eggerthella sp. BIOML-A5	1		12
2891360067	Ga0442936_17_7595_9076	DNA-binding CsgD family transcriptional regulator	2891358673	Eggerthella sp. BIOML-A5	1		12
2891361019	Ga0442936_36_137643_139073	DNA-binding CsgD family transcriptional regulator	2891358673	Eggerthella sp. BIOML-A5	1		12
2891358725	Ga0442936_01_53095_54510	DNA-binding CsgD family transcriptional regulator	2891358673	Eggerthella sp. BIOML-A5	1		11
2891359103	Ga0442936_06_94253_95857	DNA-binding CsgD family transcriptional regulator	2891358673	Eggerthella sp. BIOML-A5	1		12
2891359920	Ga0442936_13_4715_6142	DNA-binding CsgD family transcriptional regulator	2891358673	Eggerthella sp. BIOML-A5	1		11
2891359915	Ga0442936_12_44634_46031	DNA-binding CsgD family transcriptional regulator	2891358673	Eggerthella sp. BIOML-A5	1		12
2891360119	Ga0442936_20_1444_2940	DNA-binding CsgD family transcriptional regulator	2891358673	Eggerthella sp. BIOML-A5	1		10
2891361286	Ga0442936_38_111661_113157	DNA-binding CsgD family transcriptional regulator	2891358673	Eggerthella sp. BIOML-A5	1		12
2891358938	Ga0442936_04_32004_33572	DNA-binding CsgD family transcriptional regulator	2891358673	Eggerthella sp. BIOML-A5	1		12
2891361130	Ga0442936_37_76604_78133	DNA-binding CsgD family transcriptional regulator	2891358673	Eggerthella sp. BIOML-A5	1		12
2891359662	Ga0442936_11_180241_181947	DNA-binding CsgD family transcriptional regulator	2891358673	Eggerthella sp. BIOML-A5	1		12
2891360989	Ga0442936_36_101961_103442	DNA-binding CsgD family transcriptional regulator	2891358673	Eggerthella sp. BIOML-A5	1		12
2891358994	Ga0442936_05_25576_26988	DNA-binding CsgD family transcriptional regulator	2891358673	Eggerthella sp. BIOML-A5	1		12
2891360147	Ga0442936_22_8481_9896	DNA-binding CsgD family transcriptional regulator	2891358673	Eggerthella sp. BIOML-A5	1		12
2891358954	Ga0442936_04_54251_55717	DNA-binding CsgD family transcriptional regulator	2891358673	Eggerthella sp. BIOML-A5	1		12
2891359039	Ga0442936_06_16636_18225	DNA-binding CsgD family transcriptional regulator	2891358673	Eggerthella sp. BIOML-A5	1		11
2891359803	Ga0442936_11_334608_335960	DNA-binding CsgD family transcriptional regulator	2891358673	Eggerthella sp. BIOML-A5	1		11
2891361064	Ga0442936_37_5067_6584	DNA-binding CsgD family transcriptional regulator	2891358673	Eggerthella sp. BIOML-A5	1		12
2891359064	Ga0442936_06_52207_53724	DNA-binding CsgD family transcriptional regulator	2891358673	Eggerthella sp. BIOML-A5	1		12
2891359901	Ga0442936_12_24511_25992	DNA-binding CsgD family transcriptional regulator	2891358673	Eggerthella sp. BIOML-A5	1		10
2891358892	Ga0442936_03_26018_27472	DNA-binding CsgD family transcriptional regulator	2891358673	Eggerthella sp. BIOML-A5	1		12
2891360364	Ga0442936_24_1279_2790	DNA-binding CsgD family transcriptional regulator	2891358673	Eggerthella sp. BIOML-A5	1		12
2891359913	Ga0442936_12_40830_42347	DNA-binding CsgD family transcriptional regulator	2891358673	Eggerthella sp. BIOML-A5	1		12
2891358911	Ga0442936_03_53039_54520	DNA-binding CsgD family transcriptional regulator	2891358673	Eggerthella sp. BIOML-A5	1		11
2891359098	Ga0442936_06_87988_89568	DNA-binding CsgD family transcriptional regulator	2891358673	Eggerthella sp. BIOML-A5	1		12
2891360116	Ga0442936_19_16166_17725	DNA-binding CsgD family transcriptional regulator	2891358673	Eggerthella sp. BIOML-A5	1		12
2891359331	Ga0442936_08_70062_71579	DNA-binding CsgD family transcriptional regulator	2891358673	Eggerthella sp. BIOML-A5	1		12
2891358681	Ga0442936_01_9431_10915	DNA-binding CsgD family transcriptional regulator	2891358673	Eggerthella sp. BIOML-A5	1		12
2891358709	Ga0442936_01_38884_40320	DNA-binding CsgD family transcriptional regulator	2891358673	Eggerthella sp. BIOML-A5	1		12
2891359152	Ga0442936_06_158866_160458	DNA-binding CsgD family transcriptional regulator	2891358673	Eggerthella sp. BIOML-A5	1		12
2891361095	Ga0442936_37_35839_37380	DNA-binding CsgD family transcriptional regulator/MFS family permease	2891358673	Eggerthella sp. BIOML-A5	1		11
2891361520	Ga0442936_39_212333_213889	DNA-binding CsgD family transcriptional regulator/MFS family permease	2891358673	Eggerthella sp. BIOML-A5	1		12
2891361088	Ga0442936_37_26848_28383	DNA-binding CsgD family transcriptional regulator/MFS family permease	2891358673	Eggerthella sp. BIOML-A5	1		12
2891359120	Ga0442936_06_115778_117406	DNA-binding CsgD family transcriptional regulator/MFS family permease	2891358673	Eggerthella sp. BIOML-A5	1		11
2891359796	Ga0442936_11_325736_327214	DNA-binding CsgD family transcriptional regulator/MFS family permease	2891358673	Eggerthella sp. BIOML-A5	1		12
2891360379	Ga0442936_27_2365_3828	DNA-binding CsgD family transcriptional regulator/MFS family permease	2891358673	Eggerthella sp. BIOML-A5	1		12
2891359072	Ga0442936_06_61355_62917	DNA-binding CsgD family transcriptional regulator/MFS family permease	2891358673	Eggerthella sp. BIOML-A5	1		12
2891359130	Ga0442936_06_132241_133707	DNA-binding CsgD family transcriptional regulator/MFS family permease	2891358673	Eggerthella sp. BIOML-A5	1		12
2891359156	Ga0442936_06_166077_167459	DNA-binding CsgD family transcriptional regulator/MFS family permease	2891358673	Eggerthella sp. BIOML-A5	1		10
2891360077	Ga0442936_17_18253_19773	DNA-binding CsgD family transcriptional regulator/MFS family permease	2891358673	Eggerthella sp. BIOML-A5	1		12
2891358812	Ga0442936_02_6970_8577	DNA-binding CsgD family transcriptional regulator/MFS family permease	2891358673	Eggerthella sp. BIOML-A5	1		12
2891358747	Ga0442936_01_77638_79137	DNA-binding CsgD family transcriptional regulator/uncharacterized integral membrane protein	2891358673	Eggerthella sp. BIOML-A5	1		12
2891359061	Ga0442936_06_48108_49559	DNA-binding CsgD family transcriptional regulator/uncharacterized membrane protein	2891358673	Eggerthella sp. BIOML-A5	1		12
2891360534	Ga0442936_34_23017_24534	DNA-binding CsgD family transcriptional regulator/uncharacterized membrane protein	2891358673	Eggerthella sp. BIOML-A5	1		12
2891361110	Ga0442936_37_52281_53846	DNA-binding CsgD family transcriptional regulator/uncharacterized protein with PQ loop repeat	2891358673	Eggerthella sp. BIOML-A5	1		12
2891358941	Ga0442936_04_38545_40347	DNA-binding NarL/FixJ family response regulator	2891358673	Eggerthella sp. BIOML-A5	1		12
2891315175	Ga0442806_04_21027_22514	DNA-binding CsgD family transcriptional regulator	2891314991	Eggerthella sp. HF-4214	1		12
2891318183	Ga0442806_29_34976_36406	DNA-binding CsgD family transcriptional regulator	2891314991	Eggerthella sp. HF-4214	1		12
2891316487	Ga0442806_19_530297_531784	DNA-binding CsgD family transcriptional regulator	2891314991	Eggerthella sp. HF-4214	1		12
2891316698	Ga0442806_20_211739_213124	DNA-binding CsgD family transcriptional regulator	2891314991	Eggerthella sp. HF-4214	1		12
2891317317	Ga0442806_24_247240_248691	DNA-binding CsgD family transcriptional regulator	2891314991	Eggerthella sp. HF-4214	1		12
2891315785	Ga0442806_13_363366_364826	DNA-binding CsgD family transcriptional regulator	2891314991	Eggerthella sp. HF-4214	1		12
2891316555	Ga0442806_20_38250_39677	DNA-binding CsgD family transcriptional regulator	2891314991	Eggerthella sp. HF-4214	1		11
2891315194	Ga0442806_04_39622_41121	DNA-binding CsgD family transcriptional regulator	2891314991	Eggerthella sp. HF-4214	1		11
2891317480	Ga0442806_25_48312_49796	DNA-binding CsgD family transcriptional regulator	2891314991	Eggerthella sp. HF-4214	1		11
2891315191	Ga0442806_04_34580_36064	DNA-binding CsgD family transcriptional regulator	2891314991	Eggerthella sp. HF-4214	1		11
2891317412	Ga0442806_24_372115_373503	DNA-binding CsgD family transcriptional regulator	2891314991	Eggerthella sp. HF-4214	1		12
2891316420	Ga0442806_19_445006_446433	DNA-binding CsgD family transcriptional regulator	2891314991	Eggerthella sp. HF-4214	1		12
2891317423	Ga0442806_24_387179_388642	DNA-binding CsgD family transcriptional regulator	2891314991	Eggerthella sp. HF-4214	1		10
2891315433	Ga0442806_09_12602_14065	DNA-binding CsgD family transcriptional regulator	2891314991	Eggerthella sp. HF-4214	1		10
2891317047	Ga0442806_23_24691_26115	DNA-binding CsgD family transcriptional regulator	2891314991	Eggerthella sp. HF-4214	1		12
2891317557	Ga0442806_25_137092_138501	DNA-binding CsgD family transcriptional regulator	2891314991	Eggerthella sp. HF-4214	1		12
2891316656	Ga0442806_20_157787_159226	DNA-binding CsgD family transcriptional regulator	2891314991	Eggerthella sp. HF-4214	1		12
2891316468	Ga0442806_19_505248_506708	DNA-binding CsgD family transcriptional regulator	2891314991	Eggerthella sp. HF-4214	1		12
2891315491	Ga0442806_13_58650_60155	DNA-binding CsgD family transcriptional regulator	2891314991	Eggerthella sp. HF-4214	1		12
2891316215	Ga0442806_19_198511_200025	DNA-binding CsgD family transcriptional regulator	2891314991	Eggerthella sp. HF-4214	1		12
2891317178	Ga0442806_24_83152_84660	DNA-binding CsgD family transcriptional regulator	2891314991	Eggerthella sp. HF-4214	1		12
2891316515	Ga0442806_20_5618_7030	DNA-binding CsgD family transcriptional regulator	2891314991	Eggerthella sp. HF-4214	1		10
2891317357	Ga0442806_24_298753_300336	DNA-binding CsgD family transcriptional regulator	2891314991	Eggerthella sp. HF-4214	1		12
2891315438	Ga0442806_10_4351_5913	DNA-binding CsgD family transcriptional regulator	2891314991	Eggerthella sp. HF-4214	1		12
2891317256	Ga0442806_24_168300_169727	DNA-binding CsgD family transcriptional regulator	2891314991	Eggerthella sp. HF-4214	1		12
2891317397	Ga0442806_24_353339_354916	DNA-binding CsgD family transcriptional regulator	2891314991	Eggerthella sp. HF-4214	1		12
2891317016	Ga0442806_21_299794_301317	DNA-binding CsgD family transcriptional regulator	2891314991	Eggerthella sp. HF-4214	1		10
2891315902	Ga0442806_13_496122_497585	DNA-binding CsgD family transcriptional regulator	2891314991	Eggerthella sp. HF-4214	1		12
2891317180	Ga0442806_24_86497_87951	DNA-binding CsgD family transcriptional regulator	2891314991	Eggerthella sp. HF-4214	1		10
2891316349	Ga0442806_19_362623_363951	DNA-binding CsgD family transcriptional regulator	2891314991	Eggerthella sp. HF-4214	1		10
2891317284	Ga0442806_24_200504_201988	DNA-binding CsgD family transcriptional regulator	2891314991	Eggerthella sp. HF-4214	1		12
2891317527	Ga0442806_25_101229_102710	DNA-binding CsgD family transcriptional regulator	2891314991	Eggerthella sp. HF-4214	1		12
2891315168	Ga0442806_04_10319_11848	DNA-binding CsgD family transcriptional regulator	2891314991	Eggerthella sp. HF-4214	1		12
2891317281	Ga0442806_24_196237_197643	DNA-binding CsgD family transcriptional regulator	2891314991	Eggerthella sp. HF-4214	1		11
2891315490	Ga0442806_13_57176_58648	DNA-binding CsgD family transcriptional regulator	2891314991	Eggerthella sp. HF-4214	1		12
2891317285	Ga0442806_24_202162_203724	DNA-binding CsgD family transcriptional regulator	2891314991	Eggerthella sp. HF-4214	1		11
2891317352	Ga0442806_24_292367_293950	DNA-binding CsgD family transcriptional regulator	2891314991	Eggerthella sp. HF-4214	1		12
2891315367	Ga0442806_07_20748_22166	DNA-binding CsgD family transcriptional regulator	2891314991	Eggerthella sp. HF-4214	1		12
2891316051	Ga0442806_19_4831_6447	DNA-binding CsgD family transcriptional regulator	2891314991	Eggerthella sp. HF-4214	1		12
2891316159	Ga0442806_19_129918_131399	DNA-binding CsgD family transcriptional regulator	2891314991	Eggerthella sp. HF-4214	1		12
2891316508	Ga0442806_19_557863_559293	DNA-binding CsgD family transcriptional regulator	2891314991	Eggerthella sp. HF-4214	1		12
2891317275	Ga0442806_24_189987_191438	DNA-binding CsgD family transcriptional regulator	2891314991	Eggerthella sp. HF-4214	1		12
2891316485	Ga0442806_19_526316_527773	DNA-binding CsgD family transcriptional regulator	2891314991	Eggerthella sp. HF-4214	1		12
2891317387	Ga0442806_24_342935_344404	DNA-binding CsgD family transcriptional regulator	2891314991	Eggerthella sp. HF-4214	1		12
2891315427	Ga0442806_09_5004_6470	DNA-binding CsgD family transcriptional regulator	2891314991	Eggerthella sp. HF-4214	1		12
2891315376	Ga0442806_07_32374_33978	DNA-binding CsgD family transcriptional regulator	2891314991	Eggerthella sp. HF-4214	1		11
2891318065	Ga0442806_28_72872_74527	DNA-binding CsgD family transcriptional regulator	2891314991	Eggerthella sp. HF-4214	1		11
2891316740	Ga0442806_21_19435_21036	DNA-binding CsgD family transcriptional regulator	2891314991	Eggerthella sp. HF-4214	1		12
2891317684	Ga0442806_25_277821_279266	DNA-binding CsgD family transcriptional regulator	2891314991	Eggerthella sp. HF-4214	1		10
2891318093	Ga0442806_28_106001_107548	DNA-binding CsgD family transcriptional regulator	2891314991	Eggerthella sp. HF-4214	1		12
2891317776	Ga0442806_26_2546_4054	DNA-binding CsgD family transcriptional regulator	2891314991	Eggerthella sp. HF-4214	1		10
2891315017	Ga0442806_01_29453_30859	DNA-binding CsgD family transcriptional regulator	2891314991	Eggerthella sp. HF-4214	1		12
2891318147	Ga0442806_28_166580_168019	DNA-binding CsgD family transcriptional regulator	2891314991	Eggerthella sp. HF-4214	1		11
2891317236	Ga0442806_24_142285_143742	DNA-binding CsgD family transcriptional regulator	2891314991	Eggerthella sp. HF-4214	1		12
2891316147	Ga0442806_19_116327_117880	DNA-binding CsgD family transcriptional regulator	2891314991	Eggerthella sp. HF-4214	1		12
2891317244	Ga0442806_24_152749_154299	DNA-binding CsgD family transcriptional regulator	2891314991	Eggerthella sp. HF-4214	1		12
2891317419	Ga0442806_24_380242_381804	DNA-binding CsgD family transcriptional regulator	2891314991	Eggerthella sp. HF-4214	1		12
2891316457	Ga0442806_19_488765_490246	DNA-binding CsgD family transcriptional regulator	2891314991	Eggerthella sp. HF-4214	1		11
2891317051	Ga0442806_23_31410_32846	DNA-binding CsgD family transcriptional regulator	2891314991	Eggerthella sp. HF-4214	1		12
2891317299	Ga0442806_24_218260_219690	DNA-binding CsgD family transcriptional regulator	2891314991	Eggerthella sp. HF-4214	1		11
2891315446	Ga0442806_12_1984_3540	DNA-binding CsgD family transcriptional regulator	2891314991	Eggerthella sp. HF-4214	1		12
2891316222	Ga0442806_19_208184_209689	DNA-binding CsgD family transcriptional regulator	2891314991	Eggerthella sp. HF-4214	1		12
2891317240	Ga0442806_24_148397_149881	DNA-binding CsgD family transcriptional regulator	2891314991	Eggerthella sp. HF-4214	1		12
2891316655	Ga0442806_20_156168_157697	DNA-binding CsgD family transcriptional regulator	2891314991	Eggerthella sp. HF-4214	1		12
2891317302	Ga0442806_24_221461_222882	DNA-binding CsgD family transcriptional regulator	2891314991	Eggerthella sp. HF-4214	1		10
2891316619	Ga0442806_20_116274_117710	DNA-binding CsgD family transcriptional regulator	2891314991	Eggerthella sp. HF-4214	1		12
2891316535	Ga0442806_20_23277_24800	DNA-binding CsgD family transcriptional regulator	2891314991	Eggerthella sp. HF-4214	1		12
2891316584	Ga0442806_20_73817_75262	DNA-binding CsgD family transcriptional regulator	2891314991	Eggerthella sp. HF-4214	1		12
2891315198	Ga0442806_04_45595_47025	DNA-binding CsgD family transcriptional regulator	2891314991	Eggerthella sp. HF-4214	1		12
2891315448	Ga0442806_12_4357_5943	DNA-binding CsgD family transcriptional regulator	2891314991	Eggerthella sp. HF-4214	1		12
2891315389	Ga0442806_07_49213_50688	DNA-binding CsgD family transcriptional regulator	2891314991	Eggerthella sp. HF-4214	1		12
2891317232	Ga0442806_24_136989_138398	DNA-binding CsgD family transcriptional regulator	2891314991	Eggerthella sp. HF-4214	1		12
2891316638	Ga0442806_20_137181_138953	DNA-binding CsgD family transcriptional regulator	2891314991	Eggerthella sp. HF-4214	1		12
2891318069	Ga0442806_28_77583_79091	DNA-binding CsgD family transcriptional regulator	2891314991	Eggerthella sp. HF-4214	1		12
2891316694	Ga0442806_20_207315_208865	DNA-binding CsgD family transcriptional regulator	2891314991	Eggerthella sp. HF-4214	1		12
2891317224	Ga0442806_24_130732_132168	DNA-binding CsgD family transcriptional regulator	2891314991	Eggerthella sp. HF-4214	1		12
2891317070	Ga0442806_23_53039_54508	DNA-binding CsgD family transcriptional regulator	2891314991	Eggerthella sp. HF-4214	1		12
2891317349	Ga0442806_24_289482_290909	DNA-binding CsgD family transcriptional regulator	2891314991	Eggerthella sp. HF-4214	1		12
2891316702	Ga0442806_20_217884_219296	DNA-binding CsgD family transcriptional regulator	2891314991	Eggerthella sp. HF-4214	1		12
2891315790	Ga0442806_13_369424_370845	DNA-binding CsgD family transcriptional regulator	2891314991	Eggerthella sp. HF-4214	1		12
2891317403	Ga0442806_24_360409_361911	DNA-binding CsgD family transcriptional regulator	2891314991	Eggerthella sp. HF-4214	1		12
2891316157	Ga0442806_19_126515_128014	DNA-binding CsgD family transcriptional regulator/cbb3-type cytochrome oxidase subunit 3	2891314991	Eggerthella sp. HF-4214	1		12
2891316744	Ga0442806_21_23581_24993	DNA-binding CsgD family transcriptional regulator/cytochrome c oxidase subunit IV	2891314991	Eggerthella sp. HF-4214	1		11
2891316562	Ga0442806_20_45726_47258	DNA-binding CsgD family transcriptional regulator/drug/metabolite transporter (DMT)-like permease	2891314991	Eggerthella sp. HF-4214	1		12
2891316302	Ga0442806_19_303856_305310	DNA-binding CsgD family transcriptional regulator/lysylphosphatidylglycerol synthetase-like protein (DUF2156 family)	2891314991	Eggerthella sp. HF-4214	1		12
2891315674	Ga0442806_13_241531_242964	DNA-binding CsgD family transcriptional regulator/membrane protease YdiL (CAAX protease family)	2891314991	Eggerthella sp. HF-4214	1		12
2891315591	Ga0442806_13_158654_160195	DNA-binding CsgD family transcriptional regulator/MFS family permease	2891314991	Eggerthella sp. HF-4214	1		12
2891315643	Ga0442806_13_217639_219081	DNA-binding CsgD family transcriptional regulator/MFS family permease	2891314991	Eggerthella sp. HF-4214	1		12
2891316179	Ga0442806_19_153908_155389	DNA-binding CsgD family transcriptional regulator/MFS family permease	2891314991	Eggerthella sp. HF-4214	1		12
2891317107	Ga0442806_24_2245_3693	DNA-binding CsgD family transcriptional regulator/MFS family permease	2891314991	Eggerthella sp. HF-4214	1		12
2891317680	Ga0442806_25_267175_268578	DNA-binding CsgD family transcriptional regulator/MFS family permease	2891314991	Eggerthella sp. HF-4214	1		11
2891316597	Ga0442806_20_88150_89718	DNA-binding CsgD family transcriptional regulator/MFS family permease	2891314991	Eggerthella sp. HF-4214	1		12
2891316573	Ga0442806_20_59609_61144	DNA-binding CsgD family transcriptional regulator/MFS family permease	2891314991	Eggerthella sp. HF-4214	1		12
2891317382	Ga0442806_24_334124_335524	DNA-binding CsgD family transcriptional regulator/MFS family permease	2891314991	Eggerthella sp. HF-4214	1		12
2891318223	Ga0442806_29_87611_89065	DNA-binding CsgD family transcriptional regulator/MFS family permease	2891314991	Eggerthella sp. HF-4214	1		12
2891317370	Ga0442806_24_315742_317346	DNA-binding CsgD family transcriptional regulator/MFS family permease	2891314991	Eggerthella sp. HF-4214	1		11
2891315829	Ga0442806_13_414131_415555	DNA-binding CsgD family transcriptional regulator/MFS family permease	2891314991	Eggerthella sp. HF-4214	1		10
2891316563	Ga0442806_20_47255_48793	DNA-binding CsgD family transcriptional regulator/uncharacterized membrane protein	2891314991	Eggerthella sp. HF-4214	1		12
2891315382	Ga0442806_07_38736_40034	DNA-binding CsgD family transcriptional regulator/uncharacterized membrane protein YhaH (DUF805 family)	2891314991	Eggerthella sp. HF-4214	1		11
2891315261	Ga0442806_05_27188_28786	DNA-binding CsgD family transcriptional regulator/uncharacterized protein YhhL (DUF1145 family)	2891314991	Eggerthella sp. HF-4214	1		12
2891318244	Ga0442806_29_113522_114952	DNA-binding NarL/FixJ family response regulator	2891314991	Eggerthella sp. HF-4214	1		12
2891317071	Ga0442806_23_54625_56427	DNA-binding NarL/FixJ family response regulator	2891314991	Eggerthella sp. HF-4214	1		12
2891316580	Ga0442806_20_69007_70524	DNA-binding NarL/FixJ family response regulator	2891314991	Eggerthella sp. HF-4214	1		11
651509777	HMPREF9404_3171	putative ATP synthase F0, A subunit	651324028	Eggerthella sp. HGA1	1	ZP_08163747	12
651509741	HMPREF9404_3135	putative bacteriochlorophyll 4-vinyl reductase	651324028	Eggerthella sp. HGA1	1	ZP_08163755	12
651510011	HMPREF9404_3405	transcriptional regulator, LuxR family	651324028	Eggerthella sp. HGA1	1	ZP_08163580	12
651509610	HMPREF9404_3708	transcriptional regulator, LuxR family	651324028	Eggerthella sp. HGA1	1	ZP_08163299	12
651511588	HMPREF9404_4449	transcriptional regulator, LuxR family	651324028	Eggerthella sp. HGA1	1	ZP_08165355	12
651509729	HMPREF9404_3123	transcriptional regulator, LuxR family	651324028	Eggerthella sp. HGA1	1	ZP_08163664	12
651512326	HMPREF9404_6000	transcriptional regulator, LuxR family	651324028	Eggerthella sp. HGA1	1	ZP_08166124	10
651511629	HMPREF9404_5964	transcriptional regulator, LuxR family	651324028	Eggerthella sp. HGA1	1	ZP_08165444	11
651509879	HMPREF9404_3273	transcriptional regulator, LuxR family	651324028	Eggerthella sp. HGA1	1	ZP_08163531	12
651512040	HMPREF9404_5675	transcriptional regulator, LuxR family	651324028	Eggerthella sp. HGA1	1	ZP_08165927	12
651509727	HMPREF9404_3121	transcriptional regulator, LuxR family	651324028	Eggerthella sp. HGA1	1	ZP_08163505	12
651509745	HMPREF9404_3139	transcriptional regulator, LuxR family	651324028	Eggerthella sp. HGA1	1	ZP_08163586	12
651509754	HMPREF9404_3148	transcriptional regulator, LuxR family	651324028	Eggerthella sp. HGA1	1	ZP_08163699	12
651511777	HMPREF9404_4352	transcriptional regulator, LuxR family	651324028	Eggerthella sp. HGA1	1	ZP_08165600	10
651510689	HMPREF9404_4828	transcriptional regulator, LuxR family	651324028	Eggerthella sp. HGA1	1	ZP_08164438	12
651511570	HMPREF9404_4431	transcriptional regulator, LuxR family	651324028	Eggerthella sp. HGA1	1	ZP_08165345	12
651510850	HMPREF9404_5058	transcriptional regulator, LuxR family	651324028	Eggerthella sp. HGA1	1	ZP_08164715	12
651512072	HMPREF9404_5707	transcriptional regulator, LuxR family	651324028	Eggerthella sp. HGA1	1	ZP_08165895	12
651509816	HMPREF9404_3210	transcriptional regulator, LuxR family	651324028	Eggerthella sp. HGA1	1	ZP_08163890	12
651510577	HMPREF9404_4719	transcriptional regulator, LuxR family	651324028	Eggerthella sp. HGA1	1	ZP_08164393	12
651512103	HMPREF9404_5738	transcriptional regulator, LuxR family	651324028	Eggerthella sp. HGA1	1	ZP_08166101	12
651509677	HMPREF9404_3073	transcriptional regulator, LuxR family	651324028	Eggerthella sp. HGA1	1	ZP_08163772	12
651511609	HMPREF9404_4996	transcriptional regulator, LuxR family	651324028	Eggerthella sp. HGA1	1	ZP_08165387	12
651511649	HMPREF9404_5984	transcriptional regulator, LuxR family	651324028	Eggerthella sp. HGA1	1	ZP_08165435	12
651509760	HMPREF9404_3154	transcriptional regulator, LuxR family	651324028	Eggerthella sp. HGA1	1	ZP_08163774	10
651509871	HMPREF9404_3265	transcriptional regulator, LuxR family	651324028	Eggerthella sp. HGA1	1	ZP_08163602	11
651511670	HMPREF9404_3761	transcriptional regulator, LuxR family	651324028	Eggerthella sp. HGA1	1	ZP_08165489	12
651512049	HMPREF9404_5684	transcriptional regulator, LuxR family	651324028	Eggerthella sp. HGA1	1	ZP_08165848	11
651509936	HMPREF9404_3330	transcriptional regulator, LuxR family	651324028	Eggerthella sp. HGA1	1	ZP_08163726	12
651512170	HMPREF9404_5805	transcriptional regulator, LuxR family	651324028	Eggerthella sp. HGA1	1	ZP_08166002	12
651509851	HMPREF9404_3245	transcriptional regulator, LuxR family	651324028	Eggerthella sp. HGA1	1	ZP_08163513	12
651510077	HMPREF9404_3471	transcriptional regulator, LuxR family	651324028	Eggerthella sp. HGA1	1	ZP_08163635	12
651509821	HMPREF9404_3215	transcriptional regulator, LuxR family	651324028	Eggerthella sp. HGA1	1	ZP_08163720	12
651512355	HMPREF9404_6028	transcriptional regulator, LuxR family	651324028	Eggerthella sp. HGA1	1	ZP_08166141	12
651510594	HMPREF9404_4736	transcriptional regulator, LuxR family	651324028	Eggerthella sp. HGA1	1	ZP_08164312	12
651510089	HMPREF9404_3483	transcriptional regulator, LuxR family	651324028	Eggerthella sp. HGA1	1	ZP_08163569	10
651509989	HMPREF9404_3383	transcriptional regulator, LuxR family	651324028	Eggerthella sp. HGA1	1	ZP_08163520	12
651509772	HMPREF9404_3166	transcriptional regulator, LuxR family	651324028	Eggerthella sp. HGA1	1	ZP_08163523	10
651509798	HMPREF9404_3192	transcriptional regulator, LuxR family	651324028	Eggerthella sp. HGA1	1	ZP_08163609	10
651511633	HMPREF9404_5968	transcriptional regulator, LuxR family	651324028	Eggerthella sp. HGA1	1	ZP_08165414	12
651511319	HMPREF9404_4277	transcriptional regulator, LuxR family	651324028	Eggerthella sp. HGA1	1	ZP_08165032	10
651510683	HMPREF9404_4822	transcriptional regulator, LuxR family	651324028	Eggerthella sp. HGA1	1	ZP_08164333	12
651509738	HMPREF9404_3132	transcriptional regulator, LuxR family	651324028	Eggerthella sp. HGA1	1	ZP_08163838	12
651511315	HMPREF9404_4273	transcriptional regulator, LuxR family	651324028	Eggerthella sp. HGA1	1	ZP_08165164	12
651509906	HMPREF9404_3300	transcriptional regulator, LuxR family	651324028	Eggerthella sp. HGA1	1	ZP_08163904	12
651512345	HMPREF9404_6019	transcriptional regulator, LuxR family	651324028	Eggerthella sp. HGA1	1	ZP_08166121	12
651511078	HMPREF9404_4090	transcriptional regulator, LuxR family	651324028	Eggerthella sp. HGA1	1	ZP_08164824	12
651511646	HMPREF9404_5981	transcriptional regulator, LuxR family	651324028	Eggerthella sp. HGA1	1	ZP_08165442	12
651511585	HMPREF9404_4446	transcriptional regulator, LuxR family	651324028	Eggerthella sp. HGA1	1	ZP_08165366	12
651512015	HMPREF9404_5650	transcriptional regulator, LuxR family	651324028	Eggerthella sp. HGA1	1	ZP_08165980	12
651510974	HMPREF9404_5181	transcriptional regulator, LuxR family	651324028	Eggerthella sp. HGA1	1	ZP_08164651	12
651512068	HMPREF9404_5703	transcriptional regulator, LuxR family	651324028	Eggerthella sp. HGA1	1	ZP_08166082	12
651512055	HMPREF9404_5690	transcriptional regulator, LuxR family	651324028	Eggerthella sp. HGA1	1	ZP_08166048	12
651512337	HMPREF9404_6011	transcriptional regulator, LuxR family	651324028	Eggerthella sp. HGA1	1	ZP_08166117	12
651511820	HMPREF9404_4395	transcriptional regulator, LuxR family	651324028	Eggerthella sp. HGA1	1	ZP_08165589	12
651511119	HMPREF9404_4132	transcriptional regulator, LuxR family	651324028	Eggerthella sp. HGA1	1	ZP_08164828	11
651509891	HMPREF9404_3284	transcriptional regulator, LuxR family	651324028	Eggerthella sp. HGA1	1	ZP_08163894	12
651509787	HMPREF9404_3181	transcriptional regulator, LuxR family	651324028	Eggerthella sp. HGA1	1	ZP_08163632	11
651509903	HMPREF9404_3297	transcriptional regulator, LuxR family	651324028	Eggerthella sp. HGA1	1	ZP_08163572	12
2910826869	Ga0477690_03_20033_21448	DNA-binding CsgD family transcriptional regulator	2910825348	Eggerthella sp. NSJ-70	1		10
2910827043	Ga0477690_03_223596_225008	DNA-binding CsgD family transcriptional regulator	2910825348	Eggerthella sp. NSJ-70	1		12
2910826823	Ga0477690_02_620576_622012	DNA-binding CsgD family transcriptional regulator	2910825348	Eggerthella sp. NSJ-70	1		12
2910826382	Ga0477690_02_75409_76944	DNA-binding CsgD family transcriptional regulator	2910825348	Eggerthella sp. NSJ-70	1		12
2910827331	Ga0477690_04_94195_95622	DNA-binding CsgD family transcriptional regulator	2910825348	Eggerthella sp. NSJ-70	1		12
2910827958	Ga0477690_06_44885_46366	DNA-binding CsgD family transcriptional regulator	2910825348	Eggerthella sp. NSJ-70	1		12
2910826433	Ga0477690_02_148049_149497	DNA-binding CsgD family transcriptional regulator	2910825348	Eggerthella sp. NSJ-70	1		12
2910826876	Ga0477690_03_25681_27204	DNA-binding CsgD family transcriptional regulator	2910825348	Eggerthella sp. NSJ-70	1		12
2910826399	Ga0477690_02_104728_106260	DNA-binding CsgD family transcriptional regulator	2910825348	Eggerthella sp. NSJ-70	1		12
2910826415	Ga0477690_02_126165_127553	DNA-binding CsgD family transcriptional regulator	2910825348	Eggerthella sp. NSJ-70	1		12
2910827292	Ga0477690_04_49186_50667	DNA-binding CsgD family transcriptional regulator	2910825348	Eggerthella sp. NSJ-70	1		11
2910826445	Ga0477690_02_162210_163676	DNA-binding CsgD family transcriptional regulator	2910825348	Eggerthella sp. NSJ-70	1		12
2910826827	Ga0477690_02_625291_626772	DNA-binding CsgD family transcriptional regulator	2910825348	Eggerthella sp. NSJ-70	1		12
2910826613	Ga0477690_02_371042_372478	DNA-binding CsgD family transcriptional regulator	2910825348	Eggerthella sp. NSJ-70	1		12
2910827981	Ga0477690_06_69104_70633	DNA-binding CsgD family transcriptional regulator	2910825348	Eggerthella sp. NSJ-70	1		12
2910826594	Ga0477690_02_349568_350977	DNA-binding CsgD family transcriptional regulator	2910825348	Eggerthella sp. NSJ-70	1		12
2910826709	Ga0477690_02_481677_483134	DNA-binding CsgD family transcriptional regulator	2910825348	Eggerthella sp. NSJ-70	1		12
2910827069	Ga0477690_03_254949_256277	DNA-binding CsgD family transcriptional regulator	2910825348	Eggerthella sp. NSJ-70	1		11
2910826549	Ga0477690_02_297594_299042	DNA-binding CsgD family transcriptional regulator	2910825348	Eggerthella sp. NSJ-70	1		12
2910828002	Ga0477690_06_92161_93540	DNA-binding CsgD family transcriptional regulator	2910825348	Eggerthella sp. NSJ-70	1		11
2910827058	Ga0477690_03_240415_241812	DNA-binding CsgD family transcriptional regulator	2910825348	Eggerthella sp. NSJ-70	1		12
2910827741	Ga0477690_05_165850_167361	DNA-binding CsgD family transcriptional regulator	2910825348	Eggerthella sp. NSJ-70	1		12
2910826896	Ga0477690_03_40699_42126	DNA-binding CsgD family transcriptional regulator	2910825348	Eggerthella sp. NSJ-70	1		11
2910826590	Ga0477690_02_344181_345638	DNA-binding CsgD family transcriptional regulator	2910825348	Eggerthella sp. NSJ-70	1		12
2910828604	Ga0477690_10_59889_61352	DNA-binding CsgD family transcriptional regulator	2910825348	Eggerthella sp. NSJ-70	1		11
2910826586	Ga0477690_02_338026_339510	DNA-binding CsgD family transcriptional regulator	2910825348	Eggerthella sp. NSJ-70	1		12
2910827833	Ga0477690_05_269937_271418	DNA-binding CsgD family transcriptional regulator	2910825348	Eggerthella sp. NSJ-70	1		12
2910828648	Ga0477690_10_107067_108590	DNA-binding CsgD family transcriptional regulator	2910825348	Eggerthella sp. NSJ-70	1		10
2910827422	Ga0477690_04_212622_214079	DNA-binding CsgD family transcriptional regulator	2910825348	Eggerthella sp. NSJ-70	1		10
2910827381	Ga0477690_04_154839_156290	DNA-binding CsgD family transcriptional regulator	2910825348	Eggerthella sp. NSJ-70	1		12
2910828095	Ga0477690_06_202171_203640	DNA-binding CsgD family transcriptional regulator	2910825348	Eggerthella sp. NSJ-70	1		12
2910826391	Ga0477690_02_91088_92464	DNA-binding CsgD family transcriptional regulator	2910825348	Eggerthella sp. NSJ-70	1		11
2910827256	Ga0477690_04_2012_3442	DNA-binding CsgD family transcriptional regulator	2910825348	Eggerthella sp. NSJ-70	1		12
2910828082	Ga0477690_06_187113_188621	DNA-binding CsgD family transcriptional regulator	2910825348	Eggerthella sp. NSJ-70	1		12
2910826133	Ga0477690_01_892467_893885	DNA-binding CsgD family transcriptional regulator	2910825348	Eggerthella sp. NSJ-70	1		10
2910826532	Ga0477690_02_276744_278165	DNA-binding CsgD family transcriptional regulator	2910825348	Eggerthella sp. NSJ-70	1		10
2910828594	Ga0477690_10_46416_47714	DNA-binding CsgD family transcriptional regulator	2910825348	Eggerthella sp. NSJ-70	1		11
2910826374	Ga0477690_02_64798_66387	DNA-binding CsgD family transcriptional regulator	2910825348	Eggerthella sp. NSJ-70	1		12
2910826700	Ga0477690_02_472519_474030	DNA-binding CsgD family transcriptional regulator	2910825348	Eggerthella sp. NSJ-70	1		12
2910828562	Ga0477690_10_8037_9536	DNA-binding CsgD family transcriptional regulator	2910825348	Eggerthella sp. NSJ-70	1		11
2910826475	Ga0477690_02_205364_206965	DNA-binding CsgD family transcriptional regulator	2910825348	Eggerthella sp. NSJ-70	1		12
2910826692	Ga0477690_02_462503_463957	DNA-binding CsgD family transcriptional regulator	2910825348	Eggerthella sp. NSJ-70	1		10
2910826450	Ga0477690_02_170733_172139	DNA-binding CsgD family transcriptional regulator	2910825348	Eggerthella sp. NSJ-70	1		12
2910827585	Ga0477690_04_416382_417935	DNA-binding CsgD family transcriptional regulator	2910825348	Eggerthella sp. NSJ-70	1		12
2910826902	Ga0477690_03_47838_49364	DNA-binding CsgD family transcriptional regulator	2910825348	Eggerthella sp. NSJ-70	1		12
2910825753	Ga0477690_01_456544_457962	DNA-binding CsgD family transcriptional regulator	2910825348	Eggerthella sp. NSJ-70	1		12
2910826511	Ga0477690_02_249431_250882	DNA-binding CsgD family transcriptional regulator	2910825348	Eggerthella sp. NSJ-70	1		12
2910825604	Ga0477690_01_296209_297681	DNA-binding CsgD family transcriptional regulator	2910825348	Eggerthella sp. NSJ-70	1		12
2910827064	Ga0477690_03_247644_249080	DNA-binding CsgD family transcriptional regulator	2910825348	Eggerthella sp. NSJ-70	1		12
2910828571	Ga0477690_10_19662_21080	DNA-binding CsgD family transcriptional regulator	2910825348	Eggerthella sp. NSJ-70	1		12
2910826395	Ga0477690_02_97664_99127	DNA-binding CsgD family transcriptional regulator	2910825348	Eggerthella sp. NSJ-70	1		10
2910825789	Ga0477690_01_496216_497649	DNA-binding CsgD family transcriptional regulator	2910825348	Eggerthella sp. NSJ-70	1		10
2910828373	Ga0477690_08_67153_68688	DNA-binding CsgD family transcriptional regulator	2910825348	Eggerthella sp. NSJ-70	1		11
2910828580	Ga0477690_10_31330_32934	DNA-binding CsgD family transcriptional regulator	2910825348	Eggerthella sp. NSJ-70	1		11
2910825553	Ga0477690_01_224876_226384	DNA-binding CsgD family transcriptional regulator	2910825348	Eggerthella sp. NSJ-70	1		10
2910825577	Ga0477690_01_256544_257986	DNA-binding CsgD family transcriptional regulator	2910825348	Eggerthella sp. NSJ-70	1		11
2910826548	Ga0477690_02_295856_297418	DNA-binding CsgD family transcriptional regulator	2910825348	Eggerthella sp. NSJ-70	1		12
2910825923	Ga0477690_01_643950_645410	DNA-binding CsgD family transcriptional regulator	2910825348	Eggerthella sp. NSJ-70	1		12
2910827945	Ga0477690_06_26686_28191	DNA-binding CsgD family transcriptional regulator	2910825348	Eggerthella sp. NSJ-70	1		12
2910828607	Ga0477690_10_63694_65124	DNA-binding CsgD family transcriptional regulator	2910825348	Eggerthella sp. NSJ-70	1		12
2910826430	Ga0477690_02_143182_144678	DNA-binding CsgD family transcriptional regulator	2910825348	Eggerthella sp. NSJ-70	1		12
2910825480	Ga0477690_01_138284_139726	DNA-binding CsgD family transcriptional regulator	2910825348	Eggerthella sp. NSJ-70	1		12
2910827562	Ga0477690_04_389871_391322	DNA-binding CsgD family transcriptional regulator	2910825348	Eggerthella sp. NSJ-70	1		12
2910826552	Ga0477690_02_301942_303348	DNA-binding CsgD family transcriptional regulator	2910825348	Eggerthella sp. NSJ-70	1		11
2910826478	Ga0477690_02_208426_209829	DNA-binding CsgD family transcriptional regulator	2910825348	Eggerthella sp. NSJ-70	1		10
2910827170	Ga0477690_03_362483_363991	DNA-binding CsgD family transcriptional regulator	2910825348	Eggerthella sp. NSJ-70	1		12
2910827270	Ga0477690_04_19947_21434	DNA-binding CsgD family transcriptional regulator	2910825348	Eggerthella sp. NSJ-70	1		12
2910828134	Ga0477690_06_240923_242437	DNA-binding CsgD family transcriptional regulator	2910825348	Eggerthella sp. NSJ-70	1		10
2910828231	Ga0477690_07_75323_76705	DNA-binding CsgD family transcriptional regulator	2910825348	Eggerthella sp. NSJ-70	1		11
2910826385	Ga0477690_02_80482_82044	DNA-binding CsgD family transcriptional regulator	2910825348	Eggerthella sp. NSJ-70	1		12
2910827908	Ga0477690_05_358789_360273	DNA-binding CsgD family transcriptional regulator	2910825348	Eggerthella sp. NSJ-70	1		11
2910826811	Ga0477690_02_606069_607538	DNA-binding CsgD family transcriptional regulator	2910825348	Eggerthella sp. NSJ-70	1		12
2910826376	Ga0477690_02_67162_68718	DNA-binding CsgD family transcriptional regulator	2910825348	Eggerthella sp. NSJ-70	1		12
2910826923	Ga0477690_03_73461_74906	DNA-binding CsgD family transcriptional regulator	2910825348	Eggerthella sp. NSJ-70	1		12
2910826435	Ga0477690_02_151710_153287	DNA-binding CsgD family transcriptional regulator	2910825348	Eggerthella sp. NSJ-70	1		12
2910825607	Ga0477690_01_301369_302889	DNA-binding CsgD family transcriptional regulator	2910825348	Eggerthella sp. NSJ-70	1		12
2910826790	Ga0477690_02_578505_579959	DNA-binding CsgD family transcriptional regulator	2910825348	Eggerthella sp. NSJ-70	1		12
2910827974	Ga0477690_06_58450_59982	DNA-binding CsgD family transcriptional regulator	2910825348	Eggerthella sp. NSJ-70	1		12
2910826993	Ga0477690_03_154612_156051	DNA-binding CsgD family transcriptional regulator	2910825348	Eggerthella sp. NSJ-70	1		12
2910827091	Ga0477690_03_276460_277872	DNA-binding CsgD family transcriptional regulator	2910825348	Eggerthella sp. NSJ-70	1		11
2910828413	Ga0477690_08_114462_115892	DNA-binding CsgD family transcriptional regulator	2910825348	Eggerthella sp. NSJ-70	1		12
2910826558	Ga0477690_02_308147_309598	DNA-binding CsgD family transcriptional regulator	2910825348	Eggerthella sp. NSJ-70	1		12
2910827955	Ga0477690_06_39831_41330	DNA-binding CsgD family transcriptional regulator	2910825348	Eggerthella sp. NSJ-70	1		11
2910826992	Ga0477690_03_152977_154506	DNA-binding CsgD family transcriptional regulator	2910825348	Eggerthella sp. NSJ-70	1		12
2910826694	Ga0477690_02_465794_467311	DNA-binding CsgD family transcriptional regulator	2910825348	Eggerthella sp. NSJ-70	1		12
2910826957	Ga0477690_03_113465_114997	DNA-binding CsgD family transcriptional regulator	2910825348	Eggerthella sp. NSJ-70	1		12
2910825576	Ga0477690_01_255001_256455	DNA-binding CsgD family transcriptional regulator	2910825348	Eggerthella sp. NSJ-70	1		12
2910827471	Ga0477690_04_268546_270282	DNA-binding CsgD family transcriptional regulator	2910825348	Eggerthella sp. NSJ-70	1		12
2910827036	Ga0477690_03_213783_215387	DNA-binding CsgD family transcriptional regulator	2910825348	Eggerthella sp. NSJ-70	1		12
2910827752	Ga0477690_05_178523_180028	DNA-binding CsgD family transcriptional regulator	2910825348	Eggerthella sp. NSJ-70	1		12
2910828564	Ga0477690_10_11656_13131	DNA-binding CsgD family transcriptional regulator	2910825348	Eggerthella sp. NSJ-70	1		12
2910827521	Ga0477690_04_338876_340387	DNA-binding CsgD family transcriptional regulator	2910825348	Eggerthella sp. NSJ-70	1		12
2910827074	Ga0477690_03_259969_261390	DNA-binding CsgD family transcriptional regulator	2910825348	Eggerthella sp. NSJ-70	1		11
2910825598	Ga0477690_01_286592_288133	DNA-binding CsgD family transcriptional regulator	2910825348	Eggerthella sp. NSJ-70	1		12
2910826535	Ga0477690_02_279740_281170	DNA-binding CsgD family transcriptional regulator	2910825348	Eggerthella sp. NSJ-70	1		12
2910826972	Ga0477690_03_132527_134089	DNA-binding CsgD family transcriptional regulator	2910825348	Eggerthella sp. NSJ-70	1		12
2910827003	Ga0477690_03_172158_173642	DNA-binding CsgD family transcriptional regulator	2910825348	Eggerthella sp. NSJ-70	1		12
2910826807	Ga0477690_02_600487_601959	DNA-binding CsgD family transcriptional regulator	2910825348	Eggerthella sp. NSJ-70	1		10
2910826428	Ga0477690_02_139693_141195	DNA-binding CsgD family transcriptional regulator	2910825348	Eggerthella sp. NSJ-70	1		12
2910827515	Ga0477690_04_329834_331339	DNA-binding CsgD family transcriptional regulator	2910825348	Eggerthella sp. NSJ-70	1		12
2910827578	Ga0477690_04_408481_409980	DNA-binding CsgD family transcriptional regulator/cbb3-type cytochrome oxidase subunit 3	2910825348	Eggerthella sp. NSJ-70	1		12
2910825798	Ga0477690_01_506856_508319	DNA-binding CsgD family transcriptional regulator/heme/copper-type cytochrome/quinol oxidase subunit 4	2910825348	Eggerthella sp. NSJ-70	1		11
2910828551	Ga0477690_09_119403_121019	DNA-binding CsgD family transcriptional regulator/membrane protein DedA with SNARE-associated domain	2910825348	Eggerthella sp. NSJ-70	1		12
2910827443	Ga0477690_04_235530_236984	DNA-binding CsgD family transcriptional regulator/MFS family permease	2910825348	Eggerthella sp. NSJ-70	1		11
2910826911	Ga0477690_03_58498_60033	DNA-binding CsgD family transcriptional regulator/MFS family permease	2910825348	Eggerthella sp. NSJ-70	1		12
2910825709	Ga0477690_01_402628_404169	DNA-binding CsgD family transcriptional regulator/MFS family permease	2910825348	Eggerthella sp. NSJ-70	1		12
2910826403	Ga0477690_02_111348_112841	DNA-binding CsgD family transcriptional regulator/MFS family permease	2910825348	Eggerthella sp. NSJ-70	1		11
2910826470	Ga0477690_02_198896_200491	DNA-binding CsgD family transcriptional regulator/MFS family permease	2910825348	Eggerthella sp. NSJ-70	1		12
2910828586	Ga0477690_10_37470_38993	DNA-binding CsgD family transcriptional regulator/MFS family permease	2910825348	Eggerthella sp. NSJ-70	1		12
2910825975	Ga0477690_01_707648_709072	DNA-binding CsgD family transcriptional regulator/MFS family permease	2910825348	Eggerthella sp. NSJ-70	1		10
2910826768	Ga0477690_02_552688_554136	DNA-binding CsgD family transcriptional regulator/MFS family permease	2910825348	Eggerthella sp. NSJ-70	1		12
2910826500	Ga0477690_02_235270_236820	DNA-binding CsgD family transcriptional regulator/MFS family permease	2910825348	Eggerthella sp. NSJ-70	1		12
2910825606	Ga0477690_01_299913_301346	DNA-binding CsgD family transcriptional regulator/MFS family permease	2910825348	Eggerthella sp. NSJ-70	1		12
2910827676	Ga0477690_05_93892_95295	DNA-binding CsgD family transcriptional regulator/MFS family permease	2910825348	Eggerthella sp. NSJ-70	1		11
2910827555	Ga0477690_04_379388_380869	DNA-binding CsgD family transcriptional regulator/MFS family permease	2910825348	Eggerthella sp. NSJ-70	1		12
2910826457	Ga0477690_02_182296_183900	DNA-binding CsgD family transcriptional regulator/MFS family permease	2910825348	Eggerthella sp. NSJ-70	1		11
2910827486	Ga0477690_04_289203_290660	DNA-binding CsgD family transcriptional regulator/MFS family permease	2910825348	Eggerthella sp. NSJ-70	1		12
2910826053	Ga0477690_01_795044_796507	DNA-binding CsgD family transcriptional regulator/MFS family permease	2910825348	Eggerthella sp. NSJ-70	1		12
2910828806	Ga0477690_17_485_2017	DNA-binding CsgD family transcriptional regulator/MFS family permease	2910825348	Eggerthella sp. NSJ-70	1		12
2910825765	Ga0477690_01_470975_472396	DNA-binding CsgD family transcriptional regulator/multidrug transporter EmrE-like cation transporter	2910825348	Eggerthella sp. NSJ-70	1		12
2910827795	Ga0477690_05_225946_227355	DNA-binding CsgD family transcriptional regulator/uncharacterized membrane protein	2910825348	Eggerthella sp. NSJ-70	1		12
2910826937	Ga0477690_03_88665_90242	DNA-binding CsgD family transcriptional regulator/uncharacterized protein with PQ loop repeat	2910825348	Eggerthella sp. NSJ-70	1		12
2910826339	Ga0477690_02_33369_34967	DNA-binding CsgD family transcriptional regulator/uncharacterized protein YhhL (DUF1145 family)	2910825348	Eggerthella sp. NSJ-70	1		12
2910826919	Ga0477690_03_68997_70478	DNA-binding NarL/FixJ family response regulator	2910825348	Eggerthella sp. NSJ-70	1		11
2910827033	Ga0477690_03_209466_210902	DNA-binding NarL/FixJ family response regulator	2910825348	Eggerthella sp. NSJ-70	1		12
2910826810	Ga0477690_02_604184_605986	DNA-binding NarL/FixJ family response regulator	2910825348	Eggerthella sp. NSJ-70	1		12
2910828346	Ga0477690_08_28694_30124	DNA-binding NarL/FixJ family response regulator	2910825348	Eggerthella sp. NSJ-70	1		12
651017751	EGYY_26060	DNA-binding HTH domain-containing protein	650716034	Eggerthella sp. YY7918	1	YP_004712011	12
651016315	EGYY_10170	DNA-binding HTH domain-containing protein	650716034	Eggerthella sp. YY7918	1	YP_004710600	12
651017518	EGYY_23040	DNA-binding HTH domain-containing protein	650716034	Eggerthella sp. YY7918	1	YP_004711778	12
651017070	EGYY_18020	DNA-binding HTH domain-containing protein	650716034	Eggerthella sp. YY7918	1	YP_004711338	12
651017813	EGYY_26710	DNA-binding HTH domain-containing protein	650716034	Eggerthella sp. YY7918	1	YP_004712071	12
651017363	EGYY_21340	DNA-binding HTH domain-containing protein	650716034	Eggerthella sp. YY7918	1	YP_004711625	12
651017788	EGYY_26440	DNA-binding HTH domain-containing protein	650716034	Eggerthella sp. YY7918	1	YP_004712046	12
651016382	EGYY_10840	DNA-binding HTH domain-containing protein	650716034	Eggerthella sp. YY7918	1	YP_004710663	12
651017948	EGYY_28260	DNA-binding HTH domain-containing protein	650716034	Eggerthella sp. YY7918	1	YP_004712205	12
651015612	EGYY_02700	DNA-binding HTH domain-containing protein	650716034	Eggerthella sp. YY7918	1	YP_004709907	12
651018018	EGYY_29060	DNA-binding HTH domain-containing protein	650716034	Eggerthella sp. YY7918	1	YP_004712272	11
651016982	EGYY_17100	DNA-binding HTH domain-containing protein	650716034	Eggerthella sp. YY7918	1	YP_004711251	10
651016112	EGYY_08090	hypothetical protein	650716034	Eggerthella sp. YY7918	1	YP_004710405	12
651017119	EGYY_18530	hypothetical protein	650716034	Eggerthella sp. YY7918	1	YP_004711387	12
651015674	EGYY_03350	hypothetical protein	650716034	Eggerthella sp. YY7918	1	YP_004709969	11
651017776	EGYY_26320	hypothetical protein	650716034	Eggerthella sp. YY7918	1	YP_004712034	10
651017988	EGYY_28680	hypothetical protein	650716034	Eggerthella sp. YY7918	1	YP_004712243	12
651017679	EGYY_24690	hypothetical protein	650716034	Eggerthella sp. YY7918	1	YP_004711939	11
651017491	EGYY_22770	hypothetical protein	650716034	Eggerthella sp. YY7918	1	YP_004711751	12
651017494	EGYY_22800	hypothetical protein	650716034	Eggerthella sp. YY7918	1	YP_004711754	12
651017603	EGYY_23930	hypothetical protein	650716034	Eggerthella sp. YY7918	1	YP_004711863	12
651015932	EGYY_06150	hypothetical protein	650716034	Eggerthella sp. YY7918	1	YP_004710227	12
651015893	EGYY_05740	hypothetical protein	650716034	Eggerthella sp. YY7918	1	YP_004710188	12
651017616	EGYY_24060	hypothetical protein	650716034	Eggerthella sp. YY7918	1	YP_004711876	12
651017891	EGYY_27550	hypothetical protein	650716034	Eggerthella sp. YY7918	1	YP_004712148	12
651015471	EGYY_01030	hypothetical protein	650716034	Eggerthella sp. YY7918	1	YP_004709770	10
651015738	EGYY_04090	hypothetical protein	650716034	Eggerthella sp. YY7918	1	YP_004710033	12
651017514	EGYY_23000	hypothetical protein	650716034	Eggerthella sp. YY7918	1	YP_004711774	12
651015504	EGYY_01480	hypothetical protein	650716034	Eggerthella sp. YY7918	1	YP_004709802	12
651017782	EGYY_26380	hypothetical protein	650716034	Eggerthella sp. YY7918	1	YP_004712040	12
651015891	EGYY_05720	hypothetical protein	650716034	Eggerthella sp. YY7918	1	YP_004710186	10
651017839	EGYY_26990	hypothetical protein	650716034	Eggerthella sp. YY7918	1	YP_004712097	12
651017849	EGYY_27090	hypothetical protein	650716034	Eggerthella sp. YY7918	1	YP_004712107	12
651015777	EGYY_04580	hypothetical protein	650716034	Eggerthella sp. YY7918	1	YP_004710072	12
651017464	EGYY_22500	hypothetical protein	650716034	Eggerthella sp. YY7918	1	YP_004711725	12
651016920	EGYY_16480	hypothetical protein	650716034	Eggerthella sp. YY7918	1	YP_004711189	10
651015607	EGYY_02650	hypothetical protein	650716034	Eggerthella sp. YY7918	1	YP_004709902	12
651017634	EGYY_24240	hypothetical protein	650716034	Eggerthella sp. YY7918	1	YP_004711894	10
651017667	EGYY_24570	response regulator	650716034	Eggerthella sp. YY7918	1	YP_004711927	12
651015643	EGYY_03020	response regulator	650716034	Eggerthella sp. YY7918	1	YP_004709938	12
651017427	EGYY_21990	response regulator	650716034	Eggerthella sp. YY7918	1	YP_004711689	12
651015770	EGYY_04510	response regulator	650716034	Eggerthella sp. YY7918	1	YP_004710065	12
651016125	EGYY_08240	response regulator	650716034	Eggerthella sp. YY7918	1	YP_004710418	12
651017670	EGYY_24600	response regulator	650716034	Eggerthella sp. YY7918	1	YP_004711930	12
651017511	EGYY_22970	response regulator	650716034	Eggerthella sp. YY7918	1	YP_004711771	12
651017537	EGYY_23250	response regulator	650716034	Eggerthella sp. YY7918	1	YP_004711797	12
651015639	EGYY_02980	response regulator	650716034	Eggerthella sp. YY7918	1	YP_004709934	12
2792293924	Ga0308513_121941	DNA-binding CsgD family transcriptional regulator	2791355006	Eggerthella timonensis Marseille-P3135	1		10
2792295323	Ga0308513_123343	DNA-binding CsgD family transcriptional regulator	2791355006	Eggerthella timonensis Marseille-P3135	1		12
2792292781	Ga0308513_12796	DNA-binding CsgD family transcriptional regulator	2791355006	Eggerthella timonensis Marseille-P3135	1		10
2792292531	Ga0308513_12545	DNA-binding CsgD family transcriptional regulator	2791355006	Eggerthella timonensis Marseille-P3135	1		12
2792295273	Ga0308513_123293	regulatory LuxR family protein	2791355006	Eggerthella timonensis Marseille-P3135	1		12
2792293250	Ga0308513_121266	regulatory LuxR family protein	2791355006	Eggerthella timonensis Marseille-P3135	1		12
2792292302	Ga0308513_12316	regulatory LuxR family protein	2791355006	Eggerthella timonensis Marseille-P3135	1		12
2792293437	Ga0308513_121454	regulatory LuxR family protein	2791355006	Eggerthella timonensis Marseille-P3135	1		12
2792293333	Ga0308513_121349	regulatory LuxR family protein	2791355006	Eggerthella timonensis Marseille-P3135	1		11
2792292038	Ga0308513_1252	regulatory LuxR family protein	2791355006	Eggerthella timonensis Marseille-P3135	1		12
2792294856	Ga0308513_122876	regulatory LuxR family protein	2791355006	Eggerthella timonensis Marseille-P3135	1		12
2792294324	Ga0308513_122341	regulatory LuxR family protein	2791355006	Eggerthella timonensis Marseille-P3135	1		12
2792294082	Ga0308513_122099	regulatory LuxR family protein	2791355006	Eggerthella timonensis Marseille-P3135	1		12
2792292839	Ga0308513_12854	regulatory LuxR family protein	2791355006	Eggerthella timonensis Marseille-P3135	1		12
2792292088	Ga0308513_12102	regulatory LuxR family protein	2791355006	Eggerthella timonensis Marseille-P3135	1		10
2792293847	Ga0308513_121864	regulatory LuxR family protein	2791355006	Eggerthella timonensis Marseille-P3135	1		12
2792292765	Ga0308513_12780	regulatory LuxR family protein	2791355006	Eggerthella timonensis Marseille-P3135	1		12
2792292029	Ga0308513_1243	regulatory LuxR family protein	2791355006	Eggerthella timonensis Marseille-P3135	1		12
2792292994	Ga0308513_121009	regulatory LuxR family protein	2791355006	Eggerthella timonensis Marseille-P3135	1		12
2792293756	Ga0308513_121773	regulatory LuxR family protein	2791355006	Eggerthella timonensis Marseille-P3135	1		12
2792292813	Ga0308513_12828	regulatory LuxR family protein	2791355006	Eggerthella timonensis Marseille-P3135	1		12
2792292843	Ga0308513_12858	regulatory LuxR family protein	2791355006	Eggerthella timonensis Marseille-P3135	1		12
2792292835	Ga0308513_12850	regulatory LuxR family protein	2791355006	Eggerthella timonensis Marseille-P3135	1		12
2792295285	Ga0308513_123305	regulatory LuxR family protein	2791355006	Eggerthella timonensis Marseille-P3135	1		12
2792292924	Ga0308513_12939	regulatory LuxR family protein	2791355006	Eggerthella timonensis Marseille-P3135	1		12
2792292251	Ga0308513_12265	regulatory LuxR family protein	2791355006	Eggerthella timonensis Marseille-P3135	1		12
[truncated: 1,262 more rows]
