# Supplementary material for: Genetic manipulation of the human gut bacterium Eggerthella lenta reveals a widespread family of transcriptional regulators
Source: Nat Commun. 2022 Dec 9;13:7624. doi: 10.1038/s41467-022-33576-3 (PMC9734109; doi:10.1038/s41467-022-33576-3)
Supplement: Supplementary file 6 — Supplementary Dataset 4 [file 41467_2022_33576_MOESM6_ESM.xlsx]

## Sheet: 10-12 TM LuxRs
Entry	Protein names	Gene Names	Organism	Length	TM helix
A0A0A2W5Q9	Histidine kinase, EC 2.7.13.3	BBAD15_g246	Beauveria bassiana D1-5	1742	12
A0A0A2W4C7	Regulatory protein uhpC	BBAD15_g700	Beauveria bassiana D1-5	1033	10
A0A0A8B8M1	HTH luxR-type domain-containing protein	JI75_00825	Berryella intestinalis	546	11
A0A0A8B985	HTH luxR-type domain-containing protein	JI75_02220	Berryella intestinalis	499	11
A0A0F2NQL0	HTH luxR-type domain-containing protein	VR68_01325	Peptococcaceae bacterium BRH_c4a	481	11
A0A101VP48	HTH luxR-type domain-containing protein	APF84_16805	Gracilibacter sp. BRH_c7a	475	11
A0A163LC92	Uncharacterized protein	ST47_g1267	Didymella rabiei (Chickpea ascochyta blight fungus) (Mycosphaerella rabiei)	761	10
A0A1F3IN58	Phosphate transporter	A2W99_08480	Bacteroidetes bacterium GWF2_33_16	582	10
A0A1Y3UC17	HTH luxR-type domain-containing protein	B5G20_08625	Collinsella sp. An7	548	10
A0A1Y4G6W2	HTH luxR-type domain-containing protein	B5F40_13125	Gordonibacter sp. An230	540	12
A0A2K2U7N0	HTH luxR-type domain-containing protein	C2L80_02515	Rubneribacter badeniensis	528	12
A0A2K2UBK6	HTH luxR-type domain-containing protein	C2L71_06345	Enteroscipio rubneri	537	11
A0A2V2EDY2	HTH luxR-type domain-containing protein	DBX56_06390	Coriobacteriia bacterium	540	12
A0A369L6X5	HTH luxR-type domain-containing protein	C1879_12100	Paraeggerthella hongkongensis	579	12
A0A369LHS0	HTH luxR-type domain-containing protein	C1881_06485	Slackia isoflavoniconvertens	540	10
A0A369LNJ3	HTH luxR-type domain-containing protein	C1881_03830	Slackia isoflavoniconvertens	590	12
A0A369LPN4	HTH luxR-type domain-containing protein	C1878_10920	Gordonibacter sp. 28C	567	11
A0A369LUG9	HTH luxR-type domain-containing protein	C1878_07065	Gordonibacter sp. 28C	505	12
A0A369LVE4	HTH luxR-type domain-containing protein	C1878_05755	Gordonibacter sp. 28C	623	11
A0A369LX65	HTH luxR-type domain-containing protein	C1878_02840	Gordonibacter sp. 28C	564	12
A0A369LY93	HTH luxR-type domain-containing protein	C1878_04670	Gordonibacter sp. 28C	542	12
A0A369NYH9	HTH luxR-type domain-containing protein	C1850_08950	Adlercreutzia equolifaciens subsp. celatus	517	12
A0A369P7S0	HTH luxR-type domain-containing protein	C1850_00245	Adlercreutzia equolifaciens subsp. celatus	556	10
A0A369PA34	HTH luxR-type domain-containing protein	CQJ32_02515	Adlercreutzia equolifaciens subsp. celatus	517	12
A0A3N0AEF4	HTH luxR-type domain-containing protein	DMP07_07475	Slackia faecicanis	563	10
A0A3N0ASW8	HTH luxR-type domain-containing protein	DMP10_06975	Adlercreutzia equolifaciens subsp. celatus DSM 18785	587	10
A0A3N0ATD8	HTH luxR-type domain-containing protein	DMP10_05920	Adlercreutzia equolifaciens subsp. celatus DSM 18785	510	12
A0A3N0AZM8	HTH luxR-type domain-containing protein	DMP06_05165	Slackia equolifaciens	508	12
A0A3N0AZW8	HTH luxR-type domain-containing protein	DMP10_00760	Adlercreutzia equolifaciens subsp. celatus DSM 18785	521	10
A0A3N0II30	HTH luxR-type domain-containing protein	DMP05_02575	Slackia isoflavoniconvertens	630	12
A0A4Q2JYM8	HTH luxR-type domain-containing protein	ET524_06550	Senegalimassilia faecalis	664	12
A0A4T9T9Q4	HTH luxR-type domain-containing protein	E5982_04905	Parvibacter caecicola	520	12
A0A523BX79	HTH luxR-type domain-containing protein	D9V47_10845	Clostridia bacterium	658	11
A0A5M3VWI8	HTH luxR-type domain-containing protein	Acor_11840	Acrocarpospora corrugata	475	10
A0A6F8SHX7	HTH luxR-type domain-containing protein	ADCFC_03280	Adlercreutzia hattorii	539	12
A0A6F8SJW1	HTH luxR-type domain-containing protein	ADCFC_03890	Adlercreutzia hattorii	558	12
A0A6F8SK37	HTH luxR-type domain-containing protein	ADCFC_07390	Adlercreutzia hattorii	510	12
A0A6F8SKU6	HTH luxR-type domain-containing protein	ADCFC_05840	Adlercreutzia hattorii	539	12
A0A6F8SNA5	HTH luxR-type domain-containing protein	ADCFC_20820	Adlercreutzia hattorii	631	11
A0A6F8SP14	HTH luxR-type domain-containing protein	ADCFC_19840	Adlercreutzia hattorii	513	12
A0A6F8SPA7	HTH luxR-type domain-containing protein	ADCFC_18870	Adlercreutzia hattorii	598	11
A0A6L8Q544	HTH luxR-type domain-containing protein	FM068_07295	Adlercreutzia equolifaciens	598	10
A0A6M8J4F7	HTH luxR-type domain-containing protein	HLV38_04805	Eggerthellaceae bacterium zg-1050	639	12
A0A6N8JM99	HTH luxR-type domain-containing protein	GKZ27_04255	Adlercreutzia mucosicola	508	12
A0A7C6I1D2	Phosphate transporter	GXZ56_12505	Bacteroidales bacterium	585	11
A0A7K3Y137	HTH luxR-type domain-containing protein	GMI70_08700	Eggerthellaceae bacterium zg-893	549	12
A0A7T7M9C4	Response regulator	JG540_10035	Actinomyces weissii	1043	10
A0A812HYB6	LcfB protein	lcfB SMICCKB8_LOCUS1193	Symbiodinium sp. KB8	1909	12
A0A812JKP1	LcfB protein	lcfB SLIN2456_LOCUS3742	Symbiodinium sp. CCMP2456	1889	12
A0A812Z5E8	LcfB protein	lcfB SNEC2469_LOCUS24047	Symbiodinium necroappetens	1897	12
F7UVZ7	Response regulator	CitB EGYY_22970	Eggerthella sp. (strain YY7918)	497	11
F7UW00	HTH luxR-type domain-containing protein	EGYY_23000	Eggerthella sp. (strain YY7918)	534	12
K0YUS4	HTH luxR-type domain-containing protein	HMPREF9451_01747	Slackia piriformis YIT 12062	493	12
K0YWD3	HTH luxR-type domain-containing protein	HMPREF9451_01320	Slackia piriformis YIT 12062	544	10
K0ZAX3	HTH luxR-type domain-containing protein	HMPREF9451_00153	Slackia piriformis YIT 12062	512	11
K0ZAZ8	HTH luxR-type domain-containing protein	HMPREF9451_00163	Slackia piriformis YIT 12062	493	11
R9KTM2	HTH luxR-type domain-containing protein	C811_02349	Adlercreutzia caecimuris B7	611	12
R9KUE6	HTH luxR-type domain-containing protein	C811_02373	Adlercreutzia caecimuris B7	618	11
R9KWV7	HTH luxR-type domain-containing protein	C811_01462	Adlercreutzia caecimuris B7	682	11
A0A096LGM0	HTH luxR-type domain-containing protein	HMPREF9463_00128	Collinsella sp. 4_8_47FAA	514	12
A0A0A8B1M5	LuxR family transcriptional regulator	JI75_00410	Berryella intestinalis	470	12
A0A0A8B1R2	HTH luxR-type domain-containing protein	JI75_00610	Berryella intestinalis	480	12
A0A0A8B1Z5	HTH luxR-type domain-containing protein	JI75_00675	Berryella intestinalis	545	12
A0A0A8B210	HTH luxR-type domain-containing protein	JI75_00550	Berryella intestinalis	516	11
A0A0A8B242	LuxR family transcriptional regulator	JI75_00725	Berryella intestinalis	494	11
A0A0A8B416	HTH luxR-type domain-containing protein	JI75_05070	Berryella intestinalis	487	11
A0A0A8B4P7	HTH luxR-type domain-containing protein	JI75_06665	Berryella intestinalis	476	12
A0A0A8B4Q3	LuxR family transcriptional regulator	JI75_07155	Berryella intestinalis	487	12
A0A0A8B4V8	HTH luxR-type domain-containing protein	JI75_03435	Berryella intestinalis	474	11
A0A0A8B593	HTH luxR-type domain-containing protein	JI75_08360	Berryella intestinalis	533	11
A0A0A8B5F4	HTH luxR-type domain-containing protein	JI75_04545	Berryella intestinalis	506	10
A0A0A8B6Y1	HTH luxR-type domain-containing protein	JI75_07680	Berryella intestinalis	478	10
A0A0A8B744	HTH luxR-type domain-containing protein	JI75_08090	Berryella intestinalis	482	11
A0A0A8B8F4	LuxR family transcriptional regulator	JI75_00500	Berryella intestinalis	483	11
A0A0A8BBR8	HTH luxR-type domain-containing protein	JI75_07730	Berryella intestinalis	479	11
A0A0B5FII2	HTH luxR-type domain-containing protein	GSUB_12030	Geoalkalibacter subterraneus	447	10
A0A0C1QLL6	LuxR family transcriptional regulator	SE37_01985	Geobacter soli	430	11
A0A0C2HLL6	HTH luxR-type domain-containing protein	GFER_05220	Geoalkalibacter ferrihydriticus DSM 17813	445	10
A0A0D8IGT4	Transcriptional regulator, LuxR family	CACET_c08890	Clostridium aceticum	478	12
A0A0F2NHK0	HTH luxR-type domain-containing protein	VR68_06965	Peptococcaceae bacterium BRH_c4a	470	12
A0A0F2Q5M5	HTH luxR-type domain-containing protein	VR72_08835	Clostridiaceae bacterium BRH_c20a	468	12
A0A0F2Q863	HTH luxR-type domain-containing protein	VR72_09295	Clostridiaceae bacterium BRH_c20a	469	12
A0A0F2QU32	HTH luxR-type domain-containing protein	VR64_18130	Desulfatitalea sp. BRH_c12	450	11
A0A0J1DJ52	LuxR family transcriptional regulator	AA931_10530	Peptococcaceae bacterium 1109	474	12
A0A0M2NNV5	HTH luxR-type domain-containing protein	CHK_0433	Christensenella hongkongensis	478	12
A0A0M6WYI4	HTH luxR-type domain-containing protein	RIL183_30121	Roseburia inulinivorans	458	11
A0A0P8WR58	Transcriptional regulatory protein DegU	degU_1 OXPF_15320	Oxobacter pfennigii	470	12
A0A0S3QVX6	LuxR family transcriptional regulator	TST_1698	Thermosulfidibacter takaii (strain DSM 17441 / JCM 13301 / NBRC 103674 / ABI70S6)	369	10
A0A0S3QVY6	LuxR family transcriptional regulator	TST_1700	Thermosulfidibacter takaii (strain DSM 17441 / JCM 13301 / NBRC 103674 / ABI70S6)	427	12
A0A0U1L453	HTH luxR-type domain-containing protein	SpAn4DRAFT_0561	Sporomusa ovata	479	12
A0A0U9HBW0	Regulatory protein, luxR family	TSYNT_5103	Tepidanaerobacter syntrophicus	483	12
A0A0U9HMH5	Regulatory protein, luxR family	TSYNT_850	Tepidanaerobacter syntrophicus	480	12
A0A0X8JHV0	HTH luxR-type domain-containing protein	AXF13_01120	Desulfovibrio fairfieldensis	517	10
A0A101W630	HTH luxR-type domain-containing protein	APF84_09675	Gracilibacter sp. BRH_c7a	481	12
A0A101WSI4	Helix-turn-helix transcriptional regulator	APF81_16930	Desulfosporosinus sp. BRH_c37	467	11
A0A117SCS6	HTH luxR-type domain-containing protein	APF84_09735	Gracilibacter sp. BRH_c7a	473	12
A0A124IGT7	HTH luxR-type domain-containing protein	APF76_16885	Desulfitibacter sp. BRH_c19	502	12
A0A133Z8R2	Putative ATP synthase F0, A subunit	HMPREF3190_01015	Coriobacteriales bacterium DNF00809	508	12
A0A133ZCE6	Transcriptional regulator, LuxR family	HMPREF3190_00701	Coriobacteriales bacterium DNF00809	589	11
A0A133ZFS0	Transcriptional regulator, LuxR family	HMPREF3190_00105	Coriobacteriales bacterium DNF00809	565	11
A0A133ZG52	Transcriptional regulator, LuxR family	HMPREF3190_00048	Coriobacteriales bacterium DNF00809	583	11
A0A134A931	Transcriptional regulator, LuxR family	HMPREF1868_00044	Olsenella sp. DNF00959	771	12
A0A136Q5V2	Transcriptional regulator, LuxR family	HMPREF3293_01081	Christensenella minuta	481	12
A0A143WWG6	Transcriptional regulator MalT	BN3658_00041	Coriobacteriaceae bacterium CHKCI002	491	11
A0A143WWH2	Putative HTH-type transcriptional regulator/MT0914	BN3658_00005	Coriobacteriaceae bacterium CHKCI002	489	12
A0A143WXH1	Transcriptional regulator MalT	BN3658_00216	Coriobacteriaceae bacterium CHKCI002	491	11
A0A143WXK5	Transcriptional regulator MalT	BN3658_00232	Coriobacteriaceae bacterium CHKCI002	514	12
A0A143WZ94	Transcriptional regulator FimZ	BN3658_00435	Coriobacteriaceae bacterium CHKCI002	526	11
A0A143WZG5	Bacterial regulatory proteins, luxR family	BN3658_00483	Coriobacteriaceae bacterium CHKCI002	504	11
A0A143WZG6	Bacterial regulatory proteins, luxR family	BN3658_00447	Coriobacteriaceae bacterium CHKCI002	546	12
A0A143WZS8	Transcriptional regulator MalT	BN3658_00190	Coriobacteriaceae bacterium CHKCI002	466	12
A0A143WZZ0	Transcriptional regulator NarP	BN3658_00558	Coriobacteriaceae bacterium CHKCI002	478	12
A0A143X043	Transcriptional regulator NarL	BN3658_00528	Coriobacteriaceae bacterium CHKCI002	490	12
A0A143X044	Response regulator protein TmoT	tmoT BN3658_00234	Coriobacteriaceae bacterium CHKCI002	507	12
A0A143X0H7	Transcriptional regulator MalT	BN3658_00570	Coriobacteriaceae bacterium CHKCI002	483	11
A0A143X155	Transcriptional regulator NarL	BN3658_00721	Coriobacteriaceae bacterium CHKCI002	526	10
A0A143X172	Transcriptional regulator MalT	BN3658_00697	Coriobacteriaceae bacterium CHKCI002	539	12
A0A143X1B0	Transcriptional regulator FimZ	BN3658_00692	Coriobacteriaceae bacterium CHKCI002	493	12
A0A143X290	Transcriptional regulator MalT	BN3658_00817	Coriobacteriaceae bacterium CHKCI002	568	11
A0A143X2P1	Transcriptional regulator MalT	BN3658_00885	Coriobacteriaceae bacterium CHKCI002	503	12
A0A143X364	Transcriptional regulator MalT	BN3658_00968	Coriobacteriaceae bacterium CHKCI002	521	12
A0A143X3M1	Transcriptional regulator FimZ	BN3658_01120	Coriobacteriaceae bacterium CHKCI002	516	12
A0A143X3R5	Transcriptional regulatory protein DegU	degU_2 BN3658_01035	Coriobacteriaceae bacterium CHKCI002	482	12
A0A143X3R6	Transcriptional regulator MalT	BN3658_01118	Coriobacteriaceae bacterium CHKCI002	487	11
A0A143X3X5	Transcriptional regulator NarL	BN3658_01110	Coriobacteriaceae bacterium CHKCI002	485	12
A0A143X426	DNA-binding transcriptional regulator CsgD	BN3658_01084	Coriobacteriaceae bacterium CHKCI002	519	10
A0A143X438	Transcriptional regulator NarL	BN3658_01088	Coriobacteriaceae bacterium CHKCI002	476	10
A0A143X476	Transcriptional regulator MalT	BN3658_01114	Coriobacteriaceae bacterium CHKCI002	531	12
A0A143X4C2	Transcriptional regulator MalT	BN3658_01198	Coriobacteriaceae bacterium CHKCI002	491	10
A0A143X4K4	Transcriptional regulator MalT	BN3658_01148	Coriobacteriaceae bacterium CHKCI002	485	12
A0A143X4Z8	Transcriptional regulator FimZ	BN3658_01216	Coriobacteriaceae bacterium CHKCI002	497	11
A0A143X5D4	Transcriptional regulator MalT	BN3658_01271	Coriobacteriaceae bacterium CHKCI002	490	12
A0A143X5H0	Transcriptional regulator MalT	BN3658_01266	Coriobacteriaceae bacterium CHKCI002	510	12
A0A143X5Q8	Putative HTH-type transcriptional regulator/MT0914	BN3658_01325	Coriobacteriaceae bacterium CHKCI002	484	10
A0A143X662	Transcriptional regulator MalT	BN3658_01494	Coriobacteriaceae bacterium CHKCI002	511	12
A0A143X669	Transcriptional regulatory protein LiaR	liaR_3 BN3658_01384	Coriobacteriaceae bacterium CHKCI002	487	12
A0A143X681	DNA-binding transcriptional regulator CsgD	BN3658_01502	Coriobacteriaceae bacterium CHKCI002	508	12
A0A143X6J4	Transcriptional regulator MalT	BN3658_01550	Coriobacteriaceae bacterium CHKCI002	515	11
A0A143X6L9	Transcriptional regulator MalT	BN3658_01424	Coriobacteriaceae bacterium CHKCI002	463	11
A0A143X6N3	Transcriptional regulatory protein LiaR	liaR_4 BN3658_01431	Coriobacteriaceae bacterium CHKCI002	467	10
A0A143X718	Transcriptional regulator MalT	BN3658_01490	Coriobacteriaceae bacterium CHKCI002	504	12
A0A143X739	Bacterial regulatory proteins, luxR family	BN3658_01636	Coriobacteriaceae bacterium CHKCI002	555	12
A0A143X7P6	Bacterial regulatory proteins, luxR family	BN3662_02894	Clostridiales bacterium CHKCI006	471	12
A0A143X7X1	Putative transcriptional regulatory protein NarL	narL_3 BN3658_01632	Coriobacteriaceae bacterium CHKCI002	504	12
A0A143X8A2	Putative HTH-type transcriptional regulator/MT0914	BN3658_01646	Coriobacteriaceae bacterium CHKCI002	501	12
A0A143X8A9	Transcriptional regulator MalT	BN3658_01733	Coriobacteriaceae bacterium CHKCI002	528	12
A0A143X8D3	Transcriptional regulator NarL	BN3658_01841	Coriobacteriaceae bacterium CHKCI002	470	12
A0A143X8E1	Transcriptional regulator NarL	BN3658_01835	Coriobacteriaceae bacterium CHKCI002	469	12
A0A143X8M6	DNA-binding transcriptional regulator CsgD	BN3658_01684	Coriobacteriaceae bacterium CHKCI002	507	12
A0A143X8T5	HTH-type transcriptional regulator MalT	malT_2 BN3658_01942	Coriobacteriaceae bacterium CHKCI002	492	11
A0A143X8Z0	Transcriptional regulator FimZ	BN3658_01730	Coriobacteriaceae bacterium CHKCI002	524	12
A0A143X8Z1	Transcriptional regulator MalT	BN3658_02003	Coriobacteriaceae bacterium CHKCI002	525	12
A0A143X9W9	Transcriptional regulator NarL	BN3658_02339	Coriobacteriaceae bacterium CHKCI002	487	12
A0A143XA38	Transcriptional regulator MalT	BN3658_02151	Coriobacteriaceae bacterium CHKCI002	492	10
A0A143XA55	Transcriptional regulator FimZ	BN3658_02171	Coriobacteriaceae bacterium CHKCI002	508	12
A0A143XAF5	Putative transcriptional regulator	BN3658_02137	Coriobacteriaceae bacterium CHKCI002	469	12
A0A143XAJ9	Transcriptional regulator MalT	BN3658_02096	Coriobacteriaceae bacterium CHKCI002	479	12
A0A143XB52	Transcriptional regulator NarL	BN3658_02290	Coriobacteriaceae bacterium CHKCI002	529	12
A0A143XBC1	Transcriptional regulator FimZ	BN3658_02350	Coriobacteriaceae bacterium CHKCI002	565	12
A0A143XBR6	Transcriptional regulator NarL	BN3658_02675	Coriobacteriaceae bacterium CHKCI002	643	11
A0A143XBS6	Transcriptional regulator NarL	BN3658_02528	Coriobacteriaceae bacterium CHKCI002	487	11
A0A143XC39	Transcriptional regulator MalT	BN3658_02650	Coriobacteriaceae bacterium CHKCI002	511	10
A0A143XCC3	HTH-type transcriptional regulator MalT	malT_3 BN3658_02804	Coriobacteriaceae bacterium CHKCI002	517	12
A0A143XCH2	Putative transcriptional regulatory protein NarL	narL_4 BN3658_02072	Coriobacteriaceae bacterium CHKCI002	489	12
A0A143XCI4	DNA-binding transcriptional regulator CsgD	BN3658_02807	Coriobacteriaceae bacterium CHKCI002	478	11
A0A172RVU8	Regulatory protein, luxR family	SAMN02910314_00212	Denitrobacterium detoxificans	459	12
A0A172RWF7	Regulatory protein, luxR family	SAMN02910314_01726	Denitrobacterium detoxificans	473	11
A0A172RWL1	Regulatory protein, luxR family	SAMN02910314_01504	Denitrobacterium detoxificans	465	12
A0A172RWW5	Regulatory protein, luxR family	SAMN02910314_00803	Denitrobacterium detoxificans	501	12
A0A172RX03	Regulatory protein, luxR family	SAMN02910314_01366	Denitrobacterium detoxificans	469	11
A0A172RX08	Regulatory protein, luxR family	SAMN02910314_00837	Denitrobacterium detoxificans	473	12
A0A172RX56	Regulatory protein, luxR family	SAMN02910314_00689	Denitrobacterium detoxificans	502	10
A0A172RXE9	Regulatory protein, luxR family	SAMN02910314_00638	Denitrobacterium detoxificans	480	11
A0A172RXK6	Regulatory protein, luxR family	SAMN02910314_01701	Denitrobacterium detoxificans	493	11
A0A172RYR1	Regulatory protein, luxR family	SAMN02910314_00911	Denitrobacterium detoxificans	478	12
A0A172RYV0	Regulatory protein, luxR family	SAMN02910314_00940	Denitrobacterium detoxificans	523	12
A0A172RZ38	Regulatory protein, luxR family	SAMN02910314_00931	Denitrobacterium detoxificans	513	12
A0A172RZE9	Regulatory protein, luxR family	SAMN02910314_00481	Denitrobacterium detoxificans	510	12
A0A172RZG5	Regulatory protein, luxR family	SAMN02910314_01087	Denitrobacterium detoxificans	519	12
A0A172RZI4	Regulatory protein, luxR family	SAMN02910314_00499	Denitrobacterium detoxificans	470	12
A0A172RZR8	Regulatory protein, luxR family	SAMN02910314_00557	Denitrobacterium detoxificans	486	12
A0A172RZT8	Regulatory protein, luxR family	SAMN02910314_00548	Denitrobacterium detoxificans	469	11
A0A172S009	Regulatory protein, luxR family	SAMN02910314_00148	Denitrobacterium detoxificans	521	12
A0A172S0G5	Regulatory protein, luxR family	SAMN02910314_00162	Denitrobacterium detoxificans	509	12
A0A172S0M1	Regulatory protein, luxR family	SAMN02910314_00523	Denitrobacterium detoxificans	487	12
A0A173RWF3	HTH domain-containing protein	DW707_11450 ERS852444_00642	Roseburia inulinivorans	471	12
A0A173XMJ3	Bacterial regulatory proteins, luxR family	ERS852381_00331	Collinsella aerofaciens	512	12
A0A174F8A4	HTH luxR-type domain-containing protein	ERS852392_03244	Roseburia inulinivorans	471	12
A0A174FUZ7	Bacterial regulatory proteins, luxR family	ERS852400_02464	Coprococcus eutactus	494	12
A0A177E8S1	HTH luxR-type domain-containing protein	TH606_01890	Thermodesulfatator autotrophicus	474	10
A0A179D182	Transcriptional regulator, LuxR family	TDIS_2092	Thermosulfurimonas dismutans	431	12
A0A1B6BHE5	DNA-binding response regulator	F3D3_3769	Fusibacter sp. 3D3	449	12
A0A1C5KXR6	HTH luxR-type domain-containing protein	SAMEA3545294_00040	uncultured Roseburia sp	482	12
A0A1C5PF51	Bacterial regulatory proteins, luxR family	SAMEA3545340_00736	uncultured Clostridium sp	476	12
A0A1C5REU6	Nitrogen regulation protein C	nreC SAMEA3545315_01035	uncultured Collinsella sp	482	12
A0A1C5RWK3	Bacterial regulatory proteins, luxR family	SAMEA3545293_02154	uncultured Clostridium sp	476	12
A0A1C6EXD0	Bacterial regulatory proteins, luxR family	SAMEA3545385_03064	uncultured Clostridium sp	543	12
A0A1E5G3Y3	HTH luxR-type domain-containing protein	BHF68_04000	Desulfuribacillus alkaliarsenatis	499	12
A0A1G5E0A2	Regulatory protein, luxR family	SAMN02910292_01042	Lachnospiraceae bacterium XBB2008	479	12
A0A1G6JEI3	Regulatory protein, luxR family	SAMN04487864_10385	Succiniclasticum ruminis	523	10
A0A1G6LN50	Regulatory protein, luxR family	SAMN04487864_107139	Succiniclasticum ruminis	559	11
A0A1G6NY75	DNA-binding transcriptional regulator, CsgD family	SAMN04487864_1184	Succiniclasticum ruminis	589	10
A0A1G8B9I2	Regulatory protein, luxR family	SAMN04489720_0774	Agrococcus jejuensis	439	10
A0A1G8PCT4	Regulatory protein, luxR family	SAMN05421804_10564	Proteiniclasticum ruminis	474	12
A0A1G8Z9P8	Regulatory protein, luxR family	SAMN05660472_00785	Natronincola ferrireducens	478	11
A0A1G9F4F6	Regulatory protein, luxR family	SAMN04487833_10822	Sarcina sp. DSM 11001	627	11
A0A1G9SDB9	Regulatory protein, luxR family	SAMN05660860_02329	Geoalkalibacter ferrihydriticus	445	10
A0A1G9VZE8	Regulatory protein, luxR family	SAMN05192585_1052	Acetanaerobacterium elongatum	478	12
A0A1H3JVZ1	Regulatory protein, luxR family	SAMN05660462_00018	Proteiniborus ethanoligenes	467	12
A0A1H3KUH9	Regulatory protein, luxR family	SAMN05660462_00311	Proteiniborus ethanoligenes	460	11
A0A1H3LFP3	Regulatory protein, luxR family	SAMN05660462_00528	Proteiniborus ethanoligenes	479	12
A0A1H3PWJ5	Regulatory protein, luxR family	SAMN05192546_107161	Tindallia californiensis	468	11
A0A1H3QHZ9	Regulatory protein, luxR family	SAMN05660462_01951	Proteiniborus ethanoligenes	470	12
A0A1H4ECT3	Regulatory protein, luxR family	SAMN04515656_1373	Eubacterium aggregans	470	12
A0A1H6AAY8	Regulatory protein, luxR family	SAMN02910276_03014	Butyrivibrio sp. Su6	539	12
A0A1H7Q0S5	Regulatory protein, luxR family	SAMN05444515_11573	Ectothiorhodospira marina	441	11
A0A1H8P7N6	Regulatory protein, luxR family	SAMN02910314_00051	Denitrobacterium detoxificans	519	10
A0A1H8PF13	Regulatory protein, luxR family	SAMN02910314_00146	Denitrobacterium detoxificans	551	12
A0A1H8PG44	Regulatory protein, luxR family	SAMN02910314_00144	Denitrobacterium detoxificans	492	11
A0A1H8QIJ5	Regulatory protein, luxR family	SAMN02910314_00492	Denitrobacterium detoxificans	517	11
A0A1H8QQE4	Regulatory protein, luxR family	SAMN02910314_00566	Denitrobacterium detoxificans	524	12
A0A1H8RCB9	Regulatory protein, luxR family	SAMN02910314_00757	Denitrobacterium detoxificans	486	12
A0A1H8RD84	Regulatory protein, luxR family	SAMN02910314_00770	Denitrobacterium detoxificans	476	10
A0A1H8RE12	Regulatory protein, luxR family	SAMN02910314_00780	Denitrobacterium detoxificans	483	11
A0A1H8RUV0	Regulatory protein, luxR family	SAMN02910314_00917	Denitrobacterium detoxificans	554	12
A0A1H8U0U7	Regulatory protein, luxR family	SAMN02910314_01770	Denitrobacterium detoxificans	492	11
A0A1H8U0V7	Regulatory protein, luxR family	SAMN02910314_01775	Denitrobacterium detoxificans	493	10
A0A1H8U1Q6	Regulatory protein, luxR family	SAMN02910314_01782	Denitrobacterium detoxificans	534	11
A0A1I0C7G1	Regulatory protein, luxR family	SAMN05216348_10816	Olsenella sp. KH3B4	616	10
A0A1I0DPQ3	Regulatory protein, luxR family	SAMN05660297_02102	Natronincola peptidivorans	478	12
A0A1I3HDA0	Regulatory protein, luxR family	SAMN05192551_11255	Tindallia magadiensis	468	11
A0A1I5CCD6	Regulatory protein, luxR family	SAMN05216351_101345	Pseudobutyrivibrio sp. JW11	459	10
A0A1M3FA15	HTH luxR-type domain-containing protein	BGO37_06255	Cellulomonas sp. 73-92	478	11
A0A1M4X4V0	Regulatory protein, luxR family	SAMN02746064_01421	Alkalibacter saccharofermentans DSM 14828	469	11
A0A1M5QGI4	Regulatory protein, luxR family	SAMN02745207_00073	Clostridium grantii DSM 8605	481	11
A0A1M6HXH2	Regulatory protein, luxR family	SAMN02745975_01654	Geosporobacter subterraneus DSM 17957	472	11
A0A1M6NWG6	Regulatory protein, luxR family	SAMN02745248_01527	Hathewaya proteolytica DSM 3090	470	12
A0A1M6QWQ7	DNA-binding transcriptional regulator, CsgD family	SAMN05216582_10119	Selenomonas ruminantium	481	12
A0A1Q6E4P8	HTH luxR-type domain-containing protein	BHV62_01815	Eggerthella sp. 51_9	502	12
A0A1Q6JE07	HTH luxR-type domain-containing protein	BHV89_07820	Clostridiales bacterium 41_21_two_genomes	474	12
A0A1Q6MEN6	HTH luxR-type domain-containing protein	BHW15_07740	Coprococcus sp. CAG:131_42_139	496	12
A0A1Q6MLH1	HTH luxR-type domain-containing protein	BHW18_03310	Eubacterium sp. 36_13	472	12
A0A1Q6N9U3	HTH luxR-type domain-containing protein	BHW11_05520	Clostridium sp. CAG:62_40_43	448	11
A0A1Q6NM87	Helix-turn-helix transcriptional regulator	BHW19_03125	Eubacterium sp. 38_16	475	12
A0A1Q6SB31	HTH luxR-type domain-containing protein	BHW40_06825	Firmicutes bacterium CAG:65_45_313	477	10
A0A1Q6UML7	HTH luxR-type domain-containing protein	BHW44_08855	Roseburia sp. 40_7	463	12
A0A1Q7I6D8	HTH luxR-type domain-containing protein	AUH76_15060	Candidatus Rokubacteria bacterium 13_1_40CM_4_67_11	466	10
A0A1T5LYJ6	Response regulator containing a CheY-like receiver domain and an HTH DNA-binding domain	SAMN02194393_03537	Maledivibacter halophilus	451	12
A0A1T5LZP4	Response regulator containing a CheY-like receiver domain and an HTH DNA-binding domain	SAMN02194393_03536	Maledivibacter halophilus	457	12
A0A1V4VE04	Transcriptional regulator MalT	A4E52_01952	Pelotomaculum sp. PtaB.Bin013	471	12
A0A1V4W424	Spore germination protein GerE	gerE A4E52_00385	Pelotomaculum sp. PtaB.Bin013	481	12
A0A1V4W647	Transcriptional regulatory protein LiaR	liaR_1 A4E52_00174	Pelotomaculum sp. PtaB.Bin013	469	12
A0A1V5CBM6	Regulatory protein	A4E57_01995	Syntrophorhabdaceae bacterium PtaU1.Bin034	439	11
A0A1V5I027	Regulatory protein	BWY99_01841	Synergistetes bacterium ADurb.BinA166	462	11
A0A1V5PFJ5	Spore germination protein GerE	gerE BWY62_00359	Firmicutes bacterium ADurb.Bin356	456	12
A0A1V5V7U2	Transcriptional regulatory protein DegU	degU BWY31_00895	Lentisphaerae bacterium ADurb.Bin242	474	12
A0A1V5XBT2	Transcriptional regulatory protein DegU	degU BWY15_01989	Firmicutes bacterium ADurb.Bin193	468	12
A0A1V5XXG1	Transcriptional regulatory protein UhpA	uhpA BWY11_02517	Firmicutes bacterium ADurb.Bin182	477	12
A0A1V6AJZ0	Transcriptional regulator MalT	BWX97_01188	Firmicutes bacterium ADurb.Bin146	516	11
A0A1V6BN15	Transcriptional regulator NarP	BWX94_00220	Tenericutes bacterium ADurb.Bin140	487	12
A0A1V6BT04	Spore germination protein GerE	gerE BWX93_01721	Bacteroidetes bacterium ADurb.Bin139	498	12
A0A1W1V3F1	Regulatory protein, luxR family	SAMN00017405_1776	Desulfonispora thiosulfatigenes DSM 11270	477	12
A0A1W1WC16	Regulatory protein, luxR family	SAMN00768000_1236	Sulfobacillus thermosulfidooxidans (strain DSM 9293 / VKM B-1269 / AT-1)	475	10
A0A1W1YG14	Regulatory protein, luxR family	SAMN04488500_101329	Sporomusa malonica	484	12
A0A1W1ZFZ9	Regulatory protein, luxR family	SAMN02745168_1052	Papillibacter cinnamivorans DSM 12816	468	11
A0A1W2BBG2	DNA-binding transcriptional regulator, CsgD family	SAMN02745168_2088	Papillibacter cinnamivorans DSM 12816	479	12
A0A1Y1S2D4	HTH luxR-type domain-containing protein	B4O97_04855	Marispirochaeta aestuarii	478	12
A0A1Y3U3F6	HTH luxR-type domain-containing protein	B5G26_12945	Anaerotignum lactatifermentans	492	12
A0A1Y3U5T1	Helix-turn-helix transcriptional regulator	B5G21_02320	Enorma massiliensis	482	12
A0A1Y3XWX5	HTH luxR-type domain-containing protein	B5G06_00755	Flavonifractor sp. An52	465	11
A0A1Y3Y656	Helix-turn-helix transcriptional regulator	B5G02_00125	[Collinsella] massiliensis	479	11
A0A1Y3YPH7	Helix-turn-helix transcriptional regulator	B5F98_00080	Pseudoflavonifractor sp. An44	470	12
A0A1Y4AJE8	HTH luxR-type domain-containing protein	B5F89_06275	Collinsella sp. An307	517	11
A0A1Y4BLT2	HTH luxR-type domain-containing protein	B5F85_05475	Olsenella sp. An293	579	11
A0A1Y4DQ91	HTH luxR-type domain-containing protein	B5F74_06205	Collinsella sp. An271	509	11
A0A1Y4DRI3	Uncharacterized protein	B5F74_05465	Collinsella sp. An271	596	11
A0A1Y4DZY8	HTH luxR-type domain-containing protein	B5F70_03795	Collinsella sp. An268	521	10
A0A1Y4EM30	HTH luxR-type domain-containing protein	B5F54_14990	Anaeromassilibacillus sp. An250	488	11
A0A1Y4FQ09	Helix-turn-helix transcriptional regulator	B5F40_15630	Gordonibacter sp. An230	586	12
A0A1Y4FQN9	HTH luxR-type domain-containing protein	B5F40_15460	Gordonibacter sp. An230	479	12
A0A1Y4FQV7	Helix-turn-helix transcriptional regulator	B5F40_15440	Gordonibacter sp. An230	496	10
A0A1Y4FSC1	HTH luxR-type domain-containing protein	B5F40_14940	Gordonibacter sp. An230	473	11
A0A1Y4FTG7	Helix-turn-helix transcriptional regulator	B5F40_14335	Gordonibacter sp. An230	530	12
A0A1Y4FTH9	HTH luxR-type domain-containing protein	B5F40_14355	Gordonibacter sp. An230	485	12
A0A1Y4FVA6	Helix-turn-helix transcriptional regulator	B5F40_13380	Gordonibacter sp. An230	567	12
A0A1Y4FVE2	Helix-turn-helix transcriptional regulator	B5F40_13445	Gordonibacter sp. An230	492	12
A0A1Y4FW96	Helix-turn-helix transcriptional regulator	B5F40_13030	Gordonibacter sp. An230	527	12
A0A1Y4FWE2	HTH luxR-type domain-containing protein	B5F40_13020	Gordonibacter sp. An230	507	12
A0A1Y4FWH8	HTH luxR-type domain-containing protein	B5F40_12900	Gordonibacter sp. An230	518	11
A0A1Y4FWT6	HTH luxR-type domain-containing protein	B5F40_15365	Gordonibacter sp. An230	528	12
A0A1Y4FXD7	HTH luxR-type domain-containing protein	B5F40_12520	Gordonibacter sp. An230	515	12
A0A1Y4FXJ8	HTH luxR-type domain-containing protein	B5F40_12530	Gordonibacter sp. An230	463	11
A0A1Y4FYN6	DNA-binding response regulator	DMP12_02155 GKG38_03090	Gordonibacter urolithinfaciens	486	11
A0A1Y4FZ44	HTH luxR-type domain-containing protein	B5F40_12010	Gordonibacter sp. An230	513	12
A0A1Y4G0B2	Helix-turn-helix transcriptional regulator	B5F40_13000	Gordonibacter sp. An230	490	11
A0A1Y4G0K0	HTH luxR-type domain-containing protein	B5F40_10730	Gordonibacter sp. An230	471	12
A0A1Y4G0S0	Helix-turn-helix transcriptional regulator	B5F40_10460	Gordonibacter sp. An230	489	12
A0A1Y4G194	HTH luxR-type domain-containing protein	B5F40_09950	Gordonibacter sp. An230	501	11
A0A1Y4G1G2	Helix-turn-helix transcriptional regulator	B5F40_09670	Gordonibacter sp. An230	526	11
A0A1Y4G1M2	HTH luxR-type domain-containing protein	B5F40_09085	Gordonibacter sp. An230	468	12
A0A1Y4G1Z1	Helix-turn-helix transcriptional regulator	B5F40_14370	Gordonibacter sp. An230	487	12
A0A1Y4G217	HTH luxR-type domain-containing protein	B5F40_10930	Gordonibacter sp. An230	497	12
A0A1Y4G2K7	HTH luxR-type domain-containing protein	B5F40_07950	Gordonibacter sp. An230	493	12
A0A1Y4G2P8	HTH luxR-type domain-containing protein	B5F40_08185	Gordonibacter sp. An230	505	12
A0A1Y4G2Q2	Helix-turn-helix transcriptional regulator	B5F40_07885	Gordonibacter sp. An230	486	12
A0A1Y4G2T5	HTH luxR-type domain-containing protein	B5F40_09890	Gordonibacter sp. An230	555	12
A0A1Y4G2Y3	HTH luxR-type domain-containing protein	B5F40_10010	Gordonibacter sp. An230	560	12
A0A1Y4G388	Helix-turn-helix transcriptional regulator	B5F40_09235	Gordonibacter sp. An230	486	10
A0A1Y4G3W1	HTH luxR-type domain-containing protein	B5F40_06335	Gordonibacter sp. An230	484	12
A0A1Y4G417	HTH luxR-type domain-containing protein	B5F40_12215	Gordonibacter sp. An230	467	10
A0A1Y4G432	HTH luxR-type domain-containing protein	B5F40_07925	Gordonibacter sp. An230	493	11
A0A1Y4G4R5	HTH luxR-type domain-containing protein	B5F40_10495	Gordonibacter sp. An230	493	11
A0A1Y4G4T2	HTH luxR-type domain-containing protein	B5F40_10555	Gordonibacter sp. An230	515	12
A0A1Y4G4V3	Helix-turn-helix transcriptional regulator	B5F40_13070	Gordonibacter sp. An230	482	12
A0A1Y4G519	HTH luxR-type domain-containing protein	B5F40_10120	Gordonibacter sp. An230	477	12
A0A1Y4G556	HTH luxR-type domain-containing protein	B5F40_06390	Gordonibacter sp. An230	471	10
A0A1Y4G580	HTH luxR-type domain-containing protein	B5F40_04685	Gordonibacter sp. An230	487	12
A0A1Y4G5C1	Helix-turn-helix transcriptional regulator	B5F40_04885	Gordonibacter sp. An230	500	12
A0A1Y4G5K4	HTH luxR-type domain-containing protein	B5F40_06515	Gordonibacter sp. An230	470	10
A0A1Y4G5Q4	HTH luxR-type domain-containing protein	B5F40_12630	Gordonibacter sp. An230	493	12
A0A1Y4G5T2	HTH luxR-type domain-containing protein	B5F40_03940	Gordonibacter sp. An230	530	12
A0A1Y4G5T5	Helix-turn-helix transcriptional regulator	B5F40_13360	Gordonibacter sp. An230	467	10
A0A1Y4G5U6	HTH luxR-type domain-containing protein	B5F40_13420	Gordonibacter sp. An230	493	12
A0A1Y4G5U8	Helix-turn-helix transcriptional regulator	B5F40_04150	Gordonibacter sp. An230	521	12
A0A1Y4G5Y7	Helix-turn-helix transcriptional regulator	B5F40_04220	Gordonibacter sp. An230	552	12
A0A1Y4G5Z6	HTH luxR-type domain-containing protein	B5F40_04275	Gordonibacter sp. An230	596	10
A0A1Y4G6L1	HTH luxR-type domain-containing protein	B5F40_03655	Gordonibacter sp. An230	502	12
A0A1Y4G6P8	HTH luxR-type domain-containing protein	B5F40_12355	Gordonibacter sp. An230	478	10
A0A1Y4G719	HTH luxR-type domain-containing protein	B5F40_09975	Gordonibacter sp. An230	596	12
A0A1Y4G727	Helix-turn-helix transcriptional regulator	B5F40_03775	Gordonibacter sp. An230	592	11
A0A1Y4G738	Helix-turn-helix transcriptional regulator	B5F40_03840	Gordonibacter sp. An230	487	11
A0A1Y4G768	Helix-turn-helix transcriptional regulator	B5F40_04025	Gordonibacter sp. An230	513	12
A0A1Y4G7D4	HTH luxR-type domain-containing protein	B5F40_09145	Gordonibacter sp. An230	565	12
A0A1Y4G7X0	HTH luxR-type domain-containing protein	B5F40_12505	Gordonibacter sp. An230	509	12
A0A1Y4G7Z9	HTH luxR-type domain-containing protein	B5F40_03180	Gordonibacter sp. An230	490	10
A0A1Y4G813	HTH luxR-type domain-containing protein	B5F40_05735	Gordonibacter sp. An230	446	11
A0A1Y4G829	HTH luxR-type domain-containing protein	B5F40_01600	Gordonibacter sp. An230	511	10
A0A1Y4G842	HTH luxR-type domain-containing protein	B5F40_01560	Gordonibacter sp. An230	482	11
A0A1Y4G8A6	Helix-turn-helix transcriptional regulator	B5F40_02120	Gordonibacter sp. An230	488	12
A0A1Y4G946	Helix-turn-helix transcriptional regulator	B5F40_00540	Gordonibacter sp. An230	494	12
A0A1Y4G947	HTH luxR-type domain-containing protein	B5F40_04705	Gordonibacter sp. An230	472	12
A0A1Y4G9A6	HTH luxR-type domain-containing protein	B5F40_00895	Gordonibacter sp. An230	499	12
A0A1Y4G9I0	HTH luxR-type domain-containing protein	B5F40_01145	Gordonibacter sp. An230	489	11
A0A1Y4G9J0	HTH luxR-type domain-containing protein	B5F40_01195	Gordonibacter sp. An230	482	12
A0A1Y4G9K4	Uncharacterized protein	B5F40_03755	Gordonibacter sp. An230	613	12
A0A1Y4G9L2	HTH luxR-type domain-containing protein	B5F40_02100	Gordonibacter sp. An230	507	12
A0A1Y4G9M2	HTH luxR-type domain-containing protein	B5F40_06475	Gordonibacter sp. An230	521	11
A0A1Y4G9M4	HTH luxR-type domain-containing protein	B5F40_02155	Gordonibacter sp. An230	468	11
A0A1Y4G9Q7	Helix-turn-helix transcriptional regulator	B5F40_04065	Gordonibacter sp. An230	517	11
A0A1Y4G9Q9	HTH luxR-type domain-containing protein	B5F40_09930	Gordonibacter sp. An230	509	12
A0A1Y4GA63	Helix-turn-helix transcriptional regulator	B5F40_09275	Gordonibacter sp. An230	504	12
A0A1Y4GAG0	Helix-turn-helix transcriptional regulator	B5F40_00590	Gordonibacter sp. An230	549	10
A0A1Y4GAG2	HTH luxR-type domain-containing protein	B5F40_03665	Gordonibacter sp. An230	513	12
A0A1Y4GAG5	HTH luxR-type domain-containing protein	B5F40_05345	Gordonibacter sp. An230	485	11
A0A1Y4GAI1	HTH luxR-type domain-containing protein	B5F40_00705	Gordonibacter sp. An230	518	12
A0A1Y4GB00	HTH luxR-type domain-containing protein	B5F40_00885	Gordonibacter sp. An230	492	12
A0A1Y4GB05	HTH luxR-type domain-containing protein	B5F40_11080	Gordonibacter sp. An230	535	10
A0A1Y4GB08	HTH luxR-type domain-containing protein	B5F40_00945	Gordonibacter sp. An230	492	12
A0A1Y4GB14	HTH luxR-type domain-containing protein	B5F40_11145	Gordonibacter sp. An230	498	11
A0A1Y4GB40	Helix-turn-helix transcriptional regulator	B5F40_04870	Gordonibacter sp. An230	506	12
A0A1Y4GB94	Helix-turn-helix transcriptional regulator	B5F40_10445	Gordonibacter sp. An230	485	12
A0A1Y4GBQ3	HTH luxR-type domain-containing protein	B5F40_01360	Gordonibacter sp. An230	551	12
A0A1Y4GC99	HTH luxR-type domain-containing protein	B5F40_09395	Gordonibacter sp. An230	517	12
A0A1Y4GD48	HTH luxR-type domain-containing protein	B5F40_01090	Gordonibacter sp. An230	495	12
A0A1Y4GDK4	HTH luxR-type domain-containing protein	B5F40_01300	Gordonibacter sp. An230	504	12
A0A1Y4GDN9	Helix-turn-helix transcriptional regulator	B5F40_07480	Gordonibacter sp. An230	491	12
A0A1Y4GEA1	HTH luxR-type domain-containing protein	B5F40_04235	Gordonibacter sp. An230	474	12
A0A1Y4GGJ4	HTH luxR-type domain-containing protein	B5F40_02090	Gordonibacter sp. An230	488	12
A0A1Y4GGK4	HTH luxR-type domain-containing protein	B5F40_02145	Gordonibacter sp. An230	507	10
A0A1Y4GJP4	HTH luxR-type domain-containing protein	B5F40_00750	Gordonibacter sp. An230	495	12
A0A1Y4GJQ1	HTH luxR-type domain-containing protein	B5F40_00805	Gordonibacter sp. An230	483	12
A0A1Y4GJQ9	Helix-turn-helix transcriptional regulator	B5F40_00860	Gordonibacter sp. An230	514	12
A0A1Y4HCY6	HTH luxR-type domain-containing protein	B5F36_00695	Anaerofilum sp. An201	488	12
A0A1Y4HLX2	Helix-turn-helix transcriptional regulator	B5F35_15495	Anaeromassilibacillus sp. An200	476	11
A0A1Y4HUL8	HTH luxR-type domain-containing protein	B5F33_02500	Collinsella sp. An2	562	12
A0A1Y4K9X7	Uncharacterized protein	B5F23_07035	Olsenella sp. An188	650	11
A0A1Y4KQE7	Helix-turn-helix transcriptional regulator	B5F22_04640	Pseudoflavonifractor sp. An187	470	12
A0A1Y4MDS8	Helix-turn-helix transcriptional regulator	B5F12_01745	Pseudoflavonifractor sp. An176	470	12
A0A1Y4N3R7	Helix-turn-helix transcriptional regulator	B5F08_11590	Anaeromassilibacillus sp. An172	476	11
A0A1Y4NJD7	Helix-turn-helix transcriptional regulator	B5F07_20315	Lachnoclostridium sp. An169	471	12
A0A1Y4NPC9	Helix-turn-helix transcriptional regulator	B5F07_14295	Lachnoclostridium sp. An169	474	11
A0A1Y4TN01	HTH luxR-type domain-containing protein	B5E65_00645	Gemmiger sp. An120	488	11
A0A1Y4TXV9	Helix-turn-helix transcriptional regulator	B5E62_10770	Lachnoclostridium sp. An118	477	11
A0A1Z5HV45	LuxR family transcriptional regulator	KKC1_24170	Calderihabitans maritimus	461	12
A0A212JET3	Putative Transcriptional regulator, LuxR family protein	KL86CLO1_10975	uncultured Eubacteriales bacterium	482	12
A0A212JLD3	HTH luxR-type domain-containing protein	KM92DES2_11333	uncultured Desulfovibrio sp	476	12
A0A212KFZ2	HTH luxR-type domain-containing protein	KL86DPRO_60198	uncultured delta proteobacterium	479	11
A0A212KG40	HTH luxR-type domain-containing protein	KL86DPRO_60226	uncultured delta proteobacterium	549	12
A0A231P6Z0	HTH luxR-type domain-containing protein	BCS36_05560	Desulfovibrio sp. MES5	462	11
A0A2A9CU97	Regulatory LuxR family protein	ATK74_1690	Propionicimonas paludicola	479	12
A0A2D1TYW8	HTH luxR-type domain-containing protein	CSV91_08305	Collinsella aerofaciens	526	12
A0A2H5YF99	HTH-type transcriptional regulator YhjB	yhjB HRbin24_00130	bacterium HR24	446	11
A0A2H5Z2H1	Spore germination protein GerE	gerE HRbin28_00162	bacterium HR28	486	10
A0A2H6FA95	Bacterial regulatory proteins, luxR family	BMS3Abin07_00679	bacterium BMS3Abin07	432	11
A0A2J6XED4	HTH luxR-type domain-containing protein	C0174_01950	Thermodesulfobium narugense	465	12
A0A2K2U221	LuxR family transcriptional regulator	C2L80_12460	Rubneribacter badeniensis	503	12
A0A2K2U241	HTH luxR-type domain-containing protein	C2L80_12835	Rubneribacter badeniensis	490	12
A0A2K2U2H8	Helix-turn-helix transcriptional regulator	C2L80_12050	Rubneribacter badeniensis	495	11
A0A2K2U2I2	LuxR family transcriptional regulator	C2L80_11390	Rubneribacter badeniensis	510	12
A0A2K2U2S4	LuxR family transcriptional regulator	C2L80_11270	Rubneribacter badeniensis	519	10
A0A2K2U2U0	LuxR family transcriptional regulator	C2L80_10870	Rubneribacter badeniensis	568	11
A0A2K2U2U9	HTH luxR-type domain-containing protein	C2L80_10810	Rubneribacter badeniensis	532	11
A0A2K2U2W5	HTH luxR-type domain-containing protein	C2L80_11560	Rubneribacter badeniensis	462	12
A0A2K2U333	HTH luxR-type domain-containing protein	C2L80_11135	Rubneribacter badeniensis	497	12
A0A2K2U369	LuxR family transcriptional regulator	C2L80_10150	Rubneribacter badeniensis	478	11
A0A2K2U378	LuxR family transcriptional regulator	C2L80_10500	Rubneribacter badeniensis	514	12
A0A2K2U3B6	HTH luxR-type domain-containing protein	C2L80_09895	Rubneribacter badeniensis	479	12
A0A2K2U3C1	LuxR family transcriptional regulator	C2L80_09790	Rubneribacter badeniensis	501	12
A0A2K2U3D3	Helix-turn-helix transcriptional regulator	C2L80_10135	Rubneribacter badeniensis	517	12
A0A2K2U3E4	LuxR family transcriptional regulator	C2L80_09840	Rubneribacter badeniensis	555	12
A0A2K2U3I0	HTH luxR-type domain-containing protein	C2L80_09630	Rubneribacter badeniensis	487	11
A0A2K2U3J1	DNA-binding response regulator	C2L80_10300	Rubneribacter badeniensis	491	11
A0A2K2U3K0	HTH luxR-type domain-containing protein	C2L80_09745	Rubneribacter badeniensis	523	12
A0A2K2U3K6	Helix-turn-helix transcriptional regulator	C2L80_09620	Rubneribacter badeniensis	516	12
A0A2K2U3T4	LuxR family transcriptional regulator	C2L80_09085	Rubneribacter badeniensis	526	11
A0A2K2U3U0	LuxR family transcriptional regulator	C2L80_09670	Rubneribacter badeniensis	482	12
A0A2K2U3W7	Helix-turn-helix transcriptional regulator	C2L80_08745	Rubneribacter badeniensis	492	12
A0A2K2U3Y0	LuxR family transcriptional regulator	C2L80_09455	Rubneribacter badeniensis	574	12
A0A2K2U3Y6	DNA-binding response regulator	C2L80_09505	Rubneribacter badeniensis	498	10
A0A2K2U432	HTH luxR-type domain-containing protein	C2L80_08770	Rubneribacter badeniensis	518	12
A0A2K2U458	HTH luxR-type domain-containing protein	C2L80_09045	Rubneribacter badeniensis	506	12
A0A2K2U466	Helix-turn-helix transcriptional regulator	C2L80_08595	Rubneribacter badeniensis	526	10
A0A2K2U4F7	LuxR family transcriptional regulator	C2L80_08485	Rubneribacter badeniensis	485	12
A0A2K2U4H7	HTH luxR-type domain-containing protein	C2L80_07630	Rubneribacter badeniensis	491	11
A0A2K2U4Q4	HTH luxR-type domain-containing protein	C2L80_07800	Rubneribacter badeniensis	504	11
A0A2K2U4R5	DNA-binding response regulator	C2L80_07560	Rubneribacter badeniensis	546	12
A0A2K2U561	HTH luxR-type domain-containing protein	C2L80_06750	Rubneribacter badeniensis	525	12
A0A2K2U579	HTH luxR-type domain-containing protein	C2L80_06550	Rubneribacter badeniensis	491	11
A0A2K2U5C2	Helix-turn-helix transcriptional regulator	C2L80_06195	Rubneribacter badeniensis	597	12
A0A2K2U5I3	LuxR family transcriptional regulator	C2L80_06060	Rubneribacter badeniensis	496	10
A0A2K2U5J5	HTH luxR-type domain-containing protein	C2L80_06420	Rubneribacter badeniensis	487	11
A0A2K2U5L5	LuxR family transcriptional regulator	C2L80_05995	Rubneribacter badeniensis	521	12
A0A2K2U5Y6	LuxR family transcriptional regulator	C2L80_04830	Rubneribacter badeniensis	482	12
A0A2K2U5Z7	LuxR family transcriptional regulator	C2L80_04880	Rubneribacter badeniensis	564	10
A0A2K2U631	LuxR family transcriptional regulator	C2L80_05260	Rubneribacter badeniensis	506	12
A0A2K2U639	LuxR family transcriptional regulator	C2L80_04870	Rubneribacter badeniensis	539	12
A0A2K2U6A1	LuxR family transcriptional regulator	C2L80_04840	Rubneribacter badeniensis	493	12
A0A2K2U6B0	DNA-binding response regulator	C2L80_04450	Rubneribacter badeniensis	484	12
A0A2K2U6D9	HTH luxR-type domain-containing protein	C2L80_04220	Rubneribacter badeniensis	479	12
A0A2K2U6I2	LuxR family transcriptional regulator	C2L80_04060	Rubneribacter badeniensis	490	12
A0A2K2U6N2	LuxR family transcriptional regulator	C2L80_03665	Rubneribacter badeniensis	487	12
A0A2K2U6R4	HTH luxR-type domain-containing protein	C2L80_04180	Rubneribacter badeniensis	466	12
A0A2K2U6T1	HTH luxR-type domain-containing protein	C2L80_03705	Rubneribacter badeniensis	493	11
A0A2K2U6U6	LuxR family transcriptional regulator	C2L80_03730	Rubneribacter badeniensis	493	12
A0A2K2U7L3	HTH luxR-type domain-containing protein	C2L80_01855	Rubneribacter badeniensis	553	10
A0A2K2U7L4	HTH luxR-type domain-containing protein	C2L80_01820	Rubneribacter badeniensis	600	12
A0A2K2U7M4	LuxR family transcriptional regulator	C2L80_01880	Rubneribacter badeniensis	499	11
A0A2K2U8L6	HTH luxR-type domain-containing protein	C2L80_00630	Rubneribacter badeniensis	546	12
A0A2K2U8U8	Helix-turn-helix transcriptional regulator	C2L80_00240	Rubneribacter badeniensis	493	12
A0A2K2U8V4	HTH luxR-type domain-containing protein	C2L71_11440	Enteroscipio rubneri	500	12
A0A2K2U8X9	LuxR family transcriptional regulator	C2L71_11580	Enteroscipio rubneri	500	12
A0A2K2U991	HTH luxR-type domain-containing protein	C2L71_10915	Enteroscipio rubneri	523	12
A0A2K2U9A5	LuxR family transcriptional regulator	C2L71_10695	Enteroscipio rubneri	547	11
A0A2K2U9A6	HTH luxR-type domain-containing protein	C2L71_10660	Enteroscipio rubneri	463	12
A0A2K2U9I3	HTH luxR-type domain-containing protein	C2L71_10740	Enteroscipio rubneri	549	12
A0A2K2U9U3	HTH luxR-type domain-containing protein	C2L71_09850	Enteroscipio rubneri	502	12
A0A2K2UAW2	LuxR family transcriptional regulator	C2L71_07600	Enteroscipio rubneri	486	12
A0A2K2UAX4	HTH luxR-type domain-containing protein	C2L71_07610	Enteroscipio rubneri	513	12
A0A2K2UAY5	Helix-turn-helix transcriptional regulator	C2L71_07650	Enteroscipio rubneri	552	11
A0A2K2UB05	HTH luxR-type domain-containing protein	C2L71_07655	Enteroscipio rubneri	509	12
A0A2K2UB09	HTH luxR-type domain-containing protein	C2L71_07885	Enteroscipio rubneri	510	11
A0A2K2UB21	HTH luxR-type domain-containing protein	C2L71_07680	Enteroscipio rubneri	572	12
A0A2K2UB40	Helix-turn-helix transcriptional regulator	C2L71_07585	Enteroscipio rubneri	517	12
A0A2K2UB82	HTH luxR-type domain-containing protein	C2L71_07145	Enteroscipio rubneri	477	12
A0A2K2UB88	HTH luxR-type domain-containing protein	C2L71_06935	Enteroscipio rubneri	596	12
A0A2K2UBB9	HTH luxR-type domain-containing protein	C2L71_07635	Enteroscipio rubneri	516	12
A0A2K2UBJ0	HTH luxR-type domain-containing protein	C2L71_06465	Enteroscipio rubneri	504	10
A0A2K2UBM1	HTH luxR-type domain-containing protein	C2L71_06720	Enteroscipio rubneri	497	12
A0A2K2UC65	LuxR family transcriptional regulator	C2L71_05785	Enteroscipio rubneri	527	12
A0A2K2UC76	LuxR family transcriptional regulator	C2L71_05195	Enteroscipio rubneri	501	12
A0A2K2UCA0	HTH luxR-type domain-containing protein	C2L71_05390	Enteroscipio rubneri	524	11
A0A2K2UCD3	DNA-binding response regulator	C2L71_05345	Enteroscipio rubneri	478	11
A0A2K2UCE2	Helix-turn-helix transcriptional regulator	C2L71_06025	Enteroscipio rubneri	486	12
A0A2K2UCG2	Helix-turn-helix transcriptional regulator	C2L71_04045	Enteroscipio rubneri	505	10
A0A2K2UCJ0	HTH luxR-type domain-containing protein	C2L71_04250	Enteroscipio rubneri	479	12
A0A2K2UCN0	HTH luxR-type domain-containing protein	C2L71_05215	Enteroscipio rubneri	491	12
A0A2K2UCR5	Helix-turn-helix transcriptional regulator	C2L71_05405	Enteroscipio rubneri	487	11
A0A2K2UD84	HTH luxR-type domain-containing protein	C2L71_03220	Enteroscipio rubneri	433	11
A0A2K2UDN5	HTH luxR-type domain-containing protein	C2L71_00010	Enteroscipio rubneri	594	12
A0A2K2UDV0	Helix-turn-helix transcriptional regulator	C2L71_00485	Enteroscipio rubneri	590	11
A0A2K2UDZ8	LuxR family transcriptional regulator	C2L71_00785	Enteroscipio rubneri	510	12
A0A2K2UE22	HTH luxR-type domain-containing protein	C2L71_00430	Enteroscipio rubneri	551	12
A0A2K2UEN4	LuxR family transcriptional regulator	C2L71_02155	Enteroscipio rubneri	503	12
A0A2K2UFB2	HTH luxR-type domain-containing protein	C2L71_00140	Enteroscipio rubneri	537	12
A0A2N2AW94	Helix-turn-helix transcriptional regulator	CVV02_13510	Firmicutes bacterium HGW-Firmicutes-7	471	11
A0A2N2B8B9	HTH luxR-type domain-containing protein	CVV00_09175	Firmicutes bacterium HGW-Firmicutes-5	488	12
A0A2N2C7M2	Helix-turn-helix transcriptional regulator	CVU95_12545	Firmicutes bacterium HGW-Firmicutes-2	469	12
A0A2N2DS33	Helix-turn-helix transcriptional regulator	CVU86_03095	Firmicutes bacterium HGW-Firmicutes-11	475	12
A0A2N2EEJ2	Helix-turn-helix transcriptional regulator	CVU84_09840	Firmicutes bacterium HGW-Firmicutes-1	474	12
A0A2N3FQ98	Helix-turn-helix transcriptional regulator	CVT65_12150	Actinobacteria bacterium HGW-Actinobacteria-5	484	10
A0A2N3GCN5	HTH luxR-type domain-containing protein	CVT62_13535	Actinobacteria bacterium HGW-Actinobacteria-2	499	12
A0A2N6AVX2	HTH luxR-type domain-containing protein	C0604_00555	Clostridiales bacterium	435	10
A0A2N6F8U0	HTH luxR-type domain-containing protein	C0622_10090	Desulfuromonas sp	432	11
A0A2R4W266	Regulatory protein, luxR family	TDSAC_1516	Thermodesulfobium acidiphilum	459	12
A0A2T2WFX0	HTH luxR-type domain-containing protein	C7B47_17460	Sulfobacillus thermosulfidooxidans	475	12
A0A2T2X0U4	HTH luxR-type domain-containing protein	C7B43_10320	Sulfobacillus benefaciens	464	10
A0A2T2X354	HTH luxR-type domain-containing protein	C7B43_09510	Sulfobacillus benefaciens	454	11
A0A2T2XG05	HTH luxR-type domain-containing protein	C7B46_10145	Sulfobacillus benefaciens	439	10
A0A2V2DWT7	HTH luxR-type domain-containing protein	DBX43_07155	Coriobacteriia bacterium	615	12
A0A2V2DX35	Helix-turn-helix transcriptional regulator	DBX51_05105	Clostridiales bacterium	488	11
A0A2V2DZ02	HTH luxR-type domain-containing protein	DBX47_07030	Clostridiales bacterium	447	12
A0A2V2E323	LuxR family transcriptional regulator	DBX43_01675	Coriobacteriia bacterium	537	12
A0A2V2E3B4	Helix-turn-helix transcriptional regulator	DBX43_07725	Coriobacteriia bacterium	558	12
A0A2V2E3C6	Helix-turn-helix transcriptional regulator	DBX43_04050	Coriobacteriia bacterium	495	12
A0A2V2E5A0	HTH luxR-type domain-containing protein	DBX56_08365	Coriobacteriia bacterium	498	12
A0A2V2E710	HTH luxR-type domain-containing protein	DBX43_07050	Coriobacteriia bacterium	478	12
A0A2V2E981	LuxR family transcriptional regulator	DBX56_08375	Coriobacteriia bacterium	478	12
A0A2V2EAB3	HTH luxR-type domain-containing protein	DBX56_07820	Coriobacteriia bacterium	522	12
A0A2V2ECR5	HTH luxR-type domain-containing protein	DBX43_01775	Coriobacteriia bacterium	522	12
A0A2V2EDK9	HTH luxR-type domain-containing protein	DBX56_06425	Coriobacteriia bacterium	475	11
A0A2V2EE80	HTH luxR-type domain-containing protein	DBX56_05605	Coriobacteriia bacterium	467	12
A0A2V2EEU2	HTH luxR-type domain-containing protein	DBX56_07590	Coriobacteriia bacterium	465	12
A0A2V2EEY2	HTH luxR-type domain-containing protein	DBX56_03715	Coriobacteriia bacterium	497	12
A0A2V2EF37	HTH luxR-type domain-containing protein	DBX56_05585	Coriobacteriia bacterium	467	12
A0A2V2EH25	Helix-turn-helix transcriptional regulator	DBX56_02460	Coriobacteriia bacterium	547	10
A0A2V2EJQ9	HTH luxR-type domain-containing protein	DBX56_04195 DBX56_08010	Coriobacteriia bacterium	476	12
A0A2V2EMC0	LuxR family transcriptional regulator	DBX56_03270	Coriobacteriia bacterium	500	11
A0A2V2EME0	HTH luxR-type domain-containing protein	DBX56_03355	Coriobacteriia bacterium	496	12
A0A2V2ENZ4	HTH luxR-type domain-containing protein	DBX56_02380	Coriobacteriia bacterium	507	12
A0A2V2EPA7	HTH luxR-type domain-containing protein	DBX56_03400	Coriobacteriia bacterium	493	12
A0A2V2EQR8	HTH luxR-type domain-containing protein	DBX56_00895	Coriobacteriia bacterium	521	12
A0A2V2ES53	Helix-turn-helix transcriptional regulator	DBX56_00225	Coriobacteriia bacterium	539	12
A0A2V2ETZ7	Helix-turn-helix transcriptional regulator	DBX56_00025	Coriobacteriia bacterium	473	10
A0A2Z3V5W2	HTH luxR-type domain-containing protein	DKM19_48200	Streptosporangium sp. 'caverna'	446	10
A0A316NYU7	HTH luxR-type domain-containing protein	DBY20_07560	Coriobacteriia bacterium	537	12
A0A316NZD0	HTH luxR-type domain-containing protein	DBY20_02960	Coriobacteriia bacterium	545	12
A0A316NZL5	HTH luxR-type domain-containing protein	DBY20_07280	Coriobacteriia bacterium	495	11
A0A316NZM6	HTH luxR-type domain-containing protein	DBY20_06155	Coriobacteriia bacterium	511	12
A0A316P125	HTH luxR-type domain-containing protein	DBY20_02150	Coriobacteriia bacterium	494	11
A0A316QI36	Helix-turn-helix transcriptional regulator	DBY08_00620	Clostridiales bacterium	485	12
A0A316QSE6	HTH luxR-type domain-containing protein	DBY06_05150	Clostridiales bacterium	459	12
A0A316RRQ0	HTH luxR-type domain-containing protein	DBX94_07350	Coriobacteriia bacterium	471	11
A0A316RWP2	HTH luxR-type domain-containing protein	DBX94_06015	Coriobacteriia bacterium	599	12
A0A316S0A0	HTH luxR-type domain-containing protein	DBX94_01505	Coriobacteriia bacterium	487	12
A0A328UEN1	LuxR family transcriptional regulator	DPQ25_00830	Hydrogeniiclostidium mannosilyticum	479	12
A0A348N6J1	HTH luxR-type domain-containing protein	DCR12_05245	Lachnospiraceae bacterium	452	12
A0A348N6J5	HTH luxR-type domain-containing protein	DCR12_05265	Lachnospiraceae bacterium	441	12
A0A349HTQ7	Helix-turn-helix transcriptional regulator	DCS12_10730	Clostridiales bacterium	474	12
A0A352IK11	Helix-turn-helix transcriptional regulator	DC024_11215	Clostridiales bacterium	473	12
A0A352IKB5	Helix-turn-helix transcriptional regulator	DC024_11745	Clostridiales bacterium	471	12
A0A352SHN2	Helix-turn-helix transcriptional regulator	DC035_06040	Lachnospiraceae bacterium	475	12
A0A352SIT3	Helix-turn-helix transcriptional regulator	DC035_08140	Lachnospiraceae bacterium	448	11
A0A353BXI5	HTH luxR-type domain-containing protein	DDW65_10620	Firmicutes bacterium	481	12
A0A353LWF4	Helix-turn-helix transcriptional regulator	DDW87_02025	Firmicutes bacterium	470	12
A0A355BKU9	Helix-turn-helix transcriptional regulator	DDZ53_11225	Firmicutes bacterium	458	12
A0A356BTR1	Helix-turn-helix transcriptional regulator	DDZ66_00025	Firmicutes bacterium	466	12
A0A356C3J5	Helix-turn-helix transcriptional regulator	DD432_01670	Eubacterium sp	472	12
A0A356UAW8	Helix-turn-helix transcriptional regulator	DD791_07740	Syntrophomonas sp	421	10
A0A357AKM4	HTH luxR-type domain-containing protein	DD738_11000	Ruminiclostridium sp	491	12
A0A357B0D5	Helix-turn-helix transcriptional regulator	DD735_01935	Clostridiales bacterium	450	11
A0A357CWA3	Helix-turn-helix transcriptional regulator	DD733_03615	Clostridiales bacterium	470	12
A0A357T8K5	Helix-turn-helix transcriptional regulator	DEA52_04365	Clostridiaceae bacterium	472	11
A0A357WZ12	Helix-turn-helix transcriptional regulator	DEB10_10020	Oscillospiraceae bacterium	470	12
A0A357X051	HTH luxR-type domain-containing protein	DEB10_14855	Oscillospiraceae bacterium	427	11
A0A357ZCL8	HTH luxR-type domain-containing protein	DEB24_02500	Coriobacteriia bacterium	486	12
A0A357ZCZ2	HTH luxR-type domain-containing protein	DEB24_03165	Coriobacteriia bacterium	554	12
A0A357ZDN9	LuxR family transcriptional regulator	DEB24_01935	Coriobacteriia bacterium	551	12
A0A357ZEF2	Helix-turn-helix transcriptional regulator	DEB24_04415	Coriobacteriia bacterium	412	10
A0A357ZER9	HTH luxR-type domain-containing protein	DEB24_06225	Coriobacteriia bacterium	548	11
A0A357ZF25	LuxR family transcriptional regulator	DEB24_06940	Coriobacteriia bacterium	471	12
A0A357ZF62	Helix-turn-helix transcriptional regulator	DEB24_07440	Coriobacteriia bacterium	554	12
A0A357ZF94	LuxR family transcriptional regulator	DEB24_07310	Coriobacteriia bacterium	538	12
A0A357ZFB4	Helix-turn-helix transcriptional regulator	DEB24_07430	Coriobacteriia bacterium	553	12
A0A358AR96	HTH luxR-type domain-containing protein	DEB31_04410	Clostridiales bacterium	457	11
A0A358WBG4	Helix-turn-helix transcriptional regulator	DEF64_03530	Oscillospiraceae bacterium	479	12
A0A366I9V0	Regulatory LuxR family protein	DES36_10751	Alkalibaculum bacchi	470	12
A0A366II95	Regulatory LuxR family protein	DFO65_105176	Brevibacterium celere	425	10
A0A369L3U3	Helix-turn-helix transcriptional regulator	C1880_09540	Senegalimassilia anaerobia	489	12
A0A369L4T0	HTH luxR-type domain-containing protein	C1881_10465	Slackia isoflavoniconvertens	493	12
A0A369L5L0	HTH luxR-type domain-containing protein	C1881_09740	Slackia isoflavoniconvertens	506	12
A0A369L6C4	HTH luxR-type domain-containing protein	C1881_09920	Slackia isoflavoniconvertens	478	11
A0A369L8G2	LuxR family transcriptional regulator	C1879_09575	Paraeggerthella hongkongensis	500	12
A0A369L8L1	HTH luxR-type domain-containing protein	C1881_08790	Slackia isoflavoniconvertens	543	11
A0A369L9Q6	Helix-turn-helix transcriptional regulator	C1880_06970	Senegalimassilia anaerobia	506	12
A0A369LAW2	HTH luxR-type domain-containing protein	C1879_08895	Paraeggerthella hongkongensis	506	12
A0A369LB06	HTH luxR-type domain-containing protein	C1881_08225	Slackia isoflavoniconvertens	507	12
A0A369LB43	HTH luxR-type domain-containing protein	C1881_08555	Slackia isoflavoniconvertens	475	12
A0A369LB85	HTH luxR-type domain-containing protein	C1880_02125	Senegalimassilia anaerobia	479	11
A0A369LBD9	LuxR family transcriptional regulator	C1881_08605	Slackia isoflavoniconvertens	515	12
A0A369LBH0	Helix-turn-helix transcriptional regulator	C1879_10195	Paraeggerthella hongkongensis	496	10
A0A369LBK1	Helix-turn-helix transcriptional regulator	C1879_08855	Paraeggerthella hongkongensis	532	12
A0A369LBM3	LuxR family transcriptional regulator	C1879_08960	Paraeggerthella hongkongensis	513	12
A0A369LBU2	Helix-turn-helix transcriptional regulator	C1880_05220	Senegalimassilia anaerobia	478	10
A0A369LCF6	Helix-turn-helix transcriptional regulator	C1881_08590	Slackia isoflavoniconvertens	485	10
A0A369LE24	HTH luxR-type domain-containing protein	C1881_08570	Slackia isoflavoniconvertens	497	12
A0A369LE68	Helix-turn-helix transcriptional regulator	C1879_08120	Paraeggerthella hongkongensis	558	12
A0A369LE77	LuxR family transcriptional regulator	C1879_08420	Paraeggerthella hongkongensis	512	12
A0A369LEK6	LuxR family transcriptional regulator	C1879_07815	Paraeggerthella hongkongensis	494	12
A0A369LFP7	HTH luxR-type domain-containing protein	C1880_01390	Senegalimassilia anaerobia	554	11
A0A369LFQ9	HTH luxR-type domain-containing protein	C1880_01265	Senegalimassilia anaerobia	521	11
A0A369LG68	HTH luxR-type domain-containing protein	C1879_07845	Paraeggerthella hongkongensis	493	12
A0A369LGB1	LuxR family transcriptional regulator	C1878_16100	Gordonibacter sp. 28C	464	12
A0A369LGB7	LuxR family transcriptional regulator	C1879_05445	Paraeggerthella hongkongensis	485	12
A0A369LGG7	Helix-turn-helix transcriptional regulator	C1879_07675	Paraeggerthella hongkongensis	468	11
A0A369LH83	HTH luxR-type domain-containing protein	C1881_05205	Slackia isoflavoniconvertens	467	12
A0A369LHL5	LuxR family transcriptional regulator	C1881_06260	Slackia isoflavoniconvertens	458	11
A0A369LHN1	HTH luxR-type domain-containing protein	C1881_06250	Slackia isoflavoniconvertens	498	12
A0A369LHQ7	HTH luxR-type domain-containing protein	C1881_07170	Slackia isoflavoniconvertens	521	12
A0A369LHS9	LuxR family transcriptional regulator	C1879_03635	Paraeggerthella hongkongensis	476	11
A0A369LIN8	Helix-turn-helix transcriptional regulator	C1879_02745	Paraeggerthella hongkongensis	546	12
A0A369LJ08	HTH luxR-type domain-containing protein	C1881_06465	Slackia isoflavoniconvertens	496	11
A0A369LJ92	HTH luxR-type domain-containing protein	C1881_05415	Slackia isoflavoniconvertens	496	10
A0A369LJB7	LuxR family transcriptional regulator	C1879_03125	Paraeggerthella hongkongensis	534	10
A0A369LJH9	HTH luxR-type domain-containing protein	C1881_06305	Slackia isoflavoniconvertens	501	10
A0A369LJN1	HTH luxR-type domain-containing protein	C1881_05990	Slackia isoflavoniconvertens	465	12
A0A369LJT2	HTH luxR-type domain-containing protein	C1878_16335	Gordonibacter sp. 28C	519	12
A0A369LJU2	HTH luxR-type domain-containing protein	C1879_04020	Paraeggerthella hongkongensis	493	12
A0A369LKK2	Helix-turn-helix transcriptional regulator	C1879_01750	Paraeggerthella hongkongensis	487	12
A0A369LKQ9	LuxR family transcriptional regulator	C1879_02575	Paraeggerthella hongkongensis	543	12
A0A369LKS7	LuxR family transcriptional regulator	C1879_02600	Paraeggerthella hongkongensis	505	11
A0A369LKY1	HTH luxR-type domain-containing protein	C1881_04115	Slackia isoflavoniconvertens	522	12
A0A369LKY6	HTH luxR-type domain-containing protein	C1881_03920	Slackia isoflavoniconvertens	492	12
A0A369LL24	HTH luxR-type domain-containing protein	C1881_02865	Slackia isoflavoniconvertens	562	12
A0A369LL60	HTH luxR-type domain-containing protein	C1878_14500	Gordonibacter sp. 28C	528	12
A0A369LLR8	LuxR family transcriptional regulator	C1879_02625	Paraeggerthella hongkongensis	546	12
A0A369LLS5	LuxR family transcriptional regulator	C1879_02675	Paraeggerthella hongkongensis	487	12
A0A369LLT4	HTH luxR-type domain-containing protein	C1878_13800	Gordonibacter sp. 28C	508	12
A0A369LLT6	LuxR family transcriptional regulator	C1879_02725	Paraeggerthella hongkongensis	488	12
A0A369LLZ2	LuxR family transcriptional regulator	C1879_03085	Paraeggerthella hongkongensis	469	11
A0A369LLZ4	LuxR family transcriptional regulator	C1879_02555	Paraeggerthella hongkongensis	467	10
A0A369LM10	HTH luxR-type domain-containing protein	C1881_02395	Slackia isoflavoniconvertens	493	12
A0A369LMD9	Helix-turn-helix transcriptional regulator	C1881_01750	Slackia isoflavoniconvertens	491	11
A0A369LMI9	HTH luxR-type domain-containing protein	C1878_14465	Gordonibacter sp. 28C	497	12
A0A369LNT5	HTH luxR-type domain-containing protein	C1878_12095	Gordonibacter sp. 28C	495	11
A0A369LP94	Helix-turn-helix transcriptional regulator	C1881_01260	Slackia isoflavoniconvertens	516	12
A0A369LPA2	HTH luxR-type domain-containing protein	C1878_11805	Gordonibacter sp. 28C	484	12
A0A369LPC6	LuxR family transcriptional regulator	C1878_11915	Gordonibacter sp. 28C	502	12
A0A369LPS3	Helix-turn-helix transcriptional regulator	C1881_01225	Slackia isoflavoniconvertens	547	11
A0A369LQ22	Helix-turn-helix transcriptional regulator	C1879_00405	Paraeggerthella hongkongensis	497	10
A0A369LQD9	Helix-turn-helix transcriptional regulator	C1881_03005	Slackia isoflavoniconvertens	486	10
A0A369LQM3	Helix-turn-helix transcriptional regulator	C1881_00100	Slackia isoflavoniconvertens	539	12
A0A369LR64	LuxR family transcriptional regulator	C1878_09565	Gordonibacter sp. 28C	527	11
A0A369LRR8	HTH luxR-type domain-containing protein	C1878_09730	Gordonibacter sp. 28C	472	10
A0A369LS41	Helix-turn-helix transcriptional regulator	C1878_12900	Gordonibacter sp. 28C	487	12
A0A369LSD0	HTH luxR-type domain-containing protein	C1878_09570	Gordonibacter sp. 28C	556	12
A0A369LST9	HTH luxR-type domain-containing protein	C1878_06120	Gordonibacter sp. 28C	505	11
A0A369LT21	LuxR family transcriptional regulator	C1878_12405	Gordonibacter sp. 28C	484	11
A0A369LUG5	LuxR family transcriptional regulator	C1877_12940	Gordonibacter pamelaeae	507	12
A0A369LVH6	HTH luxR-type domain-containing protein	C1878_06215	Gordonibacter sp. 28C	475	12
A0A369LVP5	Helix-turn-helix transcriptional regulator	C1878_07780	Gordonibacter sp. 28C	532	11
A0A369LVV2	HTH luxR-type domain-containing protein	C1878_02420	Gordonibacter sp. 28C	476	12
A0A369LW32	HTH luxR-type domain-containing protein	C1878_02835	Gordonibacter sp. 28C	477	12
A0A369LWH0	HTH luxR-type domain-containing protein	C1878_03570	Gordonibacter sp. 28C	467	12
A0A369LX73	HTH luxR-type domain-containing protein	C1878_02745	Gordonibacter sp. 28C	471	10
A0A369LX92	HTH luxR-type domain-containing protein	C1878_05210	Gordonibacter sp. 28C	462	11
A0A369LXG0	HTH luxR-type domain-containing protein	C1877_10880	Gordonibacter pamelaeae	547	12
A0A369LYD3	HTH luxR-type domain-containing protein	C1878_04890	Gordonibacter sp. 28C	527	12
A0A369LYH6	HTH luxR-type domain-containing protein	C1878_02465	Gordonibacter sp. 28C	538	12
A0A369LYP4	LuxR family transcriptional regulator	C1878_05785	Gordonibacter sp. 28C	488	12
A0A369LYT5	Helix-turn-helix transcriptional regulator	C1878_03035	Gordonibacter sp. 28C	596	12
A0A369LYT9	HTH luxR-type domain-containing protein	C1878_02315	Gordonibacter sp. 28C	566	12
A0A369LYU4	LuxR family transcriptional regulator	C1878_01550	Gordonibacter sp. 28C	486	12
A0A369LZ26	HTH luxR-type domain-containing protein	C1878_01995	Gordonibacter sp. 28C	466	11
A0A369LZL1	LuxR family transcriptional regulator	C1878_01680	Gordonibacter sp. 28C	516	12
A0A369LZS0	HTH luxR-type domain-containing protein	C1878_02705	Gordonibacter sp. 28C	502	10
A0A369LZV9	LuxR family transcriptional regulator	C1878_02560	Gordonibacter sp. 28C	497	12
A0A369LZX7	Helix-turn-helix transcriptional regulator	C1878_02385	Gordonibacter sp. 28C	547	12
A0A369M010	Helix-turn-helix transcriptional regulator	C1877_10820	Gordonibacter pamelaeae	527	12
A0A369M0I6	HTH luxR-type domain-containing protein	C1878_00745	Gordonibacter sp. 28C	477	12
A0A369M0J4	HTH luxR-type domain-containing protein	C1877_07365	Gordonibacter pamelaeae	521	12
A0A369M0P7	LuxR family transcriptional regulator	C1877_08330	Gordonibacter pamelaeae	497	12
A0A369M1F1	Helix-turn-helix transcriptional regulator	C1877_11070	Gordonibacter pamelaeae	544	12
A0A369M1G0	HTH luxR-type domain-containing protein	C1878_02360	Gordonibacter sp. 28C	479	11
A0A369M209	HTH luxR-type domain-containing protein	C1878_01195	Gordonibacter sp. 28C	489	12
A0A369M2B2	LuxR family transcriptional regulator	C1878_01745	Gordonibacter sp. 28C	556	12
A0A369M2J9	Helix-turn-helix transcriptional regulator	C1877_07300	Gordonibacter pamelaeae	506	10
A0A369M2L7	HTH luxR-type domain-containing protein	C1877_07405	Gordonibacter pamelaeae	546	12
A0A369M2P5	HTH luxR-type domain-containing protein	C1877_07360	Gordonibacter pamelaeae	488	10
A0A369M3P5	LuxR family transcriptional regulator	C1875_14065	Eggerthella lenta (Eubacterium lentum)	542	10
A0A369M3X5	HTH luxR-type domain-containing protein	C1877_04505	Gordonibacter pamelaeae	486	12
A0A369M3Y1	HTH luxR-type domain-containing protein	C1877_02705	Gordonibacter pamelaeae	490	12
A0A369M411	HTH luxR-type domain-containing protein	C1877_02870	Gordonibacter pamelaeae	531	12
A0A369M427	HTH luxR-type domain-containing protein	C1877_04805	Gordonibacter pamelaeae	546	11
A0A369M471	LuxR family transcriptional regulator	C1877_05015	Gordonibacter pamelaeae	499	12
A0A369M4M6	Helix-turn-helix transcriptional regulator	C1877_07585	Gordonibacter pamelaeae	566	11
A0A369M5N5	HTH luxR-type domain-containing protein	C1877_06675	Gordonibacter pamelaeae	502	12
A0A369M5Z7	LuxR family transcriptional regulator	C1875_13625	Eggerthella lenta (Eubacterium lentum)	470	12
A0A369M6M7	LuxR family transcriptional regulator	C1875_13525	Eggerthella lenta (Eubacterium lentum)	492	11
A0A369M6Q4	HTH luxR-type domain-containing protein	C1877_02785	Gordonibacter pamelaeae	498	12
A0A369M6Y3	Helix-turn-helix transcriptional regulator	C1875_13510	Eggerthella lenta (Eubacterium lentum)	484	12
A0A369M778	HTH luxR-type domain-containing protein	C1877_03830	Gordonibacter pamelaeae	510	12
A0A369M7A8	DNA-binding response regulator	C1877_02480	Gordonibacter pamelaeae	465	11
A0A369M7K7	HTH luxR-type domain-containing protein	C1875_13475	Eggerthella lenta (Eubacterium lentum)	511	12
A0A369M860	LuxR family transcriptional regulator	C1877_01305	Gordonibacter pamelaeae	480	12
A0A369M8V6	LuxR family transcriptional regulator	C1877_01195	Gordonibacter pamelaeae	529	11
A0A369M945	LuxR family transcriptional regulator	C1875_12225	Eggerthella lenta (Eubacterium lentum)	462	11
A0A369M9K0	LuxR family transcriptional regulator	C1877_01255	Gordonibacter pamelaeae	525	12
A0A369M9N5	LuxR family transcriptional regulator	C1875_11670	Eggerthella lenta (Eubacterium lentum)	487	12
A0A369MA09	LuxR family transcriptional regulator	C1875_11405	Eggerthella lenta (Eubacterium lentum)	507	11
A0A369MAA9	LuxR family transcriptional regulator	C1875_11920	Eggerthella lenta (Eubacterium lentum)	486	10
A0A369MCG2	LuxR family transcriptional regulator	C1875_12315	Eggerthella lenta (Eubacterium lentum)	493	12
A0A369MCT3	LuxR family transcriptional regulator	C1875_11710	Eggerthella lenta (Eubacterium lentum)	476	11
A0A369MCT7	LuxR family transcriptional regulator	C1853_02955 C1867_07450 C1871_05455 C1872_06645 C1875_09590 GO726_05395	Eggerthella lenta (Eubacterium lentum)	529	11
A0A369MCW8	LuxR family transcriptional regulator	C1875_09480	Eggerthella lenta (Eubacterium lentum)	486	11
A0A369MDI7	LuxR family transcriptional regulator	C1875_09320	Eggerthella lenta (Eubacterium lentum)	534	11
A0A369MDS7	Helix-turn-helix transcriptional regulator (LuxR family transcriptional regulator)	C1853_01770 C1871_10945 C1875_11490 FIC87_04440 GO726_13415	Eggerthella lenta (Eubacterium lentum)	493	12
A0A369MF52	LuxR family transcriptional regulator	C1853_12635 C1867_07740 C1875_09345	Eggerthella lenta (Eubacterium lentum)	526	10
A0A369MFD7	LuxR family transcriptional regulator	C1875_07205	Eggerthella lenta (Eubacterium lentum)	528	12
A0A369MFG8	Helix-turn-helix transcriptional regulator	C1875_07360	Eggerthella lenta (Eubacterium lentum)	493	12
A0A369MFK4	DNA-binding response regulator	C1875_08890	Eggerthella lenta (Eubacterium lentum)	478	12
A0A369MFZ5	LuxR family transcriptional regulator	C1875_07155	Eggerthella lenta (Eubacterium lentum)	484	12
A0A369MGC0	Helix-turn-helix transcriptional regulator	C1875_07385	Eggerthella lenta (Eubacterium lentum)	535	12
A0A369MGM6	HTH luxR-type domain-containing protein	C1875_08760	Eggerthella lenta (Eubacterium lentum)	494	11
A0A369MGZ9	HTH luxR-type domain-containing protein	C1875_09045	Eggerthella lenta (Eubacterium lentum)	579	12
A0A369MHJ7	Helix-turn-helix transcriptional regulator	C1875_07340	Eggerthella lenta (Eubacterium lentum)	487	12
A0A369MIQ3	LuxR family transcriptional regulator	C1875_07225 GO726_11080	Eggerthella lenta (Eubacterium lentum)	492	12
A0A369MIU7	HTH luxR-type domain-containing protein	C1875_05705	Eggerthella lenta (Eubacterium lentum)	508	11
A0A369MIW7	HTH luxR-type domain-containing protein	C1875_04695	Eggerthella lenta (Eubacterium lentum)	482	12
A0A369MIY2	LuxR family transcriptional regulator	C1875_04705	Eggerthella lenta (Eubacterium lentum)	485	12
A0A369MJT0	LuxR family transcriptional regulator	C1875_06040	Eggerthella lenta (Eubacterium lentum)	517	12
A0A369MK32	LuxR family transcriptional regulator	C1875_04160	Eggerthella lenta (Eubacterium lentum)	476	12
A0A369MK42	LuxR family transcriptional regulator	C1875_05345	Eggerthella lenta (Eubacterium lentum)	509	12
A0A369ML21	HTH luxR-type domain-containing protein	C1875_00660	Eggerthella lenta (Eubacterium lentum)	483	12
A0A369MLF7	LuxR family transcriptional regulator	C1875_05625	Eggerthella lenta (Eubacterium lentum)	497	10
A0A369MLU0	Helix-turn-helix transcriptional regulator (LuxR family transcriptional regulator)	C1867_15155 C1871_13020 C1872_15085 GO726_14575	Eggerthella lenta (Eubacterium lentum)	484	12
A0A369MLU8	LuxR family transcriptional regulator	C1875_05550	Eggerthella lenta (Eubacterium lentum)	520	12
A0A369MLW3	Helix-turn-helix transcriptional regulator	C1875_03205	Eggerthella lenta (Eubacterium lentum)	516	10
A0A369MLY2	LuxR family transcriptional regulator	C1875_01200	Eggerthella lenta (Eubacterium lentum)	478	12
A0A369MMC6	LuxR family transcriptional regulator	C1872_15120	Eggerthella lenta (Eubacterium lentum)	477	11
A0A369MML9	Helix-turn-helix transcriptional regulator	C1875_04780	Eggerthella lenta (Eubacterium lentum)	569	11
A0A369MN01	LuxR family transcriptional regulator	C1853_11085 C1871_12235 C1872_14185	Eggerthella lenta (Eubacterium lentum)	518	12
A0A369MN74	LuxR family transcriptional regulator	C1875_03405	Eggerthella lenta (Eubacterium lentum)	493	12
A0A369MN85	LuxR family transcriptional regulator	C1872_13665	Eggerthella lenta (Eubacterium lentum)	462	11
A0A369MNA2	LuxR family transcriptional regulator	C1872_12345	Eggerthella lenta (Eubacterium lentum)	488	12
A0A369MNH3	LuxR family transcriptional regulator	C1872_13270	Eggerthella lenta (Eubacterium lentum)	486	10
A0A369MNL9	LuxR family transcriptional regulator	C1872_13085	Eggerthella lenta (Eubacterium lentum)	488	12
A0A369MNU8	Helix-turn-helix transcriptional regulator	C1872_12410	Eggerthella lenta (Eubacterium lentum)	600	11
A0A369MP31	DNA-binding response regulator	C1867_05395 C1872_12170	Eggerthella lenta (Eubacterium lentum)	478	12
A0A369MP78	LuxR family transcriptional regulator	C1872_11170	Eggerthella lenta (Eubacterium lentum)	489	11
A0A369MP79	Helix-turn-helix transcriptional regulator	C1853_02415 C1867_05660 C1871_13265 C1872_11835 GO726_02695	Eggerthella lenta (Eubacterium lentum)	498	12
A0A369MPR8	LuxR family transcriptional regulator	C1872_11185	Eggerthella lenta (Eubacterium lentum)	507	12
A0A369MQ58	Helix-turn-helix transcriptional regulator	C1872_09515 C1875_06500	Eggerthella lenta (Eubacterium lentum)	527	12
A0A369MQC4	LuxR family transcriptional regulator	C1872_12425	Eggerthella lenta (Eubacterium lentum)	507	11
A0A369MQF2	LuxR family transcriptional regulator	C1872_12030	Eggerthella lenta (Eubacterium lentum)	487	12
A0A369MQP3	HTH luxR-type domain-containing protein	C1872_08505	Eggerthella lenta (Eubacterium lentum)	498	12
A0A369MQX1	LuxR family transcriptional regulator	C1872_13575	Eggerthella lenta (Eubacterium lentum)	493	12
A0A369MR61	DNA-binding response regulator (Response regulator transcription factor)	C1872_08405 FIC87_02135	Eggerthella lenta (Eubacterium lentum)	523	12
A0A369MRA0	LuxR family transcriptional regulator	C1853_04660 C1867_06280 C1872_08385 GO726_02120	Eggerthella lenta (Eubacterium lentum)	520	12
A0A369MRF6	LuxR family transcriptional regulator	C1872_13250	Eggerthella lenta (Eubacterium lentum)	493	11
A0A369MRH8	LuxR family transcriptional regulator	C1872_12895 GO726_11580	Eggerthella lenta (Eubacterium lentum)	488	12
A0A369MRI8	Helix-turn-helix transcriptional regulator	C1872_12955	Eggerthella lenta (Eubacterium lentum)	487	10
A0A369MRJ4	LuxR family transcriptional regulator	C1853_03045 C1867_07575 C1871_05545 C1872_06760	Eggerthella lenta (Eubacterium lentum)	577	12
A0A369MRK9	HTH luxR-type domain-containing protein	C1853_03085 C1867_07615 C1871_05585 C1872_06805 GO726_05525	Eggerthella lenta (Eubacterium lentum)	546	12
A0A369MRQ2	Helix-turn-helix transcriptional regulator	C1872_12020	Eggerthella lenta (Eubacterium lentum)	458	12
A0A369MRY7	LuxR family transcriptional regulator	C1872_06555	Eggerthella lenta (Eubacterium lentum)	502	12
A0A369MS22	LuxR family transcriptional regulator	C1872_06955	Eggerthella lenta (Eubacterium lentum)	534	11
A0A369MS35	LuxR family transcriptional regulator	C1872_06440	Eggerthella lenta (Eubacterium lentum)	470	12
A0A369MSM4	HTH luxR-type domain-containing protein	C1872_08490	Eggerthella lenta (Eubacterium lentum)	506	12
A0A369MSN3	Helix-turn-helix transcriptional regulator	C1853_13565 C1871_15500 GO726_12015	Eggerthella lenta (Eubacterium lentum)	503	11
A0A369MTP8	Helix-turn-helix transcriptional regulator	C1872_09035 GO726_08015	Eggerthella lenta (Eubacterium lentum)	487	12
A0A369MTU7	LuxR family transcriptional regulator	C1871_15180 GO726_01875	Eggerthella lenta (Eubacterium lentum)	522	12
A0A369MUB4	LuxR family transcriptional regulator	C1872_06930 GO726_05685	Eggerthella lenta (Eubacterium lentum)	526	10
A0A369MUJ8	HTH luxR-type domain-containing protein	C1871_15595 C1872_15250	Eggerthella lenta (Eubacterium lentum)	519	12
A0A369MUV4	LuxR family transcriptional regulator	C1867_05055 C1872_04995	Eggerthella lenta (Eubacterium lentum)	493	12
A0A369MV78	Helix-turn-helix transcriptional regulator (LuxR family transcriptional regulator)	C1853_01400 C1867_13880 C1871_01960 C1872_03790 C1875_01410 FIC87_03740 GO726_09885	Eggerthella lenta (Eubacterium lentum)	498	10
A0A369MVB7	Helix-turn-helix transcriptional regulator	C1872_01645 C1875_06015 FIC87_05410	Eggerthella lenta (Eubacterium lentum)	492	12
A0A369MVH4	Helix-turn-helix transcriptional regulator	C1872_04795	Eggerthella lenta (Eubacterium lentum)	516	10
A0A369MVU4	LuxR family transcriptional regulator	C1871_15120	Eggerthella lenta (Eubacterium lentum)	505	12
A0A369MVV4	LuxR family transcriptional regulator	C1853_06010 C1871_08165 C1872_05450	Eggerthella lenta (Eubacterium lentum)	516	12
A0A369MW42	LuxR family transcriptional regulator	C1871_02170 C1872_04000	Eggerthella lenta (Eubacterium lentum)	478	12
A0A369MWE6	Helix-turn-helix transcriptional regulator (LuxR family transcriptional regulator)	C1871_08580 C1875_11900 FIC87_12975	Eggerthella lenta (Eubacterium lentum)	493	11
A0A369MWE9	LuxR family transcriptional regulator	C1853_15000 C1871_14415	Eggerthella lenta (Eubacterium lentum)	519	12
A0A369MWM8	LuxR family transcriptional regulator	C1871_15130 FIC87_13155	Eggerthella lenta (Eubacterium lentum)	462	11
A0A369MWQ9	LuxR family transcriptional regulator	C1853_13750 C1867_14695 C1871_13745 GO726_13250	Eggerthella lenta (Eubacterium lentum)	493	12
A0A369MXR9	LuxR family transcriptional regulator	C1853_04305 C1871_14000	Eggerthella lenta (Eubacterium lentum)	470	11
A0A369MXT6	Helix-turn-helix transcriptional regulator	C1853_04350 C1871_14885	Eggerthella lenta (Eubacterium lentum)	535	12
A0A369MY43	LuxR family transcriptional regulator	C1853_04365 C1871_14900	Eggerthella lenta (Eubacterium lentum)	478	11
A0A369MY93	LuxR family transcriptional regulator	C1853_13700 C1867_14645 C1871_13695 C1872_13625 C1875_12265 GO726_13300	Eggerthella lenta (Eubacterium lentum)	506	12
A0A369MYT1	LuxR family transcriptional regulator	C1872_01620	Eggerthella lenta (Eubacterium lentum)	517	12
A0A369MZQ7	HTH luxR-type domain-containing protein	C1853_10040 C1871_12775	Eggerthella lenta (Eubacterium lentum)	592	12
A0A369N077	LuxR family transcriptional regulator	C1872_00480	Eggerthella lenta (Eubacterium lentum)	464	11
A0A369N079	LuxR family transcriptional regulator	C1872_01045	Eggerthella lenta (Eubacterium lentum)	518	12
A0A369N092	DNA-binding response regulator	C1853_11095 C1867_15465 C1871_12245 C1872_14175	Eggerthella lenta (Eubacterium lentum)	531	12
A0A369N0M2	Helix-turn-helix transcriptional regulator (LuxR family transcriptional regulator)	C1853_01985 C1871_13915 C1872_14200 FIC87_04655 GO726_03095	Eggerthella lenta (Eubacterium lentum)	487	12
A0A369N0Q3	LuxR family transcriptional regulator	C1853_11340 C1867_14845 C1871_14355 C1872_12820 C1875_07630 GO726_13155	Eggerthella lenta (Eubacterium lentum)	474	12
A0A369N197	Helix-turn-helix transcriptional regulator (LuxR family transcriptional regulator)	C1853_12685 C1871_15585 FIC87_08260	Eggerthella lenta (Eubacterium lentum)	516	10
A0A369N255	Helix-turn-helix transcriptional regulator	C1853_01840 C1871_10870 C1875_11420 FIC87_04510 GO726_13345	Eggerthella lenta (Eubacterium lentum)	600	11
A0A369N2K0	LuxR family transcriptional regulator	C1853_01860 C1867_14490 C1871_14460 FIC87_04530	Eggerthella lenta (Eubacterium lentum)	507	12
A0A369N2W6	LuxR family transcriptional regulator	C1853_04910 C1872_08140	Eggerthella lenta (Eubacterium lentum)	505	12
A0A369N3B9	LuxR family transcriptional regulator	C1871_10035	Eggerthella lenta (Eubacterium lentum)	506	11
A0A369N3E2	HTH luxR-type domain-containing protein	C1871_09930	Eggerthella lenta (Eubacterium lentum)	527	12
A0A369N3J1	LuxR family transcriptional regulator	C1871_15700 C1872_15265	Eggerthella lenta (Eubacterium lentum)	520	12
A0A369N3K1	LuxR family transcriptional regulator	C1853_02285 C1867_05765 C1871_11160 C1872_11725 C1875_09185	Eggerthella lenta (Eubacterium lentum)	499	12
A0A369N3P3	Helix-turn-helix transcriptional regulator	C1871_09920	Eggerthella lenta (Eubacterium lentum)	547	12
A0A369N3T3	LuxR family transcriptional regulator	C1871_09990	Eggerthella lenta (Eubacterium lentum)	484	12
A0A369N4H4	HTH luxR-type domain-containing protein	C1853_02805 C1867_05270 C1871_09490	Eggerthella lenta (Eubacterium lentum)	494	11
A0A369N4Z5	LuxR family transcriptional regulator	C1871_09185	Eggerthella lenta (Eubacterium lentum)	493	12
A0A369N580	DNA-binding response regulator	C1853_04565 C1867_06375 C1871_07170 C1872_08545 C1875_05485 GO726_02215	Eggerthella lenta (Eubacterium lentum)	509	12
A0A369N5C0	HTH luxR-type domain-containing protein	C1871_10055	Eggerthella lenta (Eubacterium lentum)	510	12
A0A369N6E6	LuxR family transcriptional regulator	C1853_12495 C1871_09835	Eggerthella lenta (Eubacterium lentum)	488	12
A0A369N6J9	HTH luxR-type domain-containing protein	C1871_09895	Eggerthella lenta (Eubacterium lentum)	507	12
A0A369N6L6	LuxR family transcriptional regulator	C1871_07085 C1872_08630	Eggerthella lenta (Eubacterium lentum)	509	12
A0A369N6R8	LuxR family transcriptional regulator	C1871_07330 C1872_08320	Eggerthella lenta (Eubacterium lentum)	481	11
A0A369N799	DNA-binding response regulator	C1853_02680 C1871_09365 GO726_12840	Eggerthella lenta (Eubacterium lentum)	478	12
A0A369N8U8	LuxR family transcriptional regulator	C1871_07350	Eggerthella lenta (Eubacterium lentum)	505	10
A0A369N9D0	LuxR family transcriptional regulator	C1853_12610 C1871_05780	Eggerthella lenta (Eubacterium lentum)	534	11
A0A369N9G5	LuxR family transcriptional regulator	C1853_08775 C1871_03435	Eggerthella lenta (Eubacterium lentum)	476	12
A0A369N9Q8	Helix-turn-helix transcriptional regulator	C1871_07790	Eggerthella lenta (Eubacterium lentum)	492	12
A0A369N9Z6	DNA-binding response regulator	C1853_04640 C1871_07245	Eggerthella lenta (Eubacterium lentum)	523	12
A0A369NAM7	LuxR family transcriptional regulator	C1853_08810 C1871_03400	Eggerthella lenta (Eubacterium lentum)	493	12
A0A369NAY5	LuxR family transcriptional regulator	C1871_06925 C1872_02040 GO726_01075	Eggerthella lenta (Eubacterium lentum)	485	12
A0A369NB28	LuxR family transcriptional regulator	C1853_07995 C1871_05945	Eggerthella lenta (Eubacterium lentum)	470	12
A0A369NBI0	LuxR family transcriptional regulator	C1853_03030 C1867_07560 C1871_05530 C1872_06745 GO726_05470	Eggerthella lenta (Eubacterium lentum)	483	11
A0A369NBT3	Helix-turn-helix transcriptional regulator	C1853_12655 C1871_05735 C1875_09365	Eggerthella lenta (Eubacterium lentum)	519	11
A0A369NBV1	LuxR family transcriptional regulator	C1871_05845	Eggerthella lenta (Eubacterium lentum)	542	10
A0A369ND15	LuxR family transcriptional regulator	C1867_15140 C1871_13005 C1872_15100	Eggerthella lenta (Eubacterium lentum)	492	11
A0A369NDB3	HTH luxR-type domain-containing protein	C1853_10980 FIC87_11880	Eggerthella lenta (Eubacterium lentum)	511	12
A0A369NDV0	Response regulator transcription factor	C1853_04825 C1871_07435 GO726_01960	Eggerthella lenta (Eubacterium lentum)	508	11
A0A369NDW0	LuxR family transcriptional regulator	C1871_07390 C1872_08260 C1875_05660 GO726_02005	Eggerthella lenta (Eubacterium lentum)	511	12
A0A369NE06	LuxR family transcriptional regulator	C1853_08640 C1871_03630	Eggerthella lenta (Eubacterium lentum)	585	12
A0A369NE66	Helix-turn-helix transcriptional regulator (LuxR family transcriptional regulator)	C1867_11300 FIC87_12015	Eggerthella lenta (Eubacterium lentum)	477	11
A0A369NG11	Helix-turn-helix transcriptional regulator	C1853_01790 C1875_11470 GO726_13395	Eggerthella lenta (Eubacterium lentum)	478	12
A0A369NH06	Helix-turn-helix transcriptional regulator (LuxR family transcriptional regulator)	C1867_06035 C1875_05790 FIC87_02385	Eggerthella lenta (Eubacterium lentum)	522	12
A0A369NIS0	LuxR family transcriptional regulator	C1853_11030 C1867_15725 C1871_15710	Eggerthella lenta (Eubacterium lentum)	488	12
A0A369NIX5	Helix-turn-helix transcriptional regulator (LuxR family transcriptional regulator)	C1867_06650 FIC87_01830 GO726_02455	Eggerthella lenta (Eubacterium lentum)	491	10
A0A369NJ19	LuxR family transcriptional regulator	C1875_04575 GO726_11225	Eggerthella lenta (Eubacterium lentum)	493	12
A0A369NJH3	HTH luxR-type domain-containing protein	C1867_06615 GO726_02420	Eggerthella lenta (Eubacterium lentum)	458	11
A0A369NLF9	DNA-binding response regulator	C1853_08795 C1871_03415	Eggerthella lenta (Eubacterium lentum)	499	10
A0A369NM33	Helix-turn-helix transcriptional regulator	C1867_15015 C1871_13060 GO726_13810	Eggerthella lenta (Eubacterium lentum)	486	11
A0A369NM77	LuxR family transcriptional regulator	C1853_02915 C1871_05415 C1872_06605 GO726_05360	Eggerthella lenta (Eubacterium lentum)	481	12
A0A369NMB9	DNA-binding response regulator	C1853_16120 C1867_12055 C1871_15480 C1872_12915	Eggerthella lenta (Eubacterium lentum)	493	11
A0A369NP12	LuxR family transcriptional regulator	C1853_10410 GO726_06900	Eggerthella lenta (Eubacterium lentum)	493	12
A0A369NQ32	Helix-turn-helix transcriptional regulator (LuxR family transcriptional regulator)	C1867_00980 FIC87_06210	Eggerthella lenta (Eubacterium lentum)	532	10
A0A369NQ38	LuxR family transcriptional regulator	C1853_15105 C1867_11920 C1871_09885 C1872_13035	Eggerthella lenta (Eubacterium lentum)	537	12
A0A369NQ73	LuxR family transcriptional regulator	C1872_07895 C1875_10740 GO726_14380	Eggerthella lenta (Eubacterium lentum)	505	12
A0A369NQD9	Helix-turn-helix transcriptional regulator	C1853_15030 C1871_14385	Eggerthella lenta (Eubacterium lentum)	487	10
A0A369NQG4	LuxR family transcriptional regulator	C1853_05690 C1867_09775 C1871_07825	Eggerthella lenta (Eubacterium lentum)	517	12
A0A369NRA9	Helix-turn-helix transcriptional regulator	C1853_09470 C1871_06845 C1872_02120 GO726_01150	Eggerthella lenta (Eubacterium lentum)	569	11
A0A369NRK9	LuxR family transcriptional regulator	C1853_10845 GO726_13510	Eggerthella lenta (Eubacterium lentum)	493	11
A0A369NS75	Helix-turn-helix transcriptional regulator (LuxR family transcriptional regulator)	C1853_03160 FIC87_01495 GO726_05600	Eggerthella lenta (Eubacterium lentum)	516	11
A0A369NS86	LuxR family transcriptional regulator	C1875_09375 GO726_05665	Eggerthella lenta (Eubacterium lentum)	467	10
A0A369NUI9	LuxR family transcriptional regulator	C1853_12545 C1867_07855 FIC87_10775 GO726_05775	Eggerthella lenta (Eubacterium lentum)	542	10
A0A369NVZ2	Helix-turn-helix transcriptional regulator	C1850_09885	Adlercreutzia equolifaciens subsp. celatus	481	12
A0A369NW67	HTH luxR-type domain-containing protein	C1850_09460	Adlercreutzia equolifaciens subsp. celatus	530	12
A0A369NW80	LuxR family transcriptional regulator	C1850_09250	Adlercreutzia equolifaciens subsp. celatus	514	11
A0A369NW85	HTH luxR-type domain-containing protein	C1850_08415 CQJ32_11900	Adlercreutzia equolifaciens subsp. celatus	601	10
A0A369NWR5	LuxR family transcriptional regulator	C1853_13650 C1867_13325	Eggerthella lenta (Eubacterium lentum)	505	12
A0A369NWZ2	HTH luxR-type domain-containing protein	CQJ32_11505	Adlercreutzia equolifaciens subsp. celatus	488	12
A0A369NXM5	Helix-turn-helix transcriptional regulator	C1850_11375 CQJ32_11800	Adlercreutzia equolifaciens subsp. celatus	487	11
A0A369NXR8	HTH luxR-type domain-containing protein	C1850_10915	Adlercreutzia equolifaciens subsp. celatus	522	12
A0A369NXX6	HTH luxR-type domain-containing protein	C1850_06965	Adlercreutzia equolifaciens subsp. celatus	525	12
A0A369NXY4	HTH luxR-type domain-containing protein	C1850_06980	Adlercreutzia equolifaciens subsp. celatus	526	10
A0A369NXZ4	HTH luxR-type domain-containing protein	C1850_07295	Adlercreutzia equolifaciens subsp. celatus	583	12
A0A369NY44	LuxR family transcriptional regulator	CQJ32_10810	Adlercreutzia equolifaciens subsp. celatus	503	12
A0A369NYC8	HTH luxR-type domain-containing protein	CQJ32_10760	Adlercreutzia equolifaciens subsp. celatus	506	12
A0A369NYE3	HTH luxR-type domain-containing protein	C1850_09230	Adlercreutzia equolifaciens subsp. celatus	480	12
A0A369NYP0	HTH luxR-type domain-containing protein	CQJ32_10385	Adlercreutzia equolifaciens subsp. celatus	498	12
A0A369NYS1	HTH luxR-type domain-containing protein	C1850_06045	Adlercreutzia equolifaciens subsp. celatus	471	12
A0A369NYU1	HTH luxR-type domain-containing protein	C1850_06550	Adlercreutzia equolifaciens subsp. celatus	498	12
A0A369NZ14	Helix-turn-helix transcriptional regulator	C1850_08870	Adlercreutzia equolifaciens subsp. celatus	519	12
A0A369NZG2	HTH luxR-type domain-containing protein	C1850_08890	Adlercreutzia equolifaciens subsp. celatus	521	12
A0A369NZJ5	HTH luxR-type domain-containing protein	C1850_08025	Adlercreutzia equolifaciens subsp. celatus	489	12
A0A369NZM9	DNA-binding response regulator	C1850_05260	Adlercreutzia equolifaciens subsp. celatus	495	11
A0A369NZR1	HTH luxR-type domain-containing protein	CQJ32_09350	Adlercreutzia equolifaciens subsp. celatus	493	11
A0A369NZT2	HTH luxR-type domain-containing protein	C1850_07705	Adlercreutzia equolifaciens subsp. celatus	506	12
A0A369NZX5	Helix-turn-helix transcriptional regulator	C1850_07270	Adlercreutzia equolifaciens subsp. celatus	530	12
A0A369P040	LuxR family transcriptional regulator	C1850_04975	Adlercreutzia equolifaciens subsp. celatus	539	12
A0A369P0L7	HTH luxR-type domain-containing protein	CQJ32_10830	Adlercreutzia equolifaciens subsp. celatus	498	12
A0A369P0Q0	HTH luxR-type domain-containing protein	C1850_03210 CQJ32_08845	Adlercreutzia equolifaciens subsp. celatus	499	12
A0A369P170	LuxR family transcriptional regulator	CQJ32_10405	Adlercreutzia equolifaciens subsp. celatus	514	11
A0A369P1B0	HTH luxR-type domain-containing protein	C1850_03495	Adlercreutzia equolifaciens subsp. celatus	531	12
A0A369P1D4	HTH luxR-type domain-containing protein	C1850_06950	Adlercreutzia equolifaciens subsp. celatus	501	12
A0A369P1H0	HTH luxR-type domain-containing protein	CQJ32_10605	Adlercreutzia equolifaciens subsp. celatus	583	12
A0A369P1N6	HTH luxR-type domain-containing protein	C1850_05580	Adlercreutzia equolifaciens subsp. celatus	528	11
A0A369P1Y8	HTH luxR-type domain-containing protein	CQJ32_08030	Adlercreutzia equolifaciens subsp. celatus	531	12
A0A369P1Z7	HTH luxR-type domain-containing protein	CQJ32_08080	Adlercreutzia equolifaciens subsp. celatus	498	12
A0A369P253	HTH luxR-type domain-containing protein	C1850_02400	Adlercreutzia equolifaciens subsp. celatus	398	10
A0A369P2A6	HTH luxR-type domain-containing protein	C1850_02810	Adlercreutzia equolifaciens subsp. celatus	452	11
A0A369P2M8	HTH luxR-type domain-containing protein	CQJ32_06970	Adlercreutzia equolifaciens subsp. celatus	474	12
A0A369P2X6	LuxR family transcriptional regulator	CQJ32_06330	Adlercreutzia equolifaciens subsp. celatus	521	12
A0A369P2X8	HTH luxR-type domain-containing protein	CQJ32_09535	Adlercreutzia equolifaciens subsp. celatus	488	11
A0A369P2Y2	HTH luxR-type domain-containing protein	CQJ32_09735	Adlercreutzia equolifaciens subsp. celatus	511	11
A0A369P334	HTH luxR-type domain-containing protein	C1850_05185	Adlercreutzia equolifaciens subsp. celatus	507	10
A0A369P342	HTH luxR-type domain-containing protein	C1850_02280	Adlercreutzia equolifaciens subsp. celatus	511	11
A0A369P3H2	LuxR family transcriptional regulator	C1850_01705	Adlercreutzia equolifaciens subsp. celatus	493	12
A0A369P3I1	DNA-binding response regulator	C1850_01720	Adlercreutzia equolifaciens subsp. celatus	474	12
A0A369P3I8	HTH luxR-type domain-containing protein	C1850_01790	Adlercreutzia equolifaciens subsp. celatus	481	12
A0A369P3N6	Helix-turn-helix transcriptional regulator	CQJ32_09010	Adlercreutzia equolifaciens subsp. celatus	558	12
A0A369P3S7	LuxR family transcriptional regulator	CQJ32_05645	Adlercreutzia equolifaciens subsp. celatus	539	12
A0A369P3U9	HTH luxR-type domain-containing protein	C1850_04800 CQJ32_05795	Adlercreutzia equolifaciens subsp. celatus	479	12
A0A369P409	HTH luxR-type domain-containing protein	CQJ32_05535	Adlercreutzia equolifaciens subsp. celatus	447	12
A0A369P4Y4	HTH luxR-type domain-containing protein	CQJ32_04555	Adlercreutzia equolifaciens subsp. celatus	488	12
A0A369P504	HTH luxR-type domain-containing protein	CQJ32_04855	Adlercreutzia equolifaciens subsp. celatus	485	10
A0A369P548	HTH luxR-type domain-containing protein	CQJ32_04890	Adlercreutzia equolifaciens subsp. celatus	472	11
A0A369P562	DNA-binding response regulator	CQJ32_05245	Adlercreutzia equolifaciens subsp. celatus	495	11
A0A369P5G3	HTH luxR-type domain-containing protein	CQJ32_03865	Adlercreutzia equolifaciens subsp. celatus	565	12
A0A369P5H8	LuxR family transcriptional regulator	CQJ32_08010	Adlercreutzia equolifaciens subsp. celatus	510	12
A0A369P5H9	HTH luxR-type domain-containing protein	CQJ32_03880	Adlercreutzia equolifaciens subsp. celatus	526	10
A0A369P5Y8	HTH luxR-type domain-containing protein	CQJ32_04370	Adlercreutzia equolifaciens subsp. celatus	617	12
A0A369P622	DNA-binding response regulator	CQJ32_03035	Adlercreutzia equolifaciens subsp. celatus	474	12
A0A369P659	HTH luxR-type domain-containing protein	CQJ32_05560	Adlercreutzia equolifaciens subsp. celatus	473	12
A0A369P664	HTH luxR-type domain-containing protein	CQJ32_05550	Adlercreutzia equolifaciens subsp. celatus	536	12
A0A369P6A7	HTH luxR-type domain-containing protein	CQJ32_03115	Adlercreutzia equolifaciens subsp. celatus	481	12
A0A369P6K4	LuxR family transcriptional regulator	C1850_01730	Adlercreutzia equolifaciens subsp. celatus	502	11
A0A369P717	HTH luxR-type domain-containing protein	CQJ32_00350	Adlercreutzia equolifaciens subsp. celatus	566	12
A0A369P7H0	LuxR family transcriptional regulator	C1850_00515	Adlercreutzia equolifaciens subsp. celatus	555	12
A0A369P7H4	HTH luxR-type domain-containing protein	CQJ32_01210	Adlercreutzia equolifaciens subsp. celatus	507	12
A0A369P7I1	HTH luxR-type domain-containing protein	CQJ32_04435	Adlercreutzia equolifaciens subsp. celatus	528	11
A0A369P7T3	HTH luxR-type domain-containing protein	CQJ32_01250	Adlercreutzia equolifaciens subsp. celatus	482	11
A0A369P8Z6	HTH luxR-type domain-containing protein	CQJ32_05170	Adlercreutzia equolifaciens subsp. celatus	507	10
A0A369P932	Helix-turn-helix transcriptional regulator	CQJ32_03505	Adlercreutzia equolifaciens subsp. celatus	488	12
A0A369P969	HTH luxR-type domain-containing protein	CQJ32_01815	Adlercreutzia equolifaciens subsp. celatus	452	11
A0A369P982	Helix-turn-helix transcriptional regulator	CQJ32_03555	Adlercreutzia equolifaciens subsp. celatus	519	12
A0A369P9F7	HTH luxR-type domain-containing protein	CQJ32_03850	Adlercreutzia equolifaciens subsp. celatus	501	12
A0A369PA19	HTH luxR-type domain-containing protein	CQJ32_02450	Adlercreutzia equolifaciens subsp. celatus	472	11
A0A369PAJ7	HTH luxR-type domain-containing protein	CQJ32_01430	Adlercreutzia equolifaciens subsp. celatus	554	12
A0A369PAR1	HTH luxR-type domain-containing protein	CQJ32_00260	Adlercreutzia equolifaciens subsp. celatus	463	12
A0A369PAZ1	HTH luxR-type domain-containing protein	CQJ32_02005	Adlercreutzia equolifaciens subsp. celatus	461	11
A0A369PB00	HTH luxR-type domain-containing protein	CQJ32_01180	Adlercreutzia equolifaciens subsp. celatus	475	12
A0A369PBV1	LuxR family transcriptional regulator	C1850_00620 CQJ32_00690	Adlercreutzia equolifaciens subsp. celatus	515	10
A0A373BLX8	HTH domain-containing protein	DW644_01255	Clostridiales bacterium AM23-16LB	469	12
A0A373I251	LuxR family transcriptional regulator	DW257_03535	Catenibacterium sp. AM22-15	451	12
A0A373LQR9	LuxR family transcriptional regulator	DW006_02070	Eubacterium sp. AF36-5BH	490	12
A0A373M2W5	HTH domain-containing protein	DW005_03355	Clostridium sp. AF36-4	448	11
A0A373ZE11	LuxR family transcriptional regulator	DWW39_10180	Clostridium sp. AF15-31	518	10
A0A373ZLC9	Helix-turn-helix transcriptional regulator	DWW54_04905	Clostridium sp. AF15-6B	508	12
A0A374JS76	LuxR family transcriptional regulator	DXB91_09200	Coprococcus sp. OM06-34AC	496	12
A0A374SY14	LuxR family transcriptional regulator	DXD39_06055	Collinsella sp. TM04-29	562	12
A0A374SYD0	LuxR family transcriptional regulator	DXD39_06500	Collinsella sp. TM04-29	526	12
A0A374TSM3	Helix-turn-helix transcriptional regulator	DXC90_08860	Collinsella sp. TF09-1AT	514	11
A0A374TV27	LuxR family transcriptional regulator	DXC90_03385	Collinsella sp. TF09-1AT	467	10
A0A374U406	LuxR family transcriptional regulator	DXC79_01135	Collinsella sp. TF08-11AT	526	12
A0A374U4J0	LuxR family transcriptional regulator	DXC79_01520	Collinsella sp. TF08-11AT	545	11
A0A374U720	LuxR family transcriptional regulator	DXC67_02280	Collinsella sp. TF07-1	526	12
A0A374U8Q5	LuxR family transcriptional regulator	DXC66_08815	Collinsella sp. TF06-6AC	559	12
A0A374V4Z3	HTH luxR-type domain-containing protein	DXC18_02195	Collinsella sp. OM08-14AT	543	11
A0A374VJD3	Helix-turn-helix transcriptional regulator	DXB98_01815	Collinsella sp. OM07-12	514	11
A0A374VZN6	LuxR family transcriptional regulator	DXB86_09415	Collinsella sp. OM06-18AC	528	12
A0A374WXB2	HTH luxR-type domain-containing protein	DXB53_05820	Collinsella sp. OM04-5	513	11
A0A388SIT7	Vegetative cell wall protein gp1	RVX_0382	Cupidesulfovibrio sp. HK-II	635	12
A0A395Y4A2	LuxR family transcriptional regulator	DXA43_06040	Collinsella sp. OF02-10	526	12
A0A395ZEF0	LuxR family transcriptional regulator	DW963_02905	Eubacterium sp. AM46-8	482	12
A0A396CEF6	LuxR family transcriptional regulator	DW195_03265	Collinsella sp. AM17-1	526	12
A0A396D0E9	HTH luxR-type domain-containing protein	DW180_02590	Collinsella sp. AM16-21	467	10
A0A396D109	LuxR family transcriptional regulator	DW180_02960	Collinsella sp. AM16-21	528	12
A0A396N649	Helix-turn-helix transcriptional regulator	DW920_12120	Clostridium sp. AM42-36	509	12
A0A396QKP5	LuxR family transcriptional regulator	DXA96_10445	Lachnospiraceae bacterium OF09-33XD	483	12
A0A3A6JHB9	LuxR family transcriptional regulator	DW025_02960	Coprococcus sp. AF38-1	496	12
A0A3A9AUR0	LuxR family transcriptional regulator	D7W09_08765	bacterium D16-34	557	12
A0A3A9AV15	LuxR family transcriptional regulator	D7W09_07590	bacterium D16-34	511	12
A0A3A9AVG3	LuxR family transcriptional regulator	D7W09_06355	bacterium D16-34	552	12
A0A3A9AVV3	LuxR family transcriptional regulator	D7W09_06995	bacterium D16-34	530	11
A0A3A9AW13	DNA-binding response regulator	D7W09_05520	bacterium D16-34	479	12
A0A3A9AW43	HTH luxR-type domain-containing protein	D7W09_05570	bacterium D16-34	474	12
A0A3A9AWA4	LuxR family transcriptional regulator	D7W09_05910	bacterium D16-34	504	12
A0A3A9AWB5	LuxR family transcriptional regulator	D7W09_05760	bacterium D16-34	487	12
A0A3A9AXD1	LuxR family transcriptional regulator	D7W09_05555	bacterium D16-34	489	12
A0A3A9AZ81	LuxR family transcriptional regulator	D7W09_04545	bacterium D16-34	523	12
A0A3A9AZ85	LuxR family transcriptional regulator	D7W09_03385	bacterium D16-34	492	11
A0A3A9B031	LuxR family transcriptional regulator	D7W09_03245	bacterium D16-34	513	11
A0A3A9B038	HTH luxR-type domain-containing protein	D7W09_00460	bacterium D16-34	489	12
A0A3A9B083	LuxR family transcriptional regulator	D7W09_00715	bacterium D16-34	503	11
A0A3A9B0D0	DNA-binding response regulator	D7W09_00870	bacterium D16-34	492	12
A0A3A9B0P3	LuxR family transcriptional regulator	D7W09_01510	bacterium D16-34	485	11
A0A3A9B0S2	DNA-binding response regulator	D7W09_01690	bacterium D16-34	479	10
A0A3A9B0Y9	LuxR family transcriptional regulator	D7W09_02115	bacterium D16-34	476	12
A0A3A9B173	LuxR family transcriptional regulator	D7W09_01800	bacterium D16-34	445	10
A0A3A9B1E5	LuxR family transcriptional regulator	D7W09_02270	bacterium D16-34	532	12
A0A3A9B1F5	LuxR family transcriptional regulator	D7W09_00210	bacterium D16-34	516	10
A0A3A9B1K3	LuxR family transcriptional regulator	D7W09_01365	bacterium D16-34	522	12
A0A3A9B1M1	LuxR family transcriptional regulator	D7W09_01485	bacterium D16-34	500	11
A0A3A9B6E1	LuxR family transcriptional regulator	D7W09_07625	bacterium D16-34	485	12
A0A3A9B6Q8	LuxR family transcriptional regulator	D7W09_06320	bacterium D16-34	495	10
A0A3A9B6U8	LuxR family transcriptional regulator	D7W09_06540	bacterium D16-34	500	12
A0A3A9B780	LuxR family transcriptional regulator	D7W09_07155	bacterium D16-34	515	12
A0A3A9B7C2	LuxR family transcriptional regulator	D7W09_05425	bacterium D16-34	493	12
A0A3A9B7D7	LuxR family transcriptional regulator	D7W09_05540	bacterium D16-34	497	12
A0A3A9B8F3	LuxR family transcriptional regulator	D7W09_07620	bacterium D16-34	450	11
A0A3A9B954	LuxR family transcriptional regulator	D7W09_04475	bacterium D16-34	525	12
A0A3A9B964	LuxR family transcriptional regulator	D7W09_04525	bacterium D16-34	491	12
A0A3A9BBS1	LuxR family transcriptional regulator	D7W09_04390	bacterium D16-34	498	12
A0A3A9BCH3	DNA-binding response regulator	D7W09_01500	bacterium D16-34	471	12
A0A3A9BDW5	LuxR family transcriptional regulator	D7W09_00705	bacterium D16-34	474	12
A0A3A9BEC7	Helix-turn-helix transcriptional regulator	D7W09_01615	bacterium D16-34	595	11
A0A3B1CGZ2	HTH luxR-type domain-containing protein	MNBD_NITROSPIRAE03-76	hydrothermal vent metagenome	441	10
A0A3B1D1G4	HTH luxR-type domain-containing protein	MNBD_NITROSPIRAE03-1709	hydrothermal vent metagenome	447	10
A0A3B8U2F2	HTH luxR-type domain-containing protein	DCF49_07945	Lachnospiraceae bacterium	482	12
A0A3B8ULF5	Helix-turn-helix transcriptional regulator	DCE63_09545	Eubacterium sp	500	12
A0A3B9CGJ3	Helix-turn-helix transcriptional regulator	DCG10_06485	Lachnospiraceae bacterium	494	10
A0A3B9KTM2	HTH luxR-type domain-containing protein	DCG79_01220	Clostridiales bacterium	459	12
A0A3B9MU73	HTH luxR-type domain-containing protein	DCG85_05070	Lachnospiraceae bacterium	436	12
A0A3B9SFB0	HTH luxR-type domain-containing protein	DCG28_01005	Lachnospiraceae bacterium	460	12
A0A3C0H987	Helix-turn-helix transcriptional regulator	DCL99_06625	Firmicutes bacterium	486	12
A0A3C0MI15	Helix-turn-helix transcriptional regulator	DCL84_00200	Eubacterium sp	482	12
A0A3C1CZD2	HTH luxR-type domain-containing protein	DCP66_04705	Collinsella sp	514	10
A0A3C1D982	HTH luxR-type domain-containing protein	DCP91_01755	Eggerthellaceae bacterium	565	11
A0A3C1D9A5	HTH luxR-type domain-containing protein	DCP91_01745	Eggerthellaceae bacterium	486	12
A0A3C1Q4T8	Helix-turn-helix transcriptional regulator	DCQ13_00090	Firmicutes bacterium	481	11
A0A3D0LBS1	HTH luxR-type domain-containing protein	DEO87_00515	Lachnospiraceae bacterium	492	12
A0A3D0M1W1	HTH luxR-type domain-containing protein	DEP23_06930	Oscillospiraceae bacterium	497	11
A0A3D0M318	Helix-turn-helix transcriptional regulator	DEP23_09100	Oscillospiraceae bacterium	472	12
A0A3D0Z5Z0	HTH luxR-type domain-containing protein	DEQ02_04340	Oscillospiraceae bacterium	457	12
A0A3D0ZCM5	HTH luxR-type domain-containing protein	DEQ14_09440	Treponema sp	480	12
A0A3D1NYW4	HTH luxR-type domain-containing protein	DER19_07225	Eubacterium sp	511	12
A0A3D2DK50	Helix-turn-helix transcriptional regulator	DE316_04640	Eubacterium sp	504	12
A0A3D2I533	Helix-turn-helix transcriptional regulator	DER12_09675	Lachnospiraceae bacterium	448	11
A0A3D2NV31	Helix-turn-helix transcriptional regulator	DHV55_05905	Clostridiaceae bacterium	475	12
A0A3D3CEN6	HTH luxR-type domain-containing protein	DIC53_00130	Synergistaceae bacterium	477	12
A0A3D3CFB2	HTH luxR-type domain-containing protein	DIC53_04455	Synergistaceae bacterium	481	11
A0A3D4LKH2	Helix-turn-helix transcriptional regulator	DIV40_06015	Clostridiales bacterium	475	12
A0A3D4SFV2	Helix-turn-helix transcriptional regulator	DIW55_08235	Lachnospiraceae bacterium	508	12
A0A3D4VSH5	HTH luxR-type domain-containing protein	DIC60_02230	Lachnospiraceae bacterium	525	12
A0A3D4YH44	HTH luxR-type domain-containing protein	DF480_04450	Clostridiales bacterium	507	10
A0A3D5LAV0	Helix-turn-helix transcriptional regulator	DGH14_01430	Roseburia sp	471	12
A0A3D5LL27	Helix-turn-helix transcriptional regulator	DGG22_01195	Oscillospiraceae bacterium	479	12
A0A3D5RAC8	HTH luxR-type domain-containing protein	DHM42_10195	Clostridiales bacterium	448	12
A0A3D5TKG1	Helix-turn-helix transcriptional regulator	DHF18_00375	Oscillospiraceae bacterium	476	12
A0A3D5UL76	Helix-turn-helix transcriptional regulator	DHN33_04960	Eubacteriaceae bacterium	472	12
A0A3D5XYR4	Helix-turn-helix transcriptional regulator	DHM32_08975	Lachnospiraceae bacterium	477	11
A0A3D8P0V2	LuxR family transcriptional regulator	DXX99_10370	Ammonifex thiophilus	431	12
A0A3E2EFH5	Helix-turn-helix transcriptional regulator	DX903_07075	Adlercreutzia equolifaciens	552	12
A0A3E2EFR8	LuxR family transcriptional regulator	DX903_07355	Adlercreutzia equolifaciens	510	12
A0A3E2EFW4	LuxR family transcriptional regulator	DX903_07375	Adlercreutzia equolifaciens	540	12
A0A3E2EFX3	LuxR family transcriptional regulator	DX903_07425	Adlercreutzia equolifaciens	498	12
A0A3E2EFY3	LuxR family transcriptional regulator	DX903_07755	Adlercreutzia equolifaciens	480	12
A0A3E2EG39	LuxR family transcriptional regulator	DX903_08145	Adlercreutzia equolifaciens	572	12
A0A3E2EGB7	LuxR family transcriptional regulator	DX903_08580	Adlercreutzia equolifaciens	490	12
A0A3E2EGH5	LuxR family transcriptional regulator	DX903_08805	Adlercreutzia equolifaciens	485	11
A0A3E2EGI0	LuxR family transcriptional regulator	DX903_09105	Adlercreutzia equolifaciens	513	12
A0A3E2EGK5	LuxR family transcriptional regulator	DX903_09100	Adlercreutzia equolifaciens	519	11
A0A3E2EGP6	LuxR family transcriptional regulator	DX903_09460	Adlercreutzia equolifaciens	627	11
A0A3E2EGQ7	LuxR family transcriptional regulator	DX903_09510	Adlercreutzia equolifaciens	521	10
A0A3E2EGR0	Helix-turn-helix transcriptional regulator	DX903_09385	Adlercreutzia equolifaciens	480	10
A0A3E2EGT7	LuxR family transcriptional regulator	DX903_09675	Adlercreutzia equolifaciens	557	12
A0A3E2EH40	LuxR family transcriptional regulator	DX903_10000	Adlercreutzia equolifaciens	549	12
A0A3E2EHB3	LuxR family transcriptional regulator	DX903_10545	Adlercreutzia equolifaciens	472	11
A0A3E2EHI3	LuxR family transcriptional regulator	DX903_10455	Adlercreutzia equolifaciens	488	12
A0A3E2EHK3	HTH luxR-type domain-containing protein	DX903_11180	Adlercreutzia equolifaciens	484	12
A0A3E2EHX0	LuxR family transcriptional regulator	DX903_09705	Adlercreutzia equolifaciens	583	12
A0A3E2EPP6	LuxR family transcriptional regulator	DX903_01520 GO707_07695	Adlercreutzia equolifaciens	558	12
A0A3E2EQ48	LuxR family transcriptional regulator	DX903_02225	Adlercreutzia equolifaciens	525	12
A0A3E2EQ59	LuxR family transcriptional regulator	DX903_01565	Adlercreutzia equolifaciens	569	12
A0A3E2EQC4	LuxR family transcriptional regulator	DX903_02785	Adlercreutzia equolifaciens	513	12
A0A3E2EQC6	LuxR family transcriptional regulator	DX903_02770	Adlercreutzia equolifaciens	506	12
A0A3E2EQW5	LuxR family transcriptional regulator	DX903_03790	Adlercreutzia equolifaciens	521	12
A0A3E2EQZ1	LuxR family transcriptional regulator	DX903_03305	Adlercreutzia equolifaciens	475	12
A0A3E2ER46	LuxR family transcriptional regulator	DX903_04415	Adlercreutzia equolifaciens	482	12
A0A3E2ERC8	LuxR family transcriptional regulator	DX903_04820	Adlercreutzia equolifaciens	484	12
A0A3E2ERD6	LuxR family transcriptional regulator	DX903_04915	Adlercreutzia equolifaciens	495	12
A0A3E2ERF2	DNA-binding response regulator	DX903_04900	Adlercreutzia equolifaciens	474	12
A0A3E2ERT7	LuxR family transcriptional regulator	DX903_05535	Adlercreutzia equolifaciens	511	11
A0A3E2ERX2	LuxR family transcriptional regulator	DX903_05930	Adlercreutzia equolifaciens	516	11
A0A3E2ES35	LuxR family transcriptional regulator	DX903_05460	Adlercreutzia equolifaciens	487	11
A0A3E2ESM5	LuxR family transcriptional regulator	DX903_06780	Adlercreutzia equolifaciens	480	12
A0A3E2ESZ0	Helix-turn-helix transcriptional regulator (LuxR family transcriptional regulator)	DX903_06800 FM068_05955	Adlercreutzia equolifaciens	514	11
A0A3E2ET35	HTH luxR-type domain-containing protein	DX903_00670	Adlercreutzia equolifaciens	545	10
A0A3E2ET58	LuxR family transcriptional regulator	DX903_00865	Adlercreutzia equolifaciens	507	12
A0A3E2ET88	LuxR family transcriptional regulator	DX903_01000	Adlercreutzia equolifaciens	598	10
A0A3E2ETD5	LuxR family transcriptional regulator	DX903_01085	Adlercreutzia equolifaciens	511	11
A0A3E2EUE7	LuxR family transcriptional regulator	DX903_00530	Adlercreutzia equolifaciens	515	10
A0A3E4LKA8	LuxR family transcriptional regulator	DXD17_11180	[Ruminococcus] lactaris	475	12
A0A3E4QNQ6	DNA-binding response regulator	DXC81_10395	Collinsella tanakaei	518	12
A0A3E5AQS1	HTH luxR-type domain-containing protein	DXB72_02725	[Eubacterium] rectale	493	12
A0A3F3P8I8	HTH luxR-type domain-containing protein	C1853_15050	Eggerthella lenta (Eubacterium lentum)	510	12
A0A3F3P901	LuxR family transcriptional regulator	C1853_14360	Eggerthella lenta (Eubacterium lentum)	518	12
A0A3F3P9I3	LuxR family transcriptional regulator	C1853_13660 GO726_13625	Eggerthella lenta (Eubacterium lentum)	462	11
A0A3F3PAJ2	LuxR family transcriptional regulator	C1853_11040 C1867_15660	Eggerthella lenta (Eubacterium lentum)	520	12
A0A3F3PAZ4	Helix-turn-helix transcriptional regulator	C1853_10935	Eggerthella lenta (Eubacterium lentum)	484	12
A0A3F3PC18	LuxR family transcriptional regulator	C1853_08920	Eggerthella lenta (Eubacterium lentum)	509	12
A0A3F3PC23	LuxR family transcriptional regulator	C1853_09595	Eggerthella lenta (Eubacterium lentum)	477	11
A0A3F3PDH3	HTH luxR-type domain-containing protein	C1853_06110 GO726_03585	Eggerthella lenta (Eubacterium lentum)	478	12
A0A3F3PDM7	LuxR family transcriptional regulator	C1853_04980	Eggerthella lenta (Eubacterium lentum)	485	12
A0A3F3PE40	HTH luxR-type domain-containing protein	C1853_06070 GO726_03625	Eggerthella lenta (Eubacterium lentum)	491	12
A0A3F3PEB6	LuxR family transcriptional regulator	C1853_04725 C1867_06215 GO726_02055	Eggerthella lenta (Eubacterium lentum)	481	11
A0A3F3PED7	Helix-turn-helix transcriptional regulator	C1853_05655	Eggerthella lenta (Eubacterium lentum)	492	12
A0A3F3PEE2	LuxR family transcriptional regulator	C1853_04745 C1867_06195 GO726_02035	Eggerthella lenta (Eubacterium lentum)	505	10
A0A3F3PEX3	Helix-turn-helix transcriptional regulator	C1853_04155	Eggerthella lenta (Eubacterium lentum)	487	12
A0A3G2C7S4	Bacterial regulatory proteins, luxR family		uncultured bacterium	448	11
A0A3G9JVD0	HTH luxR-type domain-containing protein	Pcatena_00080	Parolsenella catena	453	10
A0A3N0A999	DNA-binding CsgD family transcriptional regulator	E5982_08665 FHR31_000614	Parvibacter caecicola	504	12
A0A3N0ABN1	DNA-binding CsgD family transcriptional regulator (Response regulator transcription factor)	E5982_04355 FHR31_001889	Parvibacter caecicola	489	10
A0A3N0AC74	DNA-binding CsgD family transcriptional regulator/MFS family permease (Helix-turn-helix transcriptional regulator)	E5982_05460 FHR31_001763	Parvibacter caecicola	501	12
A0A3N0ACI9	DNA-binding CsgD family transcriptional regulator (LuxR family transcriptional regulator)	E5982_05165 FHR31_001823	Parvibacter caecicola	511	12
A0A3N0AE21	HTH luxR-type domain-containing protein	DMP07_06785	Slackia faecicanis	498	12
A0A3N0AE77	LuxR family transcriptional regulator	DMP07_07185	Slackia faecicanis	513	12
A0A3N0AEA7	LuxR family transcriptional regulator	DMP07_06205	Slackia faecicanis	549	11
A0A3N0AEB7	Helix-turn-helix transcriptional regulator	DMP07_06175	Slackia faecicanis	528	12
A0A3N0AFI8	Helix-turn-helix transcriptional regulator	DMP07_05815	Slackia faecicanis	560	12
A0A3N0AFN0	HTH luxR-type domain-containing protein	DMP07_06125	Slackia faecicanis	532	12
A0A3N0AFP9	HTH luxR-type domain-containing protein	DMP07_03280	Slackia faecicanis	508	12
A0A3N0AFU3	Helix-turn-helix transcriptional regulator	DMP07_07600	Slackia faecicanis	495	10
A0A3N0AG38	LuxR family transcriptional regulator	DMP07_03960	Slackia faecicanis	530	11
A0A3N0AG73	HTH luxR-type domain-containing protein	DMP07_06250	Slackia faecicanis	515	10
A0A3N0AGI9	HTH luxR-type domain-containing protein	DMP07_04830	Slackia faecicanis	494	11
A0A3N0AGT5	LuxR family transcriptional regulator	DMP07_04845	Slackia faecicanis	506	12
A0A3N0AHY6	Helix-turn-helix transcriptional regulator	DMP07_01070	Slackia faecicanis	448	11
A0A3N0AN89	HTH luxR-type domain-containing protein	DMP10_11145	Adlercreutzia equolifaciens subsp. celatus DSM 18785	480	12
A0A3N0AND3	LuxR family transcriptional regulator	DMP10_11125	Adlercreutzia equolifaciens subsp. celatus DSM 18785	514	12
A0A3N0APA6	HTH luxR-type domain-containing protein	DMP10_11000	Adlercreutzia equolifaciens subsp. celatus DSM 18785	516	11
A0A3N0APM5	HTH luxR-type domain-containing protein	DMP10_11610	Adlercreutzia equolifaciens subsp. celatus DSM 18785	474	11
A0A3N0APR7	HTH luxR-type domain-containing protein	DMP10_10130	Adlercreutzia equolifaciens subsp. celatus DSM 18785	511	11
A0A3N0AQS5	LuxR family transcriptional regulator	DMP10_08330	Adlercreutzia equolifaciens subsp. celatus DSM 18785	495	12
A0A3N0AQW8	HTH luxR-type domain-containing protein	DMP10_09280	Adlercreutzia equolifaciens subsp. celatus DSM 18785	498	12
A0A3N0AR72	Helix-turn-helix transcriptional regulator	DMP10_10050	Adlercreutzia equolifaciens subsp. celatus DSM 18785	487	11
A0A3N0ARJ0	DNA-binding response regulator	DMP10_08315	Adlercreutzia equolifaciens subsp. celatus DSM 18785	474	12
A0A3N0AS31	LuxR family transcriptional regulator	DMP10_07880	Adlercreutzia equolifaciens subsp. celatus DSM 18785	509	11
A0A3N0ASA0	LuxR family transcriptional regulator	DMP10_06890	Adlercreutzia equolifaciens subsp. celatus DSM 18785	535	11
A0A3N0ASX3	HTH luxR-type domain-containing protein	DMP10_08280	Adlercreutzia equolifaciens subsp. celatus DSM 18785	479	10
A0A3N0ASZ8	HTH luxR-type domain-containing protein	DMP06_09840	Slackia equolifaciens	506	12
A0A3N0AT46	HTH luxR-type domain-containing protein	DMP06_09760	Slackia equolifaciens	465	11
A0A3N0AT91	HTH luxR-type domain-containing protein	DMP10_07820	Adlercreutzia equolifaciens subsp. celatus DSM 18785	484	12
A0A3N0ATG5	HTH luxR-type domain-containing protein	DMP06_10155	Slackia equolifaciens	509	11
A0A3N0ATK2	HTH luxR-type domain-containing protein	DMP10_05940	Adlercreutzia equolifaciens subsp. celatus DSM 18785	540	12
A0A3N0ATM0	HTH luxR-type domain-containing protein	DMP06_09505	Slackia equolifaciens	466	12
A0A3N0ATR2	HTH luxR-type domain-containing protein	DMP10_04985	Adlercreutzia equolifaciens subsp. celatus DSM 18785	490	12
A0A3N0AUE7	LuxR family transcriptional regulator	DMP08_12010	Paraeggerthella hongkongensis	533	12
A0A3N0AUI5	HTH luxR-type domain-containing protein	DMP10_05105	Adlercreutzia equolifaciens subsp. celatus DSM 18785	528	11
A0A3N0AUR7	HTH luxR-type domain-containing protein	DMP10_04090	Adlercreutzia equolifaciens subsp. celatus DSM 18785	557	12
A0A3N0AUV5	LuxR family transcriptional regulator	DMP10_05410	Adlercreutzia equolifaciens subsp. celatus DSM 18785	573	12
A0A3N0AV65	HTH luxR-type domain-containing protein	DMP06_09470	Slackia equolifaciens	477	12
A0A3N0AV73	Helix-turn-helix transcriptional regulator	DMP06_08895	Slackia equolifaciens	532	12
A0A3N0AVM4	LuxR family transcriptional regulator	DMP10_03365	Adlercreutzia equolifaciens subsp. celatus DSM 18785	521	11
A0A3N0AWB0	Helix-turn-helix transcriptional regulator	DMP06_07710	Slackia equolifaciens	515	12
A0A3N0AWJ0	HTH luxR-type domain-containing protein	DMP10_03505	Adlercreutzia equolifaciens subsp. celatus DSM 18785	515	12
A0A3N0AWY4	HTH luxR-type domain-containing protein	DMP10_03035	Adlercreutzia equolifaciens subsp. celatus DSM 18785	484	12
A0A3N0AX36	HTH luxR-type domain-containing protein	DMP06_07405	Slackia equolifaciens	489	12
A0A3N0AX66	LuxR family transcriptional regulator	DMP08_11000	Paraeggerthella hongkongensis	485	12
A0A3N0AXD9	HTH luxR-type domain-containing protein	DMP10_03855	Adlercreutzia equolifaciens subsp. celatus DSM 18785	475	12
A0A3N0AXR3	HTH luxR-type domain-containing protein	DMP10_02980	Adlercreutzia equolifaciens subsp. celatus DSM 18785	492	12
A0A3N0AY18	Helix-turn-helix transcriptional regulator	DMP10_01940	Adlercreutzia equolifaciens subsp. celatus DSM 18785	531	12
A0A3N0AY59	HTH luxR-type domain-containing protein	DMP06_06850	Slackia equolifaciens	486	12
A0A3N0AYZ1	LuxR family transcriptional regulator	DMP10_00635	Adlercreutzia equolifaciens subsp. celatus DSM 18785	507	12
A0A3N0AZ42	HTH luxR-type domain-containing protein	DMP10_01345	Adlercreutzia equolifaciens subsp. celatus DSM 18785	509	12
A0A3N0AZC4	HTH luxR-type domain-containing protein	DMP10_01735	Adlercreutzia equolifaciens subsp. celatus DSM 18785	525	12
A0A3N0AZF3	HTH luxR-type domain-containing protein	DMP06_05805	Slackia equolifaciens	480	11
A0A3N0AZG0	LuxR family transcriptional regulator	DMP06_05835	Slackia equolifaciens	490	10
A0A3N0AZQ9	HTH luxR-type domain-containing protein	DMP06_05255	Slackia equolifaciens	484	12
A0A3N0AZT9	HTH luxR-type domain-containing protein	DMP10_01120	Adlercreutzia equolifaciens subsp. celatus DSM 18785	574	11
A0A3N0AZW1	LuxR family transcriptional regulator	DMP08_10765	Paraeggerthella hongkongensis	484	12
A0A3N0AZZ7	Helix-turn-helix transcriptional regulator	DMP10_00795	Adlercreutzia equolifaciens subsp. celatus DSM 18785	627	11
A0A3N0B003	HTH luxR-type domain-containing protein	DMP06_04780	Slackia equolifaciens	519	12
A0A3N0B059	LuxR family transcriptional regulator	DMP06_05110	Slackia equolifaciens	514	12
A0A3N0B0B1	HTH luxR-type domain-containing protein	DMP06_05335	Slackia equolifaciens	484	11
A0A3N0B0P9	LuxR family transcriptional regulator	DMP06_05115	Slackia equolifaciens	502	12
A0A3N0B0V6	HTH luxR-type domain-containing protein	DMP06_05780	Slackia equolifaciens	507	12
A0A3N0B0V9	HTH luxR-type domain-containing protein	DMP06_04845	Slackia equolifaciens	559	12
A0A3N0B0X1	LuxR family transcriptional regulator	DMP06_05130	Slackia equolifaciens	536	12
A0A3N0B0X4	Helix-turn-helix transcriptional regulator	DMP08_09925	Paraeggerthella hongkongensis	480	10
A0A3N0B0Z7	LuxR family transcriptional regulator	DMP06_03725	Slackia equolifaciens	525	11
A0A3N0B107	HTH luxR-type domain-containing protein	DMP06_03830	Slackia equolifaciens	502	12
A0A3N0B114	LuxR family transcriptional regulator	DMP06_03865	Slackia equolifaciens	475	12
A0A3N0B119	HTH luxR-type domain-containing protein	DMP06_03735	Slackia equolifaciens	586	12
A0A3N0B134	HTH luxR-type domain-containing protein	DMP06_03980	Slackia equolifaciens	559	12
A0A3N0B164	HTH luxR-type domain-containing protein	DMP06_04905	Slackia equolifaciens	518	11
A0A3N0B1I3	HTH luxR-type domain-containing protein	DMP06_02905	Slackia equolifaciens	547	12
A0A3N0B1K6	HTH luxR-type domain-containing protein	DMP06_04860	Slackia equolifaciens	464	11
A0A3N0B1V8	Helix-turn-helix transcriptional regulator	DMP06_04050	Slackia equolifaciens	494	10
A0A3N0B235	HTH luxR-type domain-containing protein	DMP08_09755	Paraeggerthella hongkongensis	499	12
A0A3N0B2F4	LuxR family transcriptional regulator	DMP08_09505	Paraeggerthella hongkongensis	512	12
A0A3N0B497	HTH luxR-type domain-containing protein	DMP06_00570	Slackia equolifaciens	577	12
A0A3N0B4B5	HTH luxR-type domain-containing protein	DMP08_09235	Paraeggerthella hongkongensis	493	12
A0A3N0B4T5	HTH luxR-type domain-containing protein	DMP06_00400	Slackia equolifaciens	509	12
A0A3N0B4U6	Helix-turn-helix transcriptional regulator	DMP06_01695	Slackia equolifaciens	514	12
A0A3N0B4U7	HTH luxR-type domain-containing protein	DMP06_00900	Slackia equolifaciens	500	10
A0A3N0B514	LuxR family transcriptional regulator	DMP08_09005	Paraeggerthella hongkongensis	491	10
A0A3N0B5E4	HTH luxR-type domain-containing protein	DMP06_01085	Slackia equolifaciens	530	12
A0A3N0B5Q9	LuxR family transcriptional regulator	DMP08_08885	Paraeggerthella hongkongensis	505	11
A0A3N0B805	HTH luxR-type domain-containing protein	DMP08_08140	Paraeggerthella hongkongensis	572	10
A0A3N0B994	HTH luxR-type domain-containing protein	DMP08_07160	Paraeggerthella hongkongensis	508	12
A0A3N0B9F6	Helix-turn-helix transcriptional regulator	DMP08_06775	Paraeggerthella hongkongensis	468	11
A0A3N0BA11	Helix-turn-helix transcriptional regulator	DMP08_06745	Paraeggerthella hongkongensis	562	12
A0A3N0BAJ9	HTH luxR-type domain-containing protein	DMP08_06720	Paraeggerthella hongkongensis	474	12
A0A3N0BAM2	LuxR family transcriptional regulator	DMP08_06890	Paraeggerthella hongkongensis	494	12
A0A3N0BAR1	Helix-turn-helix transcriptional regulator	DMP08_06570	Paraeggerthella hongkongensis	532	12
A0A3N0BAT1	Helix-turn-helix transcriptional regulator	DMP08_06685	Paraeggerthella hongkongensis	493	12
A0A3N0BC68	LuxR family transcriptional regulator	DMP08_05795	Paraeggerthella hongkongensis	500	12
A0A3N0BGM4	LuxR family transcriptional regulator	DMP08_03785	Paraeggerthella hongkongensis	476	11
A0A3N0BGT9	LuxR family transcriptional regulator	DMP08_03695	Paraeggerthella hongkongensis	501	11
A0A3N0BIP2	Helix-turn-helix transcriptional regulator	DMP08_02790	Paraeggerthella hongkongensis	487	12
A0A3N0BKH9	LuxR family transcriptional regulator	DMP08_00375	Paraeggerthella hongkongensis	546	12
A0A3N0BKI0	LuxR family transcriptional regulator	DMP08_00305	Paraeggerthella hongkongensis	467	10
A0A3N0BKK2	LuxR family transcriptional regulator	DMP08_00435	Paraeggerthella hongkongensis	487	12
A0A3N0BKK5	Helix-turn-helix transcriptional regulator	DMP08_02105	Paraeggerthella hongkongensis	497	10
A0A3N0BKP8	LuxR family transcriptional regulator	DMP08_00505	Paraeggerthella hongkongensis	488	12
A0A3N0BL31	LuxR family transcriptional regulator	DMP08_00350	Paraeggerthella hongkongensis	505	11
A0A3N0BLI8	LuxR family transcriptional regulator	DMP08_00325	Paraeggerthella hongkongensis	542	12
A0A3N0BLL9	LuxR family transcriptional regulator	DMP08_00480	Paraeggerthella hongkongensis	530	12
A0A3N0BLM8	Helix-turn-helix transcriptional regulator	DMP08_00535	Paraeggerthella hongkongensis	546	12
A0A3N0I943	HTH luxR-type domain-containing protein	DMP05_08430	Slackia isoflavoniconvertens	498	12
A0A3N0IAK5	Helix-turn-helix transcriptional regulator	DMP05_07940	Slackia isoflavoniconvertens	539	12
A0A3N0IBV5	HTH luxR-type domain-containing protein	DMP05_06630	Slackia isoflavoniconvertens	507	12
A0A3N0IDP7	Helix-turn-helix transcriptional regulator	DMP05_05370	Slackia isoflavoniconvertens	516	12
A0A3N0IEE7	Helix-turn-helix transcriptional regulator	DMP05_05335	Slackia isoflavoniconvertens	547	11
A0A3N0IEN8	Helix-turn-helix transcriptional regulator	DMP05_04810	Slackia isoflavoniconvertens	473	10
A0A3N0IGS6	HTH luxR-type domain-containing protein	DMP05_02840	Slackia isoflavoniconvertens	467	12
A0A3N0IGY4	HTH luxR-type domain-containing protein	DMP05_03445	Slackia isoflavoniconvertens	543	11
A0A3N0IHG1	HTH luxR-type domain-containing protein	DMP05_03055	Slackia isoflavoniconvertens	496	10
A0A3N0IJ00	HTH luxR-type domain-containing protein	DMP05_01230	Slackia isoflavoniconvertens	486	12
A0A3N0IJ85	HTH luxR-type domain-containing protein	DMP05_01465	Slackia isoflavoniconvertens	465	12
A0A3N0IKM7	Helix-turn-helix transcriptional regulator	DMP05_00080	Slackia isoflavoniconvertens	491	11
A0A3N0IPQ3	DNA-binding response regulator	DMP09_17080	Eggerthella sinensis	499	10
A0A3N0IQR5	Helix-turn-helix transcriptional regulator	DMP09_16945	Eggerthella sinensis	492	12
A0A3N0IRC2	LuxR family transcriptional regulator	DMP09_17100	Eggerthella sinensis	486	12
A0A3N0IRC5	HTH luxR-type domain-containing protein	DMP09_16685	Eggerthella sinensis	506	12
A0A3N0IRF3	HTH luxR-type domain-containing protein	DMP09_16485	Eggerthella sinensis	478	12
A0A3N0IRL0	Helix-turn-helix transcriptional regulator	DMP09_16245	Eggerthella sinensis	571	11
A0A3N0IS17	LuxR family transcriptional regulator	DMP09_16240	Eggerthella sinensis	476	12
A0A3N0ISZ3	HTH luxR-type domain-containing protein	DMP09_15815	Eggerthella sinensis	479	12
A0A3N0IT18	HTH luxR-type domain-containing protein	DMP09_15650	Eggerthella sinensis	531	12
A0A3N0IT28	LuxR family transcriptional regulator	DMP09_15585	Eggerthella sinensis	493	12
A0A3N0IT34	HTH luxR-type domain-containing protein	DMP09_15560	Eggerthella sinensis	483	12
A0A3N0IT51	HTH luxR-type domain-containing protein	DMP09_15495	Eggerthella sinensis	531	12
A0A3N0IT80	LuxR family transcriptional regulator	DMP09_15300	Eggerthella sinensis	494	12
A0A3N0ITB6	HTH luxR-type domain-containing protein	DMP09_16595	Eggerthella sinensis	499	12
A0A3N0ITC3	HTH luxR-type domain-containing protein	DMP09_15270	Eggerthella sinensis	540	12
A0A3N0ITJ0	Helix-turn-helix transcriptional regulator	DMP09_15390	Eggerthella sinensis	487	12
A0A3N0ITM8	LuxR family transcriptional regulator	DMP09_14690	Eggerthella sinensis	488	12
A0A3N0ITU7	LuxR family transcriptional regulator	DMP09_14875	Eggerthella sinensis	515	12
A0A3N0ITW4	LuxR family transcriptional regulator	DMP09_14325	Eggerthella sinensis	485	12
A0A3N0ITW5	LuxR family transcriptional regulator	DMP09_14320	Eggerthella sinensis	481	12
A0A3N0ITX2	HTH luxR-type domain-containing protein	DMP09_14260	Eggerthella sinensis	469	12
A0A3N0ITX6	HTH luxR-type domain-containing protein	DMP09_14740	Eggerthella sinensis	512	12
A0A3N0IU10	HTH luxR-type domain-containing protein	DMP09_14635	Eggerthella sinensis	463	12
A0A3N0IU11	Helix-turn-helix transcriptional regulator	DMP09_14165	Eggerthella sinensis	524	12
A0A3N0IU31	LuxR family transcriptional regulator	DMP09_14055	Eggerthella sinensis	467	11
A0A3N0IU43	LuxR family transcriptional regulator	DMP09_14015	Eggerthella sinensis	496	12
A0A3N0IUH9	Helix-turn-helix transcriptional regulator	DMP09_13405	Eggerthella sinensis	489	12
A0A3N0IUR6	DNA-binding response regulator	DMP09_13070	Eggerthella sinensis	477	12
A0A3N0IUV8	HTH luxR-type domain-containing protein	DMP09_12880	Eggerthella sinensis	491	12
A0A3N0IUZ8	LuxR family transcriptional regulator	DMP09_14065	Eggerthella sinensis	514	12
A0A3N0IV67	HTH luxR-type domain-containing protein	DMP09_12310	Eggerthella sinensis	492	11
A0A3N0IVB5	HTH luxR-type domain-containing protein	DMP09_12025	Eggerthella sinensis	530	12
A0A3N0IVF5	HTH luxR-type domain-containing protein	DMP09_11960	Eggerthella sinensis	490	10
A0A3N0IVF7	HTH luxR-type domain-containing protein	DMP09_11930	Eggerthella sinensis	512	12
A0A3N0IVH6	HTH luxR-type domain-containing protein	DMP09_11835	Eggerthella sinensis	470	12
A0A3N0IVM7	LuxR family transcriptional regulator	DMP09_11415	Eggerthella sinensis	480	12
A0A3N0IVM9	HTH luxR-type domain-containing protein	DMP09_11425	Eggerthella sinensis	461	10
A0A3N0IVR2	HTH luxR-type domain-containing protein	DMP09_14310	Eggerthella sinensis	514	12
A0A3N0IVW1	HTH luxR-type domain-containing protein	DMP09_11105	Eggerthella sinensis	473	12
A0A3N0IVW7	HTH luxR-type domain-containing protein	DMP09_11000	Eggerthella sinensis	495	10
A0A3N0IVX5	HTH luxR-type domain-containing protein	DMP09_11060	Eggerthella sinensis	515	12
A0A3N0IVY3	HTH luxR-type domain-containing protein	DMP09_10875	Eggerthella sinensis	494	12
A0A3N0IVZ6	HTH luxR-type domain-containing protein	DMP09_11020	Eggerthella sinensis	600	12
A0A3N0IW16	HTH luxR-type domain-containing protein	DMP09_10945	Eggerthella sinensis	486	12
A0A3N0IW22	Uncharacterized protein	DMP09_11250	Eggerthella sinensis	600	12
A0A3N0IW52	HTH luxR-type domain-containing protein	DMP09_11180	Eggerthella sinensis	494	10
A0A3N0IW72	HTH luxR-type domain-containing protein	DMP09_10515	Eggerthella sinensis	457	11
A0A3N0IW77	HTH luxR-type domain-containing protein	DMP09_12100	Eggerthella sinensis	528	11
A0A3N0IW82	LuxR family transcriptional regulator	DMP09_10565	Eggerthella sinensis	546	12
A0A3N0IWE5	HTH luxR-type domain-containing protein	DMP09_10545	Eggerthella sinensis	506	12
A0A3N0IWR4	HTH luxR-type domain-containing protein	DMP09_12420	Eggerthella sinensis	500	12
A0A3N0IWV8	HTH luxR-type domain-containing protein	DMP09_09420	Eggerthella sinensis	478	11
A0A3N0IWX5	HTH luxR-type domain-containing protein	DMP09_12120	Eggerthella sinensis	480	11
A0A3N0IWY8	HTH luxR-type domain-containing protein	DMP09_09620	Eggerthella sinensis	479	11
A0A3N0IWZ4	HTH luxR-type domain-containing protein	DMP09_12055	Eggerthella sinensis	492	12
A0A3N0IX63	HTH luxR-type domain-containing protein	DMP09_09185	Eggerthella sinensis	503	12
A0A3N0IX71	Helix-turn-helix transcriptional regulator	DMP09_09350	Eggerthella sinensis	497	12
A0A3N0IX74	HTH luxR-type domain-containing protein	DMP09_08910	Eggerthella sinensis	628	11
A0A3N0IX77	HTH luxR-type domain-containing protein	DMP09_12075	Eggerthella sinensis	474	12
A0A3N0IX85	Helix-turn-helix transcriptional regulator	DMP09_08725	Eggerthella sinensis	473	12
A0A3N0IXD4	HTH luxR-type domain-containing protein	DMP09_08870	Eggerthella sinensis	496	12
A0A3N0IXE2	Helix-turn-helix transcriptional regulator	DMP09_08580	Eggerthella sinensis	514	10
A0A3N0IXF5	Helix-turn-helix transcriptional regulator	DMP09_08815	Eggerthella sinensis	517	12
A0A3N0IXN9	LuxR family transcriptional regulator	DMP09_08030	Eggerthella sinensis	491	12
A0A3N0IXQ3	HTH luxR-type domain-containing protein	DMP09_08265	Eggerthella sinensis	484	12
A0A3N0IXR7	Helix-turn-helix transcriptional regulator	DMP09_08170	Eggerthella sinensis	506	11
A0A3N0IXS7	HTH luxR-type domain-containing protein	DMP09_08155	Eggerthella sinensis	514	12
A0A3N0IXT3	LuxR family transcriptional regulator	DMP09_08065	Eggerthella sinensis	493	11
A0A3N0IXU2	LuxR family transcriptional regulator	DMP09_10990	Eggerthella sinensis	492	12
A0A3N0IXU3	HTH luxR-type domain-containing protein	DMP09_07930	Eggerthella sinensis	478	12
A0A3N0IXU9	Helix-turn-helix transcriptional regulator	DMP09_11045	Eggerthella sinensis	574	12
A0A3N0IXV2	LuxR family transcriptional regulator	DMP09_07985	Eggerthella sinensis	505	12
A0A3N0IXX6	DNA-binding response regulator	DMP09_07695	Eggerthella sinensis	473	12
A0A3N0IY18	HTH luxR-type domain-containing protein	DMP09_07500	Eggerthella sinensis	496	12
A0A3N0IY40	HTH luxR-type domain-containing protein	DMP09_07540	Eggerthella sinensis	507	12
A0A3N0IYK5	LuxR family transcriptional regulator	DMP09_06595	Eggerthella sinensis	517	12
A0A3N0IYL5	Helix-turn-helix transcriptional regulator	DMP09_06645	Eggerthella sinensis	490	12
A0A3N0IYQ5	LuxR family transcriptional regulator	DMP09_06450	Eggerthella sinensis	502	10
A0A3N0IYS5	HTH luxR-type domain-containing protein	DMP09_09165	Eggerthella sinensis	499	12
A0A3N0IYV6	LuxR family transcriptional regulator	DMP09_06305	Eggerthella sinensis	505	12
A0A3N0IYX1	HTH luxR-type domain-containing protein	DMP09_06340	Eggerthella sinensis	549	12
A0A3N0IYX6	LuxR family transcriptional regulator	DMP09_06465	Eggerthella sinensis	519	11
A0A3N0IYZ5	HTH luxR-type domain-containing protein	DMP09_07025	Eggerthella sinensis	480	12
A0A3N0IZ66	HTH luxR-type domain-containing protein	DMP09_06000	Eggerthella sinensis	501	12
A0A3N0IZ94	HTH luxR-type domain-containing protein	DMP09_05565	Eggerthella sinensis	514	12
A0A3N0IZB8	LuxR family transcriptional regulator	DMP09_05260	Eggerthella sinensis	528	11
A0A3N0IZC9	HTH luxR-type domain-containing protein	DMP09_05295	Eggerthella sinensis	478	12
A0A3N0IZE8	LuxR family transcriptional regulator	DMP09_05320	Eggerthella sinensis	498	12
A0A3N0IZF9	HTH luxR-type domain-containing protein	DMP09_07970	Eggerthella sinensis	544	12
A0A3N0IZN7	HTH luxR-type domain-containing protein	DMP09_05385	Eggerthella sinensis	567	12
A0A3N0IZY1	LuxR family transcriptional regulator	DMP09_04220	Eggerthella sinensis	485	11
A0A3N0J003	HTH luxR-type domain-containing protein	DMP09_04135	Eggerthella sinensis	512	12
A0A3N0J011	Helix-turn-helix transcriptional regulator	DMP09_04290	Eggerthella sinensis	550	12
A0A3N0J030	LuxR family transcriptional regulator	DMP09_03855	Eggerthella sinensis	467	10
A0A3N0J090	HTH luxR-type domain-containing protein	DMP09_04090	Eggerthella sinensis	511	12
A0A3N0J092	LuxR family transcriptional regulator	DMP09_06850	Eggerthella sinensis	481	12
A0A3N0J095	LuxR family transcriptional regulator	DMP09_03815	Eggerthella sinensis	531	11
A0A3N0J0F7	LuxR family transcriptional regulator	DMP09_03995	Eggerthella sinensis	519	11
A0A3N0J0G6	HTH luxR-type domain-containing protein	DMP09_04050	Eggerthella sinensis	539	12
A0A3N0J0P8	DNA-binding response regulator	DMP09_02795	Eggerthella sinensis	508	12
A0A3N0J0T6	HTH luxR-type domain-containing protein	DMP09_03030	Eggerthella sinensis	472	10
A0A3N0J0W1	LuxR family transcriptional regulator	DMP09_03840	Eggerthella sinensis	511	10
A0A3N0J0Y4	HTH luxR-type domain-containing protein	DMP09_02775	Eggerthella sinensis	514	12
A0A3N0J0Z4	LuxR family transcriptional regulator	DMP09_05365	Eggerthella sinensis	530	12
A0A3N0J107	LuxR family transcriptional regulator	DMP09_04105	Eggerthella sinensis	483	11
A0A3N0J112	Helix-turn-helix transcriptional regulator	DMP09_02835	Eggerthella sinensis	487	12
A0A3N0J116	HTH luxR-type domain-containing protein	DMP09_02470	Eggerthella sinensis	509	12
A0A3N0J148	LuxR family transcriptional regulator	DMP09_02560	Eggerthella sinensis	518	12
A0A3N0J159	DNA-binding response regulator	DMP09_02190	Eggerthella sinensis	518	12
A0A3N0J1C2	LuxR family transcriptional regulator	DMP09_02290	Eggerthella sinensis	524	12
A0A3N0J1L4	LuxR family transcriptional regulator	DMP09_02905	Eggerthella sinensis	501	12
A0A3N0J1M9	LuxR family transcriptional regulator	DMP09_02955	Eggerthella sinensis	477	12
A0A3N0J1N0	LuxR family transcriptional regulator	DMP09_02110	Eggerthella sinensis	484	12
A0A3N0J1N3	LuxR family transcriptional regulator	DMP09_01205	Eggerthella sinensis	502	12
A0A3N0J1U9	LuxR family transcriptional regulator	DMP09_01585	Eggerthella sinensis	525	11
A0A3N0J1V1	LuxR family transcriptional regulator	DMP09_00730	Eggerthella sinensis	501	12
A0A3N0J1X1	HTH luxR-type domain-containing protein	DMP09_00860	Eggerthella sinensis	494	11
A0A3N0J2A6	HTH luxR-type domain-containing protein	DMP09_00135	Eggerthella sinensis	472	12
A0A3N0J2B0	HTH luxR-type domain-containing protein	DMP09_01100	Eggerthella sinensis	502	12
A0A3N0J2B2	HTH luxR-type domain-containing protein	DMP09_03100	Eggerthella sinensis	467	11
A0A3N0J2B3	LuxR family transcriptional regulator	DMP09_02975	Eggerthella sinensis	501	11
A0A3N0J2E3	HTH luxR-type domain-containing protein	DMP09_00365	Eggerthella sinensis	498	12
A0A3N0J2E6	HTH luxR-type domain-containing protein	DMP09_00125	Eggerthella sinensis	483	12
A0A3N0J2I0	LuxR family transcriptional regulator	DMP09_02360	Eggerthella sinensis	481	11
A0A3N0J2L1	LuxR family transcriptional regulator	DMP09_00235	Eggerthella sinensis	470	10
A0A3N0J2L3	HTH luxR-type domain-containing protein	DMP09_02815	Eggerthella sinensis	485	11
A0A3N0J2W1	Helix-turn-helix transcriptional regulator	DMP09_02420	Eggerthella sinensis	516	12
A0A3N0J3A7	LuxR family transcriptional regulator	DMP09_00900	Eggerthella sinensis	477	11
A0A3N0J3S1	HTH luxR-type domain-containing protein	DMP09_00590	Eggerthella sinensis	445	11
A0A3P1Y158	LuxR family transcriptional regulator	EII26_08330	Fretibacterium sp. OH1220_COT-178	467	10
A0A3P1ZVX4	HTH luxR-type domain-containing protein	EII23_04890	Desulfovibrio sp. OH1186_COT-070	494	10
A0A3P1ZWI6	LuxR family transcriptional regulator	EII23_06795	Desulfovibrio sp. OH1186_COT-070	475	11
A0A3P7PJ61	HTH luxR-type domain-containing protein	PATL70BA_3062	Petrocella atlantisensis	465	12
A0A3Q9IL66	HTH luxR-type domain-containing protein	D8S85_01940	Butyricimonas faecalis	563	10
A0A3R5WK69	HTH luxR-type domain-containing protein	DWX94_05790	Coprococcus eutactus	484	12
A0A3R5Y7P6	Response regulator transcription factor	EP073_09965	Geovibrio thiophilus	470	12
A0A3R5YV85	HTH domain-containing protein	DWY96_13420	Roseburia inulinivorans	471	12
A0A3R5ZD67	HTH domain-containing protein	DWY29_05580	Roseburia inulinivorans	471	12
A0A3R6AI51	HTH domain-containing protein	DW914_09050	Roseburia inulinivorans	458	11
A0A3R6H059	HTH domain-containing protein	DW654_11570	Roseburia inulinivorans	471	12
A0A3R6JK90	HTH domain-containing protein	DW058_01925	Clostridiaceae bacterium AF42-6	469	10
A0A3R6R510	HTH domain-containing protein	DWZ08_07685	Clostridiaceae bacterium AF29-16BH	469	10
A0A3R6SCN5	LuxR family transcriptional regulator	DWW70_11010	Coprococcus sp. AF16-5	496	12
A0A3R6SL53	HTH domain-containing protein	DXC26_10280	Clostridiaceae bacterium OM08-6BH	469	10
A0A3R6VX36	LuxR family transcriptional regulator	DXC24_10515	Clostridium sp. OM08-29	497	12
A0A3R6XPZ6	HTH domain-containing protein	DXA90_02260	Clostridiaceae bacterium OF09-1	469	12
A0A412AQ27	LuxR family transcriptional regulator	DWZ01_06880	Collinsella sp. AF28-5AC	467	10
A0A412AQZ3	Helix-turn-helix transcriptional regulator	DWZ01_05775	Collinsella sp. AF28-5AC	514	12
A0A412B1A5	LuxR family transcriptional regulator	DWY99_00020	[Clostridium] leptum	473	11
A0A412HNJ7	LuxR family transcriptional regulator	DWY06_03280	Collinsella sp. AF23-6	512	11
A0A412JCV4	LuxR family transcriptional regulator	DWX86_09350	Olsenella sp. AF21-51	616	12
A0A412MWA9	HTH luxR-type domain-containing protein	DWX39_09260	Collinsella sp. AF19-1LB	467	10
A0A412NW85	LuxR family transcriptional regulator	DWX25_07150	Collinsella sp. AF18-8LB	467	10
A0A412T140	LuxR family transcriptional regulator	DWW73_03165	Collinsella sp. AF16-8	514	12
A0A412UIX4	LuxR family transcriptional regulator	DWW51_04815	Collinsella sp. AF15-51	526	12
A0A413HBD6	LuxR family transcriptional regulator	DXA64_02350	Collinsella sp. OF03-4AA	467	11
A0A413R7V0	LuxR family transcriptional regulator	DW943_09070	Collinsella sp. AM44-11	467	10
A0A413R8F3	LuxR family transcriptional regulator	DW943_08925	Collinsella sp. AM44-11	506	11
A0A413S1H6	MFS transporter	DW929_05275 DW944_07805	Eubacterium ventriosum	484	12
A0A413SYN1	MFS transporter	DW918_11770	Eubacterium ventriosum	468	11
A0A414CEH0	LuxR family transcriptional regulator	DW821_08250	Collinsella sp. AM33-4BH	529	12
A0A414G0B1	HTH luxR-type domain-containing protein	DW787_02085	Collinsella intestinalis	684	11
A0A414JIX4	Helix-turn-helix transcriptional regulator	DW732_00985	Collinsella sp. AM28-11LB	514	11
A0A414PN54	LuxR family transcriptional regulator	DW661_09660	Collinsella sp. AM24-1	553	11
A0A414RCC6	HTH luxR-type domain-containing protein	DW652_00175	Eubacterium ventriosum	484	12
A0A414WN82	LuxR family transcriptional regulator	DW211_01180	Collinsella sp. AM18-10	514	12
A0A414ZPC7	LuxR family transcriptional regulator	DW171_09070	Collinsella sp. AM15-2	526	12
A0A415BIN0	LuxR family transcriptional regulator	DW151_06155	Collinsella sp. AM13-34	542	10
A0A415CVL4	LuxR family transcriptional regulator	DW112_06300	Collinsella sp. AM09-41	528	12
A0A415D1J2	LuxR family transcriptional regulator	DW116_10565	[Ruminococcus] lactaris	475	12
A0A415IFT8	LuxR family transcriptional regulator	DW037_03855	Collinsella sp. AF39-11AT	467	10
A0A415JRA4	LuxR family transcriptional regulator	DW029_00490	Collinsella sp. AF38-3AC	467	10
A0A415JRI3	Helix-turn-helix transcriptional regulator	DW029_00895	Collinsella sp. AF38-3AC	514	11
A0A415L2Z7	MFS transporter	DW018_12255	Eubacterium ventriosum	484	12
A0A415RJZ3	LuxR family transcriptional regulator	DWZ53_07760	Coprobacillus sp. AF33-1AC	463	12
A0A415UXP6	LuxR family transcriptional regulator	DWZ22_01620	Collinsella sp. AF31-11	485	10
A0A415V797	LuxR family transcriptional regulator	DWZ15_08380	Collinsella sp. AF29-7AC	528	12
A0A416AFI2	Helix-turn-helix transcriptional regulator	DW062_12080	Clostridium sp. AF43-10	508	12
A0A416FSQ4	HTH domain-containing protein	DWZ37_04240	Clostridiaceae bacterium AF31-3BH	469	10
A0A416HZ47	LuxR family transcriptional regulator	DXA19_15500	Firmicutes bacterium AM59-13	477	10
A0A416NBY9	Helix-turn-helix transcriptional regulator	DWY08_09185	Clostridium sp. AF23-8	508	12
A0A416NUP2	LuxR family transcriptional regulator	DWX99_06785	Firmicutes bacterium AF22-6AC	477	10
A0A416TSN4	HTH domain-containing protein	DWX14_06360	Clostridiaceae bacterium AF18-31LB	469	12
A0A416UZF0	LuxR family transcriptional regulator	DWW82_00830	Clostridium sp. AF17-2	520	10
A0A416W7C1	LuxR family transcriptional regulator	DWW50_04590	Eubacterium sp. AF15-50	464	12
A0A416ZGJ5	HTH luxR-type domain-containing protein	DWV48_04765	Collinsella sp. AF08-23	685	11
A0A417BD58	LuxR family transcriptional regulator	DW928_12155	Firmicutes bacterium AM43-11BH	472	10
A0A417FNZ6	LuxR family transcriptional regulator	DW790_08020	Firmicutes bacterium AM31-12AC	472	12
A0A417IAK3	HTH domain-containing protein	DW725_03575	Clostridiaceae bacterium AM27-36LB	469	12
A0A417RLY7	LuxR family transcriptional regulator	DXB77_02110	Clostridium sp. OM05-9	520	10
A0A419EDJ9	LuxR family transcriptional regulator	C4583_05875	Anaerolineaceae bacterium	443	12
A0A423UGY6	LuxR family transcriptional regulator	DMP12_13640 GKG38_14255	Gordonibacter urolithinfaciens	504	12
A0A423UH78	LuxR family transcriptional regulator	DMP12_13120	Gordonibacter urolithinfaciens	498	11
A0A423UH92	LuxR family transcriptional regulator	DMP12_13350	Gordonibacter urolithinfaciens	480	12
A0A423UH97	LuxR family transcriptional regulator	DMP12_13190	Gordonibacter urolithinfaciens	486	11
A0A423UH98	HTH luxR-type domain-containing protein	DMP12_12955	Gordonibacter urolithinfaciens	432	10
A0A423UHF1	HTH luxR-type domain-containing protein	DMP12_12890	Gordonibacter urolithinfaciens	499	12
A0A423UIG5	LuxR family transcriptional regulator	DMP12_10585 GKG38_11625	Gordonibacter urolithinfaciens	551	12
A0A423UJB7	LuxR family transcriptional regulator	DMP12_09305 GKG38_04190	Gordonibacter urolithinfaciens	497	12
A0A423UJC4	LuxR family transcriptional regulator	DMP12_09740	Gordonibacter urolithinfaciens	504	10
A0A423UJI0	LuxR family transcriptional regulator	DMP12_08645	Gordonibacter urolithinfaciens	499	12
A0A423UJS7	LuxR family transcriptional regulator	DMP12_07930	Gordonibacter urolithinfaciens	521	12
A0A423UJS9	LuxR family transcriptional regulator	DMP12_08870	Gordonibacter urolithinfaciens	546	11
A0A423UJT0	Helix-turn-helix transcriptional regulator	DMP12_07995	Gordonibacter urolithinfaciens	506	10
A0A423UJV5	HTH luxR-type domain-containing protein	DMP12_07935	Gordonibacter urolithinfaciens	488	10
A0A423UJX1	HTH luxR-type domain-containing protein	DMP12_08035	Gordonibacter urolithinfaciens	613	12
A0A423UK35	HTH luxR-type domain-containing protein	DMP12_08290	Gordonibacter urolithinfaciens	591	12
A0A423UKH3	HTH luxR-type domain-containing protein	DMP12_07780	Gordonibacter urolithinfaciens	468	10
A0A423UKN1	LuxR family transcriptional regulator	DMP12_06360 GKG38_07305	Gordonibacter urolithinfaciens	511	10
A0A423ULK0	LuxR family transcriptional regulator	DMP12_05290 GKG38_09465	Gordonibacter urolithinfaciens	487	12
A0A423UM25	LuxR family transcriptional regulator	DMP12_05130	Gordonibacter urolithinfaciens	566	11
A0A423UM53	DNA-binding response regulator (LuxR family transcriptional regulator)	DMP12_03510 GKG38_00550	Gordonibacter urolithinfaciens	591	12
A0A423UM75	LuxR family transcriptional regulator	DMP12_03630 GKG38_00675	Gordonibacter urolithinfaciens	495	12
A0A423UMH3	LuxR family transcriptional regulator	DMP12_04175	Gordonibacter urolithinfaciens	553	12
A0A423UMX1	LuxR family transcriptional regulator	DMP12_02435 GKG38_01920	Gordonibacter urolithinfaciens	533	11
A0A423UMX8	Helix-turn-helix transcriptional regulator (LuxR family transcriptional regulator)	DMP12_02495 GKG38_01860	Gordonibacter urolithinfaciens	525	12
A0A423UNV9	LuxR family transcriptional regulator	DMP12_01055	Gordonibacter urolithinfaciens	515	12
A0A423UP88	HTH luxR-type domain-containing protein	DMP12_01525	Gordonibacter urolithinfaciens	489	11
A0A423UPB1	LuxR family transcriptional regulator	DMP12_01660	Gordonibacter urolithinfaciens	546	12
A0A423UPC2	LuxR family transcriptional regulator	DMP12_01725	Gordonibacter urolithinfaciens	528	12
A0A423UPD7	LuxR family transcriptional regulator	DMP12_01665	Gordonibacter urolithinfaciens	555	11
A0A424Y436	LuxR family transcriptional regulator	D5S00_06960	Tindallia sp. MSAO_Bac2	477	12
A0A424Y774	LuxR family transcriptional regulator	D5S00_02530	Tindallia sp. MSAO_Bac2	475	12
A0A424YGT1	DNA-binding response regulator	D5R97_02730	Candidatus Syntrophonatronum acetioxidans	462	11
A0A437UY33	LuxR family transcriptional regulator	EII22_01470	Coriobacteriales bacterium OH1046	647	11
A0A4Q0MRJ8	LuxR family transcriptional regulator	EKK70_10645	Desulfovibrio sp. DS-1	717	12
A0A4Q2JXY3	LuxR family transcriptional regulator	ET524_05040	Senegalimassilia faecalis	479	10
A0A4Q2JYV8	LuxR family transcriptional regulator	ET524_06995	Senegalimassilia faecalis	495	12
A0A4Q2JZN7	LuxR family transcriptional regulator	ET524_08065	Senegalimassilia faecalis	502	10
A0A4Q2K149	LuxR family transcriptional regulator	ET524_03545	Senegalimassilia faecalis	502	11
A0A4Q2K1U7	LuxR family transcriptional regulator	ET524_03625	Senegalimassilia faecalis	588	12
A0A4Q2K272	LuxR family transcriptional regulator	ET524_01405	Senegalimassilia faecalis	503	12
A0A4Q2K395	HTH luxR-type domain-containing protein	ET524_03915	Senegalimassilia faecalis	591	11
A0A4Q2K3I6	LuxR family transcriptional regulator	ET524_09240	Senegalimassilia faecalis	518	12
A0A4Q2K5D3	Response regulator transcription factor	ET524_10390	Senegalimassilia faecalis	511	12
A0A4Q2K638	LuxR family transcriptional regulator	ET524_10965	Senegalimassilia faecalis	623	12
A0A4R1K5M3	Regulatory LuxR family protein	C8D98_2430	Seleniivibrio woodruffii	454	12
A0A4R1MMN3	Regulatory LuxR family protein	EDC19_1335	Natranaerovirga hydrolytica	483	12
A0A4R8M526	DNA-binding CsgD family transcriptional regulator	C8D99_11571	Aminivibrio pyruvatiphilus	475	11
A0A4S2EU55	LuxR family transcriptional regulator	E5335_05045	Coriobacteriaceae bacterium	495	12
A0A4S4FVC5	Helix-turn-helix transcriptional regulator	E5986_11075	Adlercreutzia caecimuris	442	10
A0A4S4FWK8	Helix-turn-helix transcriptional regulator	E5986_11380	Adlercreutzia caecimuris	521	12
A0A4S4FZP9	Helix-turn-helix transcriptional regulator	E5986_10325	Adlercreutzia caecimuris	425	10
A0A4S4G152	HTH luxR-type domain-containing protein	E5986_06950	Adlercreutzia caecimuris	484	12
A0A4S4G1H5	HTH luxR-type domain-containing protein	E5986_10745	Adlercreutzia caecimuris	473	12
A0A4S4G1I3	Helix-turn-helix transcriptional regulator	E5986_06210	Adlercreutzia caecimuris	679	11
A0A4S4G1I6	LuxR family transcriptional regulator	E5986_06265	Adlercreutzia caecimuris	499	12
A0A4S4G1T0	Helix-turn-helix transcriptional regulator	E5986_10150	Adlercreutzia caecimuris	512	12
A0A4S4G239	Helix-turn-helix transcriptional regulator	E5986_09105	Adlercreutzia caecimuris	527	12
A0A4S4G248	HTH luxR-type domain-containing protein	E5986_07245	Adlercreutzia caecimuris	490	12
A0A4S4G2P9	Helix-turn-helix transcriptional regulator	E5986_08605	Adlercreutzia caecimuris	480	11
A0A4S4G2V4	Response regulator transcription factor	E5986_03265	Adlercreutzia caecimuris	481	10
A0A4S4G332	Helix-turn-helix transcriptional regulator	E5986_03720	Adlercreutzia caecimuris	535	12
A0A4S4G3A6	Helix-turn-helix transcriptional regulator	E5986_04200	Adlercreutzia caecimuris	503	11
A0A4S4G3X6	Helix-turn-helix transcriptional regulator	E5986_05765	Adlercreutzia caecimuris	510	12
A0A4S4G4F8	Helix-turn-helix transcriptional regulator	E5986_04820	Adlercreutzia caecimuris	568	12
A0A4S4G4I6	Helix-turn-helix transcriptional regulator	E5986_05050	Adlercreutzia caecimuris	483	12
A0A4S4G4N6	Helix-turn-helix transcriptional regulator	E5986_06770	Adlercreutzia caecimuris	475	12
A0A4S4G4W7	LuxR family transcriptional regulator	E5986_04780	Adlercreutzia caecimuris	548	12
A0A4S4G5S1	Helix-turn-helix transcriptional regulator	E5986_00180	Adlercreutzia caecimuris	559	12
A0A4S4G6K5	LuxR family transcriptional regulator	E5986_02695	Adlercreutzia caecimuris	484	12
A0A4S4G6M3	Helix-turn-helix transcriptional regulator	E5986_02935	Adlercreutzia caecimuris	508	10
A0A4S4G742	HTH luxR-type domain-containing protein	E5986_01140	Adlercreutzia caecimuris	479	11
A0A4S4G7L8	Helix-turn-helix transcriptional regulator	E5986_00805	Adlercreutzia caecimuris	498	11
A0A4S4G8D7	HTH luxR-type domain-containing protein	E5986_00590	Adlercreutzia caecimuris	676	10
A0A4S4G927	LuxR family transcriptional regulator	E5986_01035	Adlercreutzia caecimuris	573	12
A0A4S4G9C3	Helix-turn-helix transcriptional regulator	E5986_01640	Adlercreutzia caecimuris	475	11
A0A4T9T5W4	Response regulator transcription factor	E5982_08980	Parvibacter caecicola	481	12
A0A4T9T6Z8	Helix-turn-helix transcriptional regulator	E5982_07665	Parvibacter caecicola	556	12
A0A4T9T777	Helix-turn-helix transcriptional regulator	E5982_06355	Parvibacter caecicola	589	11
A0A4T9T7C7	HTH luxR-type domain-containing protein	E5982_05005	Parvibacter caecicola	534	12
A0A4T9T7G6	Response regulator transcription factor	E5982_05280	Parvibacter caecicola	506	12
A0A4T9T860	Helix-turn-helix transcriptional regulator	E5982_09550	Parvibacter caecicola	536	12
A0A4T9T8J0	HTH luxR-type domain-containing protein	E5982_03700	Parvibacter caecicola	637	12
A0A4T9T8P1	Helix-turn-helix transcriptional regulator	E5982_04035	Parvibacter caecicola	497	12
A0A4T9T8Z2	Response regulator transcription factor	E5982_03685	Parvibacter caecicola	517	10
A0A4T9T9X7	Helix-turn-helix transcriptional regulator	E5982_00695	Parvibacter caecicola	556	12
A0A4T9TA78	HTH luxR-type domain-containing protein	E5982_01265	Parvibacter caecicola	488	11
A0A4T9TDK2	Helix-turn-helix transcriptional regulator	E5982_07360	Parvibacter caecicola	538	10
A0A4T9TE08	Helix-turn-helix transcriptional regulator	E5982_05625	Parvibacter caecicola	549	12
A0A4T9TEE1	Helix-turn-helix transcriptional regulator	E5982_02785	Parvibacter caecicola	563	12
A0A4T9TFG9	Helix-turn-helix transcriptional regulator	E5982_00150	Parvibacter caecicola	492	12
A0A4T9TH25	Helix-turn-helix transcriptional regulator	E5982_06300	Parvibacter caecicola	425	10
A0A4T9THR6	Helix-turn-helix transcriptional regulator	E5982_05185	Parvibacter caecicola	577	12
A0A4V0Z6Z8	Transcriptional regulatory protein DegU	degU_1 PMF13cell1_00547	Blautia producta	470	12
A0A4V1QTN6	LuxR family transcriptional regulator	ET524_00240	Senegalimassilia faecalis	504	12
A0A4V1QU42	Response regulator transcription factor	ET524_09325	Senegalimassilia faecalis	495	10
A0A4V3WUP0	HTH luxR-type domain-containing protein	E5986_09560	Adlercreutzia caecimuris	475	12
A0A4V3WUT4	Response regulator transcription factor	E5986_06590	Adlercreutzia caecimuris	512	12
A0A4V3WUY2	Helix-turn-helix transcriptional regulator	E5986_04450	Adlercreutzia caecimuris	463	12
A0A4V3WV37	Response regulator transcription factor	E5986_02320	Adlercreutzia caecimuris	484	12
A0A4V5KJQ1	Response regulator transcription factor	E5982_07815	Parvibacter caecicola	537	11
A0A4V5KK95	Helix-turn-helix transcriptional regulator	E5982_07415	Parvibacter caecicola	491	12
A0A4V6RZ79	Helix-turn-helix transcriptional regulator	E5986_05725	Adlercreutzia caecimuris	497	12
A0A521JAL0	LuxR family transcriptional regulator	EWM47_11660	Anaerolineaceae bacterium	426	10
A0A535WSV1	Helix-turn-helix transcriptional regulator	E6I67_09185	Chloroflexi bacterium	466	10
A0A562J5L2	Regulatory LuxR family protein	LY60_03046	Sedimentibacter saalensis	472	11
A0A562JKT4	Regulatory LuxR family protein	LY60_00184	Sedimentibacter saalensis	482	12
A0A5C5BPR6	Response regulator transcription factor	FIC87_14430	Eggerthella lenta (Eubacterium lentum)	471	10
A0A5C5BQF5	Helix-turn-helix transcriptional regulator	FIC87_14695	Eggerthella lenta (Eubacterium lentum)	470	12
A0A5C5BRG2	LuxR family transcriptional regulator	FIC87_14520	Eggerthella lenta (Eubacterium lentum)	503	11
A0A5C5BRQ5	Helix-turn-helix transcriptional regulator	FIC87_13065	Eggerthella lenta (Eubacterium lentum)	493	12
A0A5C5BSM9	Helix-turn-helix transcriptional regulator	FIC87_13115	Eggerthella lenta (Eubacterium lentum)	506	12
A0A5C5BTI0	Helix-turn-helix transcriptional regulator	FIC87_09350	Eggerthella lenta (Eubacterium lentum)	505	12
A0A5C5BTM0	Helix-turn-helix transcriptional regulator	FIC87_10650	Eggerthella lenta (Eubacterium lentum)	492	12
A0A5C5BTS8	Helix-turn-helix transcriptional regulator	FIC87_10725	Eggerthella lenta (Eubacterium lentum)	488	12
A0A5C5BTV6	Helix-turn-helix transcriptional regulator	FIC87_10670	Eggerthella lenta (Eubacterium lentum)	537	12
A0A5C5BU08	LuxR family transcriptional regulator	FIC87_11935	Eggerthella lenta (Eubacterium lentum)	492	11
A0A5C5BUA6	LuxR family transcriptional regulator	FIC87_08790	Eggerthella lenta (Eubacterium lentum)	493	12
A0A5C5BVK5	DNA-binding response regulator	FIC87_08815	Eggerthella lenta (Eubacterium lentum)	535	12
A0A5C5BVY3	Helix-turn-helix transcriptional regulator	FIC87_08770	Eggerthella lenta (Eubacterium lentum)	487	12
A0A5C5BW19	Helix-turn-helix transcriptional regulator	FIC87_08090	Eggerthella lenta (Eubacterium lentum)	518	12
A0A5C5BY99	Helix-turn-helix transcriptional regulator	FIC87_06805	Eggerthella lenta (Eubacterium lentum)	493	12
A0A5C5BZE1	Helix-turn-helix transcriptional regulator	C1867_04915 FIC87_06950	Eggerthella lenta (Eubacterium lentum)	476	12
A0A5C5C082	Helix-turn-helix transcriptional regulator	FIC87_05745	Eggerthella lenta (Eubacterium lentum)	493	12
A0A5C5C0F3	Helix-turn-helix transcriptional regulator	FIC87_05385	Eggerthella lenta (Eubacterium lentum)	517	12
A0A5C5C1B1	Helix-turn-helix transcriptional regulator (Response regulator transcription factor)	C1867_14555 FIC87_04460	Eggerthella lenta (Eubacterium lentum)	484	12
A0A5C5C6Z0	Helix-turn-helix transcriptional regulator	FIC87_02630	Eggerthella lenta (Eubacterium lentum)	476	12
A0A5C5C7B8	LuxR family transcriptional regulator	FIC87_02265	Eggerthella lenta (Eubacterium lentum)	511	12
A0A5C5C7M2	HTH luxR-type domain-containing protein	FIC87_02785	Eggerthella lenta (Eubacterium lentum)	485	12
A0A5C5C7R0	Helix-turn-helix transcriptional regulator	FIC87_01865	Eggerthella lenta (Eubacterium lentum)	458	11
A0A5C5C843	Helix-turn-helix transcriptional regulator	FIC87_02230	Eggerthella lenta (Eubacterium lentum)	497	10
A0A5C5C9L5	Helix-turn-helix transcriptional regulator	FIC87_02155	Eggerthella lenta (Eubacterium lentum)	520	12
A0A5C5CAB0	Helix-turn-helix transcriptional regulator	FIC87_01605	Eggerthella lenta (Eubacterium lentum)	534	11
A0A5C5CAC3	Helix-turn-helix transcriptional regulator	FIC87_00975	Eggerthella lenta (Eubacterium lentum)	498	11
A0A5C5CAE0	Helix-turn-helix transcriptional regulator	FIC87_01180	Eggerthella lenta (Eubacterium lentum)	494	11
A0A5C5CAI9	Response regulator transcription factor	FIC87_01395	Eggerthella lenta (Eubacterium lentum)	480	10
A0A5C5CAL0	Helix-turn-helix transcriptional regulator	FIC87_01055	Eggerthella lenta (Eubacterium lentum)	478	12
A0A5C5CAS2	Helix-turn-helix transcriptional regulator	FIC87_01320	Eggerthella lenta (Eubacterium lentum)	529	11
A0A5C5CB17	Helix-turn-helix transcriptional regulator	FIC87_01580	Eggerthella lenta (Eubacterium lentum)	526	10
A0A5C5CBW1	HTH luxR-type domain-containing protein	FIC87_01205	Eggerthella lenta (Eubacterium lentum)	544	10
A0A5C7F5S9	Helix-turn-helix transcriptional regulator	E4J93_01775	Collinsella sp. BA40	514	12
A0A5D0MVQ3	HTH luxR-type domain-containing protein	FXF49_00890	Flexistipes sinusarabici	442	12
A0A5D0WSQ7	LuxR family transcriptional regulator	FXB42_04805	Acetobacterium wieringae	470	12
A0A5D3WG67	Regulatory LuxR family protein	EDC39_11014	Geothermobacter ehrlichii	460	10
A0A5D6VWA4	Helix-turn-helix transcriptional regulator	FZ040_12090	Selenomonas sp. mPRGC5	472	10
A0A5K1IHK3	Spore germination protein GerE	gerE AOBCEHNH_01888	Collinsella aerofaciens	577	10
A0A5K1IN36	Bacterial regulatory proteins, luxR family	CKJAJONC_01344	Collinsella aerofaciens	514	12
A0A5K1IVI0	HTH-type transcriptional regulator MalT	malT_1 LGDEJFIL_00226	Collinsella sp. AK_207A	538	12
A0A5K1JJI2	Bacterial regulatory proteins, luxR family	CKJAJONC_00900	Collinsella aerofaciens	467	11
A0A5Q4FM14	Helix-turn-helix transcriptional regulator	EA372_02270	Chromatiaceae bacterium	440	10
A0A644SZP5	HTH luxR-type domain-containing protein	SDC9_05661	bioreactor metagenome	476	12
A0A644W7A4	HTH luxR-type domain-containing protein	SDC9_45857	bioreactor metagenome	480	12
A0A644XJN7	HTH luxR-type domain-containing protein	SDC9_62563	bioreactor metagenome	419	10
A0A644XSW2	HTH luxR-type domain-containing protein	SDC9_63612	bioreactor metagenome	482	12
A0A644XUP8	HTH luxR-type domain-containing protein	SDC9_66367	bioreactor metagenome	458	10
A0A644Y206	HTH luxR-type domain-containing protein	SDC9_69017	bioreactor metagenome	489	12
A0A644YJ75	HTH luxR-type domain-containing protein	SDC9_75072	bioreactor metagenome	505	11
A0A644Z356	HTH luxR-type domain-containing protein	SDC9_79742	bioreactor metagenome	491	12
A0A661XUR3	HTH luxR-type domain-containing protein	DRI71_05470	Bacteroidetes bacterium	582	11
A0A6A8M3T0	HTH luxR-type domain-containing protein	FYJ41_04810	Collinsella sp. WCA1-178-WT-3 (M2)	467	11
A0A6F8SGK4	HTH luxR-type domain-containing protein	ADCFC_23380	Adlercreutzia hattorii	398	10
A0A6F8SH08	HTH luxR-type domain-containing protein	ADCFC_23820	Adlercreutzia hattorii	466	12
A0A6F8SHK3	HTH luxR-type domain-containing protein	ADCFC_01510	Adlercreutzia hattorii	444	11
A0A6F8SHM1	HTH luxR-type domain-containing protein	ADCFC_01710	Adlercreutzia hattorii	558	12
A0A6F8SIJ4	HTH luxR-type domain-containing protein	ADCFC_05670	Adlercreutzia hattorii	473	12
A0A6F8SIM2	HTH luxR-type domain-containing protein	ADCFC_05310	Adlercreutzia hattorii	513	11
A0A6F8SJ66	HTH luxR-type domain-containing protein	ADCFC_06130	Adlercreutzia hattorii	479	12
A0A6F8SJB0	HTH luxR-type domain-containing protein	ADCFC_02460	Adlercreutzia hattorii	548	11
A0A6F8SJF8	HTH luxR-type domain-containing protein	ADCFC_08100	Adlercreutzia hattorii	510	11
A0A6F8SJU9	HTH luxR-type domain-containing protein	ADCFC_05620	Adlercreutzia hattorii	447	12
A0A6F8SK41	HTH luxR-type domain-containing protein	ADCFC_05650	Adlercreutzia hattorii	536	12
A0A6F8SKG8	HTH luxR-type domain-containing protein	ADCFC_08590	Adlercreutzia hattorii	521	12
A0A6F8SKK5	HTH luxR-type domain-containing protein	ADCFC_07250	Adlercreutzia hattorii	498	12
A0A6F8SKL6	HTH luxR-type domain-containing protein	ADCFC_07350	Adlercreutzia hattorii	539	11
A0A6F8SKP1	HTH luxR-type domain-containing protein	ADCFC_07550	Adlercreutzia hattorii	465	11
A0A6F8SKV2	HTH luxR-type domain-containing protein	ADCFC_12110	Adlercreutzia hattorii	472	10
A0A6F8SLI4	HTH luxR-type domain-containing protein	ADCFC_10850	Adlercreutzia hattorii	484	10
A0A6F8SLP6	HTH luxR-type domain-containing protein	ADCFC_15000	Adlercreutzia hattorii	488	11
A0A6F8SLR7	HTH luxR-type domain-containing protein	ADCFC_16560	Adlercreutzia hattorii	498	12
A0A6F8SLZ0	HTH luxR-type domain-containing protein	ADCFC_17850	Adlercreutzia hattorii	520	12
A0A6F8SMG3	HTH luxR-type domain-containing protein	ADCFC_14420	Adlercreutzia hattorii	515	12
A0A6F8SMP4	HTH luxR-type domain-containing protein	ADCFC_17800	Adlercreutzia hattorii	540	12
A0A6F8SMZ8	HTH luxR-type domain-containing protein	ADCFC_21160	Adlercreutzia hattorii	507	12
A0A6F8SN29	HTH luxR-type domain-containing protein	ADCFC_19300	Adlercreutzia hattorii	472	11
A0A6F8SN36	HTH luxR-type domain-containing protein	ADCFC_16610	Adlercreutzia hattorii	506	12
A0A6F8SN53	HTH luxR-type domain-containing protein	ADCFC_17880	Adlercreutzia hattorii	515	10
A0A6F8SN58	HTH luxR-type domain-containing protein	ADCFC_15270	Adlercreutzia hattorii	470	12
A0A6F8SNB0	HTH luxR-type domain-containing protein	ADCFC_20490	Adlercreutzia hattorii	479	10
A0A6F8SNG2	HTH luxR-type domain-containing protein	ADCFC_20500	Adlercreutzia hattorii	520	11
A0A6F8SNG4	HTH luxR-type domain-containing protein	ADCFC_21090	Adlercreutzia hattorii	464	12
A0A6F8SPB8	HTH luxR-type domain-containing protein	ADCFC_19230	Adlercreutzia hattorii	482	12
A0A6F8SPI0	HTH luxR-type domain-containing protein	ADCFC_19830	Adlercreutzia hattorii	505	11
A0A6F8SQ20	HTH luxR-type domain-containing protein	ADCFC_21670	Adlercreutzia hattorii	475	12
A0A6F8SQ41	HTH luxR-type domain-containing protein	ADCFC_21870	Adlercreutzia hattorii	486	12
A0A6F8SQF3	HTH luxR-type domain-containing protein	ADCFC_22830	Adlercreutzia hattorii	471	11
A0A6G7WGL8	LuxR family transcriptional regulator	G7058_04365	Jeotgalibaca porci	470	12
A0A6I0EPS8	MFS transporter	F9B85_10440	Heliorestis acidaminivorans	493	11
A0A6I5ZV86	Bacterial regulatory protein, luxR family	MGLY_32070	Moorella glycerini	507	12
A0A6I6DCE9	HTH luxR-type domain-containing protein	SYNTR_1684	Candidatus Syntrophocurvum alkaliphilum	468	12
A0A6L5XNZ4	Helix-turn-helix transcriptional regulator	FYJ44_11290	Desulfovibrio porci	519	10
A0A6L5XRJ2	HTH luxR-type domain-containing protein	FYJ40_04010	Collinsella sp. WCA1-178-WT-3 (M1)	467	11
A0A6L5YR72	HTH domain-containing protein	FYJ75_05330	Roseburia porci	454	10
A0A6L8Q1D0	Helix-turn-helix transcriptional regulator (LuxR family transcriptional regulator)	FM068_00575 GO707_00310	Adlercreutzia equolifaciens	488	12
A0A6L8Q1J5	Helix-turn-helix transcriptional regulator	FM068_00950	Adlercreutzia equolifaciens	485	12
A0A6L8Q1J9	Helix-turn-helix transcriptional regulator	FM068_01010	Adlercreutzia equolifaciens	500	12
A0A6L8Q1Q0	Helix-turn-helix transcriptional regulator	FM068_01045	Adlercreutzia equolifaciens	520	12
A0A6L8Q1R0	Helix-turn-helix transcriptional regulator	FM068_01020	Adlercreutzia equolifaciens	486	12
A0A6L8Q1T8	Helix-turn-helix transcriptional regulator	FM068_01520	Adlercreutzia equolifaciens	544	12
A0A6L8Q212	Helix-turn-helix transcriptional regulator	FM068_01875	Adlercreutzia equolifaciens	510	10
A0A6L8Q340	HTH luxR-type domain-containing protein	FM068_03895	Adlercreutzia equolifaciens	524	10
A0A6L8Q378	DNA-binding response regulator	FM068_03820 GO707_05105	Adlercreutzia equolifaciens	495	11
A0A6L8Q3F7	HTH luxR-type domain-containing protein	FM068_04570	Adlercreutzia equolifaciens	479	12
A0A6L8Q3Q7	Helix-turn-helix transcriptional regulator	FM068_05095	Adlercreutzia equolifaciens	530	12
A0A6L8Q3S4	Helix-turn-helix transcriptional regulator	FM068_01895	Adlercreutzia equolifaciens	534	11
A0A6L8Q3T6	Helix-turn-helix transcriptional regulator	FM068_01945	Adlercreutzia equolifaciens	498	12
A0A6L8Q3U2	Helix-turn-helix transcriptional regulator	FM068_05065	Adlercreutzia equolifaciens	583	12
A0A6L8Q404	Helix-turn-helix transcriptional regulator	FM068_02060	Adlercreutzia equolifaciens	494	10
A0A6L8Q438	Helix-turn-helix transcriptional regulator	FM068_02510	Adlercreutzia equolifaciens	478	12
A0A6L8Q499	HTH luxR-type domain-containing protein	FM068_05935	Adlercreutzia equolifaciens	477	12
A0A6L8Q4F9	Helix-turn-helix transcriptional regulator	FM068_06245	Adlercreutzia equolifaciens	487	11
A0A6L8Q4G6	LuxR family transcriptional regulator	FM068_06165	Adlercreutzia equolifaciens	511	11
A0A6L8Q4K9	Helix-turn-helix transcriptional regulator	FM068_03305	Adlercreutzia equolifaciens	498	12
A0A6L8Q4S9	HTH luxR-type domain-containing protein	FM068_03320	Adlercreutzia equolifaciens	506	12
A0A6L8Q4U3	Helix-turn-helix transcriptional regulator	FM068_07085	Adlercreutzia equolifaciens	525	12
A0A6L8Q4W6	Helix-turn-helix transcriptional regulator	FM068_07165	Adlercreutzia equolifaciens	483	12
A0A6L8Q4Y3	Helix-turn-helix transcriptional regulator	FM068_03585	Adlercreutzia equolifaciens	506	12
A0A6L8Q569	Helix-turn-helix transcriptional regulator	FM068_04410	Adlercreutzia equolifaciens	539	12
A0A6L8Q5C6	Helix-turn-helix transcriptional regulator	FM068_04715	Adlercreutzia equolifaciens	486	12
A0A6L8Q5N8	Helix-turn-helix transcriptional regulator	FM068_08310	Adlercreutzia equolifaciens	517	12
A0A6L8Q6A8	Helix-turn-helix transcriptional regulator	FM068_09370	Adlercreutzia equolifaciens	477	12
A0A6L8Q6J6	LuxR family transcriptional regulator	FM068_06630	Adlercreutzia equolifaciens	558	12
A0A6L8Q6L3	LuxR family transcriptional regulator	FM068_02965 GO707_08795	Adlercreutzia equolifaciens	521	10
A0A6L8Q6T4	Helix-turn-helix transcriptional regulator	FM068_10610	Adlercreutzia equolifaciens	472	11
A0A6L8Q720	HTH luxR-type domain-containing protein	FM068_11115	Adlercreutzia equolifaciens	521	12
A0A6L8Q754	Helix-turn-helix transcriptional regulator	FM068_10890	Adlercreutzia equolifaciens	515	10
A0A6L8Q8H7	Helix-turn-helix transcriptional regulator	FM068_09975	Adlercreutzia equolifaciens	528	11
A0A6L8QA03	HTH luxR-type domain-containing protein	FM068_09570	Adlercreutzia equolifaciens	484	12
A0A6L8QA51	Helix-turn-helix transcriptional regulator	FM068_09890	Adlercreutzia equolifaciens	472	12
A0A6L8RM51	Helix-turn-helix transcriptional regulator	GT610_00025	Eggerthella sp. BIOML-A3	527	12
A0A6L8RMF8	LuxR family transcriptional regulator	GT610_00520	Eggerthella sp. BIOML-A3	517	12
A0A6L8RMP5	LuxR family transcriptional regulator	GT610_01110	Eggerthella sp. BIOML-A3	485	12
A0A6L8RN83	LuxR family transcriptional regulator	GT610_01960	Eggerthella sp. BIOML-A3	498	10
A0A6L8RNB0	LuxR family transcriptional regulator	GT610_01935	Eggerthella sp. BIOML-A3	477	11
A0A6L8RNJ0	HTH luxR-type domain-containing protein	GT635_08525	Collinsella aerofaciens	514	12
A0A6L8RP33	LuxR family transcriptional regulator	GT610_03665	Eggerthella sp. BIOML-A3	493	12
A0A6L8RP53	Helix-turn-helix transcriptional regulator	GT610_03685	Eggerthella sp. BIOML-A3	487	10
A0A6L8RP57	LuxR family transcriptional regulator	GT610_03765	Eggerthella sp. BIOML-A3	537	12
A0A6L8RP73	LuxR family transcriptional regulator	GT610_03930	Eggerthella sp. BIOML-A3	534	11
A0A6L8RPD0	LuxR family transcriptional regulator	GT610_03815	Eggerthella sp. BIOML-A3	488	12
A0A6L8RPD4	DNA-binding response regulator	GT610_03640	Eggerthella sp. BIOML-A3	535	12
A0A6L8RPD9	LuxR family transcriptional regulator	GT610_04240	Eggerthella sp. BIOML-A3	529	11
A0A6L8RPE2	LuxR family transcriptional regulator	GT610_03865	Eggerthella sp. BIOML-A3	542	10
A0A6L8RPG4	HTH luxR-type domain-containing protein	GT610_03705	Eggerthella sp. BIOML-A3	530	12
A0A6L8RPI4	LuxR family transcriptional regulator	GT610_04130	Eggerthella sp. BIOML-A3	483	11
A0A6L8RPM6	HTH luxR-type domain-containing protein	GT610_04075	Eggerthella sp. BIOML-A3	520	12
A0A6L8RPP4	DNA-binding response regulator	GT610_04490	Eggerthella sp. BIOML-A3	478	12
A0A6L8RPT5	HTH luxR-type domain-containing protein	GT610_04360	Eggerthella sp. BIOML-A3	494	11
A0A6L8RPW0	Helix-turn-helix transcriptional regulator	GT610_00555	Eggerthella sp. BIOML-A3	492	12
A0A6L8RPX6	Helix-turn-helix transcriptional regulator	GT610_04570	Eggerthella sp. BIOML-A3	498	11
A0A6L8RQ99	Helix-turn-helix transcriptional regulator	GT610_01185	Eggerthella sp. BIOML-A3	568	11
A0A6L8RQI4	LuxR family transcriptional regulator	GT610_06290	Eggerthella sp. BIOML-A3	462	11
A0A6L8RQK6	Helix-turn-helix transcriptional regulator	GT610_05795	Eggerthella sp. BIOML-A3	476	12
A0A6L8RQL9	HTH luxR-type domain-containing protein	GT610_06280	Eggerthella sp. BIOML-A3	503	11
A0A6L8RQR6	LuxR family transcriptional regulator	GT610_02170	Eggerthella sp. BIOML-A3	478	12
A0A6L8RR83	HTH luxR-type domain-containing protein	GT610_07010	Eggerthella sp. BIOML-A3	476	12
A0A6L8RRM5	LuxR family transcriptional regulator	GT610_03745	Eggerthella sp. BIOML-A3	492	12
A0A6L8RRQ4	LuxR family transcriptional regulator	GT610_03955	Eggerthella sp. BIOML-A3	526	10
A0A6L8RRV6	HTH luxR-type domain-containing protein	GT610_08605	Eggerthella sp. BIOML-A3	471	11
A0A6L8RRW5	HTH luxR-type domain-containing protein	GT610_04115	Eggerthella sp. BIOML-A3	505	12
A0A6L8RS63	LuxR family transcriptional regulator	GT610_04695	Eggerthella sp. BIOML-A3	499	12
A0A6L8RSC9	LuxR family transcriptional regulator	GT610_05000	Eggerthella sp. BIOML-A3	487	12
A0A6L8RSK9	LuxR family transcriptional regulator	GT610_05350	Eggerthella sp. BIOML-A3	505	12
A0A6L8RT27	LuxR family transcriptional regulator	GT610_06300	Eggerthella sp. BIOML-A3	505	12
A0A6L8RT74	DNA-binding response regulator	GT610_11110	Eggerthella sp. BIOML-A3	523	11
A0A6L8RT77	LuxR family transcriptional regulator	GT610_11240	Eggerthella sp. BIOML-A3	511	12
A0A6L8RTA9	DNA-binding response regulator	GT610_11035	Eggerthella sp. BIOML-A3	509	12
A0A6L8RTG7	LuxR family transcriptional regulator	GT610_06865	Eggerthella sp. BIOML-A3	493	12
A0A6L8RTS7	LuxR family transcriptional regulator	GT610_07475	Eggerthella sp. BIOML-A3	532	10
A0A6L8RTU2	LuxR family transcriptional regulator	GT610_11360	Eggerthella sp. BIOML-A3	522	12
A0A6L8RTV0	HTH luxR-type domain-containing protein	GT610_07540	Eggerthella sp. BIOML-A3	505	12
A0A6L8RU89	LuxR family transcriptional regulator	GT610_13155	Eggerthella sp. BIOML-A3	511	12
A0A6L8RUA4	LuxR family transcriptional regulator	GT610_13245	Eggerthella sp. BIOML-A3	493	11
A0A6L8RUD9	LuxR family transcriptional regulator	GT610_13170	Eggerthella sp. BIOML-A3	492	11
A0A6L8RUG9	Helix-turn-helix transcriptional regulator	GT610_13565	Eggerthella sp. BIOML-A3	600	11
A0A6L8RUM3	LuxR family transcriptional regulator	GT610_13825	Eggerthella sp. BIOML-A3	470	12
A0A6L8RUQ1	LuxR family transcriptional regulator	GT610_13990	Eggerthella sp. BIOML-A3	493	12
A0A6L8RUR3	LuxR family transcriptional regulator	GT610_14040	Eggerthella sp. BIOML-A3	506	12
A0A6L8RVI1	Helix-turn-helix transcriptional regulator	GT610_10720	Eggerthella sp. BIOML-A3	487	12
A0A6L8RVT7	LuxR family transcriptional regulator	GT610_11205	Eggerthella sp. BIOML-A3	497	10
A0A6L8RVU9	LuxR family transcriptional regulator	GT610_11130	Eggerthella sp. BIOML-A3	520	12
A0A6L8RW30	LuxR family transcriptional regulator	GT610_11545	Eggerthella sp. BIOML-A3	518	12
A0A6L8RX43	LuxR family transcriptional regulator	GT610_13495	Eggerthella sp. BIOML-A3	488	12
A0A6L8RX70	HTH luxR-type domain-containing protein	GT610_13065	Eggerthella sp. BIOML-A3	519	12
A0A6L8RX89	LuxR family transcriptional regulator	GT610_13580	Eggerthella sp. BIOML-A3	507	12
A0A6M8J226	Helix-turn-helix transcriptional regulator	HLV38_00305	Eggerthellaceae bacterium zg-1050	487	10
A0A6M8J3B3	Helix-turn-helix transcriptional regulator	HLV38_05505	Eggerthellaceae bacterium zg-1050	530	12
A0A6M8J418	Helix-turn-helix transcriptional regulator	HLV38_03820	Eggerthellaceae bacterium zg-1050	545	12
A0A6M8J4V3	Helix-turn-helix transcriptional regulator	HLV38_00335	Eggerthellaceae bacterium zg-1050	509	10
A0A6M8J5T5	Helix-turn-helix transcriptional regulator	HLV38_02070	Eggerthellaceae bacterium zg-1050	487	12
A0A6M8J663	Helix-turn-helix transcriptional regulator	HLV38_02785	Eggerthellaceae bacterium zg-1050	510	12
A0A6M8J6V5	HTH luxR-type domain-containing protein	HLV38_03975	Eggerthellaceae bacterium zg-1050	567	12
A0A6M8J7K7	LuxR family transcriptional regulator	HLV38_06925	Eggerthellaceae bacterium zg-1050	577	12
A0A6M8J7L9	Helix-turn-helix transcriptional regulator	HLV38_06985	Eggerthellaceae bacterium zg-1050	503	11
A0A6M8J9R8	LuxR family transcriptional regulator	HLV38_05100	Eggerthellaceae bacterium zg-1050	532	12
A0A6N2YCA8	Transcriptional regulator FimZ	ELLFYP107_01147	Eggerthella lenta (Eubacterium lentum)	552	12
A0A6N2YDF5	Transcriptional regulator NarL	ELLFYP107_01162	Eggerthella lenta (Eubacterium lentum)	486	11
A0A6N2YKR1	Transcriptional regulator NarL	ELLFYP107_01256	Eggerthella lenta (Eubacterium lentum)	480	11
A0A6N2YPJ7	Transcriptional regulatory protein DegU	degU_3 ELLFYP107_01268	Eggerthella lenta (Eubacterium lentum)	492	11
A0A6N2YUA1	Transcriptional regulator NarL	ELLFYP107_01304	Eggerthella lenta (Eubacterium lentum)	477	11
A0A6N2ZD32	Transcriptional regulator	ELLFYP107_01513	Eggerthella lenta (Eubacterium lentum)	600	11
A0A6N2ZSJ1	HTH-type transcriptional regulator/MT0914	ELLFYP107_01600	Eggerthella lenta (Eubacterium lentum)	499	12
A0A6N3AVW0	Oxygen regulatory protein NreC	nreC_6 ELLFYP107_01966	Eggerthella lenta (Eubacterium lentum)	468	10
A0A6N3B1Q8	Transcriptional regulatory protein LiaR	liaR_8 ELLFYP107_02009	Eggerthella lenta (Eubacterium lentum)	550	12
A0A6N3BT43	Transcriptional regulator NarL	ELLFYP107_02247	Eggerthella lenta (Eubacterium lentum)	505	12
A0A6N3C315	Transcriptional regulatory protein LiaR	liaR_1 ELLFYP107_00075	Eggerthella lenta (Eubacterium lentum)	511	11
A0A6N3C6M1	Transcriptional regulator MalT	ELLFYP107_00083	Eggerthella lenta (Eubacterium lentum)	529	12
A0A6N3D2Y3	Transcriptional regulator MalT	ELLFYP107_02516	Eggerthella lenta (Eubacterium lentum)	523	12
A0A6N3D3I7	Transcriptional regulatory protein DegU	degU_5 ELLFYP107_02614	Eggerthella lenta (Eubacterium lentum)	470	12
A0A6N3D4D0	Bacterial regulatory proteins, luxR family	ELLFYP107_02530	Eggerthella lenta (Eubacterium lentum)	544	12
A0A6N3DRA6	Putative transcriptional regulatory protein NarL	narL_2 ELLFYP107_02797	Eggerthella lenta (Eubacterium lentum)	471	11
A0A6N3DVF9	Transcriptional regulatory protein LiaR	liaR_3 ELLFYP107_00146	Eggerthella lenta (Eubacterium lentum)	462	11
A0A6N3EM65	Oxygen regulatory protein NreC	nreC_1 ELLFYP107_00420	Eggerthella lenta (Eubacterium lentum)	495	12
A0A6N3F9U2	Transcriptional regulator MalT	ELLFYP107_00638	Eggerthella lenta (Eubacterium lentum)	518	12
A0A6N3UY59	Helix-turn-helix transcriptional regulator	DIW32_03705	Eubacterium sp	479	12
A0A6N4AP86	Helix-turn-helix transcriptional regulator	BHW21_03445	Eubacterium sp. 45_250	479	12
A0A6N6NKB6	Helix-turn-helix transcriptional regulator	F8C90_07750	Ellagibacter isourolithinifaciens	534	12
A0A6N6NN41	Helix-turn-helix transcriptional regulator	F8C90_03015	Ellagibacter isourolithinifaciens	552	11
A0A6N6NNI5	Helix-turn-helix transcriptional regulator	F8C90_02415	Ellagibacter isourolithinifaciens	558	12
A0A6N6NP07	Helix-turn-helix transcriptional regulator	F8C90_05030	Ellagibacter isourolithinifaciens	509	12
A0A6N6NQ71	Response regulator transcription factor	F8C90_08625	Ellagibacter isourolithinifaciens	537	12
A0A6N6NRF8	HTH luxR-type domain-containing protein	F8C90_00270	Ellagibacter isourolithinifaciens	498	12
A0A6N6NRJ0	Helix-turn-helix transcriptional regulator	F8C90_05535	Ellagibacter isourolithinifaciens	517	12
A0A6N6NRK4	Helix-turn-helix transcriptional regulator	F8C90_06100	Ellagibacter isourolithinifaciens	478	12
A0A6N6NSX3	Response regulator transcription factor	F8C90_02990	Ellagibacter isourolithinifaciens	495	11
A0A6N6NU42	HTH luxR-type domain-containing protein	F8C90_01550	Ellagibacter isourolithinifaciens	478	11
A0A6N6NUN8	Helix-turn-helix transcriptional regulator	F8C90_00445	Ellagibacter isourolithinifaciens	495	12
A0A6N6NV03	Helix-turn-helix transcriptional regulator	F8C90_00250	Ellagibacter isourolithinifaciens	549	10
A0A6N7RI67	HTH luxR-type domain-containing protein	GJG86_00205	Eggerthella guodeyinii	490	12
A0A6N7RIG2	LuxR family transcriptional regulator	GJG86_00710	Eggerthella guodeyinii	513	12
A0A6N7RIY0	HTH luxR-type domain-containing protein	GJG86_01890	Eggerthella guodeyinii	521	10
A0A6N7RIY2	HTH luxR-type domain-containing protein	GJG86_00965	Eggerthella guodeyinii	480	11
A0A6N7RJ11	HTH luxR-type domain-containing protein	GJG86_01695	Eggerthella guodeyinii	497	12
A0A6N7RJ26	HTH luxR-type domain-containing protein	GJG86_00210	Eggerthella guodeyinii	501	12
A0A6N7RJA0	HTH luxR-type domain-containing protein	GJG86_01110	Eggerthella guodeyinii	477	12
A0A6N7RJH0	LuxR family transcriptional regulator	GJG86_02895	Eggerthella guodeyinii	538	12
A0A6N7RJR0	HTH luxR-type domain-containing protein	GJG86_01670	Eggerthella guodeyinii	486	12
A0A6N7RJV6	LuxR family transcriptional regulator	GJG86_02255	Eggerthella guodeyinii	487	12
A0A6N7RJW0	LuxR family transcriptional regulator	GJG86_03370	Eggerthella guodeyinii	517	12
A0A6N7RJY7	HTH luxR-type domain-containing protein	GJG86_03525	Eggerthella guodeyinii	493	12
A0A6N7RKK6	LuxR family transcriptional regulator	GJG86_05045	Eggerthella guodeyinii	485	12
A0A6N7RKP3	LuxR family transcriptional regulator	GJG86_04910	Eggerthella guodeyinii	493	11
A0A6N7RKW1	LuxR family transcriptional regulator	GJG86_05605	Eggerthella guodeyinii	521	12
A0A6N7RKY0	HTH luxR-type domain-containing protein	GJG86_05715	Eggerthella guodeyinii	520	12
A0A6N7RKY8	HTH luxR-type domain-containing protein	GJG86_03730	Eggerthella guodeyinii	501	12
A0A6N7RKZ1	LuxR family transcriptional regulator	GJG86_04720	Eggerthella guodeyinii	475	11
A0A6N7RKZ5	HTH luxR-type domain-containing protein	GJG86_05430	Eggerthella guodeyinii	590	12
A0A6N7RL00	HTH luxR-type domain-containing protein	GJG86_03700	Eggerthella guodeyinii	517	12
A0A6N7RL09	HTH luxR-type domain-containing protein	GJG86_03425	Eggerthella guodeyinii	493	12
A0A6N7RL82	Helix-turn-helix transcriptional regulator	GJG86_05195	Eggerthella guodeyinii	470	10
A0A6N7RL86	HTH luxR-type domain-containing protein	GJG86_04125	Eggerthella guodeyinii	519	12
A0A6N7RLA6	Helix-turn-helix transcriptional regulator	GJG86_03415	Eggerthella guodeyinii	499	12
A0A6N7RLI3	LuxR family transcriptional regulator	GJG86_06330	Eggerthella guodeyinii	470	11
A0A6N7RLJ8	LuxR family transcriptional regulator	GJG86_05295	Eggerthella guodeyinii	507	12
A0A6N7RLK1	HTH luxR-type domain-containing protein	GJG86_05810	Eggerthella guodeyinii	590	12
A0A6N7RLM0	HTH luxR-type domain-containing protein	GJG86_05395	Eggerthella guodeyinii	575	10
A0A6N7RLN1	HTH luxR-type domain-containing protein	GJG86_05055	Eggerthella guodeyinii	534	12
A0A6N7RLP8	HTH luxR-type domain-containing protein	GJG86_05160	Eggerthella guodeyinii	476	11
A0A6N7RLR4	HTH luxR-type domain-containing protein	GJG86_06120	Eggerthella guodeyinii	470	11
A0A6N7RLW5	LuxR family transcriptional regulator	GJG86_05520	Eggerthella guodeyinii	505	10
A0A6N7RLZ9	LuxR family transcriptional regulator	GJG86_05540	Eggerthella guodeyinii	481	11
A0A6N7RM46	HTH luxR-type domain-containing protein	GJG86_06310	Eggerthella guodeyinii	543	11
A0A6N7RM54	HTH luxR-type domain-containing protein	GJG86_05435	Eggerthella guodeyinii	512	12
A0A6N7RM55	Helix-turn-helix transcriptional regulator	GJG86_07835	Eggerthella guodeyinii	478	12
A0A6N7RM60	HTH luxR-type domain-containing protein	GJG86_04960	Eggerthella guodeyinii	502	12
A0A6N7RM63	LuxR family transcriptional regulator	GJG86_05485	Eggerthella guodeyinii	511	12
A0A6N7RM72	HTH luxR-type domain-containing protein	GJG86_06080	Eggerthella guodeyinii	516	12
A0A6N7RM82	LuxR family transcriptional regulator	GJG86_05900	Eggerthella guodeyinii	479	11
A0A6N7RMB8	LuxR family transcriptional regulator	GJG86_07815	Eggerthella guodeyinii	484	12
A0A6N7RMD5	LuxR family transcriptional regulator	GJG86_05895	Eggerthella guodeyinii	509	12
A0A6N7RMH8	LuxR family transcriptional regulator	GJG86_08105	Eggerthella guodeyinii	482	12
A0A6N7RMI1	HTH luxR-type domain-containing protein	GJG86_06100	Eggerthella guodeyinii	476	12
A0A6N7RMI2	HTH luxR-type domain-containing protein	GJG86_08450	Eggerthella guodeyinii	502	11
A0A6N7RMN3	HTH luxR-type domain-containing protein	GJG86_08710	Eggerthella guodeyinii	469	12
A0A6N7RMP3	HTH luxR-type domain-containing protein	GJG86_08750	Eggerthella guodeyinii	494	11
A0A6N7RMS0	LuxR family transcriptional regulator	GJG86_08925	Eggerthella guodeyinii	483	12
A0A6N7RMS7	LuxR family transcriptional regulator	GJG86_08975	Eggerthella guodeyinii	520	11
A0A6N7RMV1	DNA-binding response regulator	GJG86_08730	Eggerthella guodeyinii	485	12
A0A6N7RMV5	LuxR family transcriptional regulator	GJG86_07670	Eggerthella guodeyinii	573	10
A0A6N7RMV7	LuxR family transcriptional regulator	GJG86_09130	Eggerthella guodeyinii	483	11
A0A6N7RMY7	HTH luxR-type domain-containing protein	GJG86_09285	Eggerthella guodeyinii	482	12
A0A6N7RN09	HTH luxR-type domain-containing protein	GJG86_09445	Eggerthella guodeyinii	482	12
A0A6N7RN41	Helix-turn-helix transcriptional regulator	GJG86_09650 GJG86_16605	Eggerthella guodeyinii	487	10
A0A6N7RN68	LuxR family transcriptional regulator	GJG86_09300	Eggerthella guodeyinii	527	10
A0A6N7RN88	HTH luxR-type domain-containing protein	GJG86_08970	Eggerthella guodeyinii	494	12
A0A6N7RNA9	HTH luxR-type domain-containing protein	GJG86_09630 GJG86_16625	Eggerthella guodeyinii	520	12
A0A6N7RNF0	Helix-turn-helix transcriptional regulator	GJG86_07930	Eggerthella guodeyinii	600	10
A0A6N7RNJ6	HTH luxR-type domain-containing protein	GJG86_09555	Eggerthella guodeyinii	500	12
A0A6N7RNM9	HTH luxR-type domain-containing protein	GJG86_08770	Eggerthella guodeyinii	516	12
A0A6N7RNN4	LuxR family transcriptional regulator	GJG86_07925	Eggerthella guodeyinii	489	12
A0A6N7RNS6	HTH luxR-type domain-containing protein	GJG86_10910	Eggerthella guodeyinii	497	10
A0A6N7RNU8	LuxR family transcriptional regulator	GJG86_09385	Eggerthella guodeyinii	532	11
A0A6N7RNV7	LuxR family transcriptional regulator	GJG86_10160	Eggerthella guodeyinii	493	12
A0A6N7RNY3	LuxR family transcriptional regulator	GJG86_09595	Eggerthella guodeyinii	484	12
A0A6N7RNY7	HTH luxR-type domain-containing protein	GJG86_10310	Eggerthella guodeyinii	471	12
A0A6N7RNZ4	Helix-turn-helix transcriptional regulator	GJG86_10890	Eggerthella guodeyinii	467	11
A0A6N7RP06	HTH luxR-type domain-containing protein	GJG86_08955	Eggerthella guodeyinii	468	11
A0A6N7RP09	Helix-turn-helix transcriptional regulator (LuxR family transcriptional regulator)	GJG86_11365 GS424_007780	Eggerthella guodeyinii	502	10
A0A6N7RP32	HTH luxR-type domain-containing protein	GJG86_09055	Eggerthella guodeyinii	473	10
A0A6N7RP80	LuxR family transcriptional regulator	GJG86_09325	Eggerthella guodeyinii	527	11
A0A6N7RPH3	DNA-binding response regulator	GJG86_08675	Eggerthella guodeyinii	478	12
A0A6N7RPK1	HTH luxR-type domain-containing protein	GJG86_08830	Eggerthella guodeyinii	475	12
A0A6N7RPP3	HTH luxR-type domain-containing protein	GJG86_09040	Eggerthella guodeyinii	476	10
A0A6N7RPQ6	LuxR family transcriptional regulator	GJG86_12815	Eggerthella guodeyinii	502	12
A0A6N7RPX0	LuxR family transcriptional regulator	GJG86_09470	Eggerthella guodeyinii	489	12
A0A6N7RPX9	LuxR family transcriptional regulator	GJG86_09525	Eggerthella guodeyinii	525	12
A0A6N7RQ53	Helix-turn-helix transcriptional regulator	GJG86_09930	Eggerthella guodeyinii	493	10
A0A6N7RQ68	HTH luxR-type domain-containing protein	GJG86_13365	Eggerthella guodeyinii	476	11
A0A6N7RR09	HTH luxR-type domain-containing protein	GJG86_14550	Eggerthella guodeyinii	470	12
A0A6N7RR77	LuxR family transcriptional regulator	GJG86_15435	Eggerthella guodeyinii	476	12
A0A6N7RRF6	Helix-turn-helix transcriptional regulator	GJG86_15415	Eggerthella guodeyinii	499	10
A0A6N7RRI3	HTH luxR-type domain-containing protein	GJG86_13570	Eggerthella guodeyinii	484	12
A0A6N7RRJ7	HTH luxR-type domain-containing protein	GJG86_15400	Eggerthella guodeyinii	494	11
A0A6N7RRK0	HTH luxR-type domain-containing protein	GJG86_13675	Eggerthella guodeyinii	476	12
A0A6N7RRP0	LuxR family transcriptional regulator	GJG86_15290	Eggerthella guodeyinii	509	12
A0A6N7RRT7	HTH luxR-type domain-containing protein	GJG86_13200	Eggerthella guodeyinii	493	11
A0A6N7RRU8	LuxR family transcriptional regulator	GJG86_16575	Eggerthella guodeyinii	488	12
A0A6N7RRW2	Helix-turn-helix transcriptional regulator	GJG86_12935	Eggerthella guodeyinii	515	12
A0A6N7RRW3	DNA-binding response regulator	GJG86_16675	Eggerthella guodeyinii	528	12
A0A6N7RS04	HTH luxR-type domain-containing protein	GJG86_16330	Eggerthella guodeyinii	534	11
A0A6N7RSC2	LuxR family transcriptional regulator	GJG86_15325	Eggerthella guodeyinii	495	12
A0A6N7RSI6	HTH luxR-type domain-containing protein	GJG86_16285	Eggerthella guodeyinii	472	12
A0A6N7RSS1	LuxR family transcriptional regulator	GJG86_16360	Eggerthella guodeyinii	471	11
A0A6N7RSV6	LuxR family transcriptional regulator	GJG86_16665	Eggerthella guodeyinii	518	12
A0A6N7SUW3	LuxR family transcriptional regulator	GKG44_21280	Lactonifactor sp. BIOML-A7	463	11
A0A6N7XN56	Helix-turn-helix transcriptional regulator	FYJ83_15900	Tissierella pigra	470	12
A0A6N8BRX3	Helix-turn-helix transcriptional regulator	F8N36_10270	Desulfovibrio sp	476	12
A0A6N8ID61	HTH luxR-type domain-containing protein	GO738_00470	Gordonibacter urolithinfaciens	493	12
A0A6N8ID87	HTH luxR-type domain-containing protein	GO738_00630	Gordonibacter urolithinfaciens	569	12
A0A6N8IDV9	LuxR family transcriptional regulator	GO738_01750	Gordonibacter urolithinfaciens	522	12
A0A6N8IE31	LuxR family transcriptional regulator	GO738_01565	Gordonibacter urolithinfaciens	564	12
A0A6N8IE84	Helix-turn-helix transcriptional regulator	GO738_02470	Gordonibacter urolithinfaciens	565	11
A0A6N8IE85	HTH luxR-type domain-containing protein	GO738_01690	Gordonibacter urolithinfaciens	533	12
A0A6N8IEC0	HTH luxR-type domain-containing protein	GO738_02650	Gordonibacter urolithinfaciens	524	12
A0A6N8IED6	HTH luxR-type domain-containing protein	GO738_02725	Gordonibacter urolithinfaciens	548	11
A0A6N8IEI7	HTH luxR-type domain-containing protein	GO738_03005	Gordonibacter urolithinfaciens	491	12
A0A6N8IEM4	HTH luxR-type domain-containing protein	GO738_02435	Gordonibacter urolithinfaciens	517	10
A0A6N8IER2	HTH luxR-type domain-containing protein	GO738_02795	Gordonibacter urolithinfaciens	506	10
A0A6N8IFB5	HTH luxR-type domain-containing protein	GO738_03960	Gordonibacter urolithinfaciens	497	12
A0A6N8IFG8	HTH luxR-type domain-containing protein	GO738_03995	Gordonibacter urolithinfaciens	522	10
A0A6N8IFT3	LuxR family transcriptional regulator	GO738_05260	Gordonibacter urolithinfaciens	553	12
A0A6N8IG11	HTH luxR-type domain-containing protein	GO738_05580	Gordonibacter urolithinfaciens	565	12
A0A6N8IGB2	LuxR family transcriptional regulator	GO738_00690	Gordonibacter urolithinfaciens	525	12
A0A6N8IID2	HTH luxR-type domain-containing protein	GO738_10050	Gordonibacter urolithinfaciens	502	12
A0A6N8IID6	HTH luxR-type domain-containing protein	GO738_09620	Gordonibacter urolithinfaciens	546	12
A0A6N8IJ25	HTH luxR-type domain-containing protein	GO738_10930	Gordonibacter urolithinfaciens	498	11
A0A6N8IJM5	HTH luxR-type domain-containing protein	GO738_11365	Gordonibacter urolithinfaciens	460	11
A0A6N8IKW5	HTH luxR-type domain-containing protein	GO738_14510	Gordonibacter urolithinfaciens	510	12
A0A6N8ILT3	HTH luxR-type domain-containing protein	GO738_10750	Gordonibacter urolithinfaciens	511	10
A0A6N8ILV6	LuxR family transcriptional regulator	GO738_15510	Gordonibacter urolithinfaciens	487	12
A0A6N8ILY1	HTH luxR-type domain-containing protein	GO738_11005	Gordonibacter urolithinfaciens	486	12
A0A6N8IME2	HTH luxR-type domain-containing protein	GO738_11915	Gordonibacter urolithinfaciens	502	12
A0A6N8JJD9	DNA-binding response regulator	GKZ27_00600	Adlercreutzia mucosicola	479	12
A0A6N8JJY1	HTH luxR-type domain-containing protein	GKZ27_01675	Adlercreutzia mucosicola	525	12
A0A6N8JK16	LuxR family transcriptional regulator	GKZ27_01835	Adlercreutzia mucosicola	484	11
A0A6N8JK36	HTH luxR-type domain-containing protein	GKZ27_01860	Adlercreutzia mucosicola	565	11
A0A6N8JKE5	HTH luxR-type domain-containing protein	GKZ27_02610	Adlercreutzia mucosicola	481	12
A0A6N8JKE7	HTH luxR-type domain-containing protein	GKZ27_02550	Adlercreutzia mucosicola	511	12
A0A6N8JKN5	HTH luxR-type domain-containing protein	GKZ27_02935	Adlercreutzia mucosicola	510	11
A0A6N8JKT0	LuxR family transcriptional regulator	GKZ27_03335	Adlercreutzia mucosicola	500	12
A0A6N8JKW3	HTH luxR-type domain-containing protein	GKZ27_03575	Adlercreutzia mucosicola	519	11
A0A6N8JLU8	HTH luxR-type domain-containing protein	GKZ27_05455	Adlercreutzia mucosicola	490	11
A0A6N8JLW8	HTH luxR-type domain-containing protein	GKZ27_05215	Adlercreutzia mucosicola	500	11
A0A6N8JM69	HTH luxR-type domain-containing protein	GKZ27_00590	Adlercreutzia mucosicola	473	12
A0A6N8JM73	HTH luxR-type domain-containing protein	GKZ27_00255	Adlercreutzia mucosicola	541	12
A0A6N8JM76	HTH luxR-type domain-containing protein	GKZ27_04145	Adlercreutzia mucosicola	514	12
A0A6N8JM77	LuxR family transcriptional regulator	GKZ27_01465	Adlercreutzia mucosicola	515	12
A0A6N8JMA1	HTH luxR-type domain-containing protein	GKZ27_05955	Adlercreutzia mucosicola	523	11
A0A6N8JMC8	HTH luxR-type domain-containing protein	GKZ27_01725	Adlercreutzia mucosicola	515	12
A0A6N8JMD9	HTH luxR-type domain-containing protein	GKZ27_01960	Adlercreutzia mucosicola	490	12
A0A6N8JMG7	HTH luxR-type domain-containing protein	GKZ27_02000	Adlercreutzia mucosicola	498	10
A0A6N8JMI6	LuxR family transcriptional regulator	GKZ27_06815	Adlercreutzia mucosicola	517	12
A0A6N8JMU1	HTH luxR-type domain-containing protein	GKZ27_01495	Adlercreutzia mucosicola	502	12
A0A6N8JN03	HTH luxR-type domain-containing protein	GKZ27_02840	Adlercreutzia mucosicola	487	12
A0A6N8JN04	HTH luxR-type domain-containing protein	GKZ27_05760	Adlercreutzia mucosicola	424	10
A0A6N8JN25	HTH luxR-type domain-containing protein	GKZ27_07785	Adlercreutzia mucosicola	467	11
A0A6N8JN80	HTH luxR-type domain-containing protein	GKZ27_07660	Adlercreutzia mucosicola	467	12
A0A6N8JN91	HTH luxR-type domain-containing protein	GKZ27_03660	Adlercreutzia mucosicola	476	12
A0A6N8JND7	Helix-turn-helix transcriptional regulator	GKZ27_07900	Adlercreutzia mucosicola	481	10
A0A6N8JNI5	HTH luxR-type domain-containing protein	GKZ27_03945	Adlercreutzia mucosicola	528	11
A0A6N8JNN0	HTH luxR-type domain-containing protein	GKZ27_04075	Adlercreutzia mucosicola	439	10
A0A6N8JNN4	Helix-turn-helix transcriptional regulator	GKZ27_04210	Adlercreutzia mucosicola	514	12
A0A6N8JNN7	HTH luxR-type domain-containing protein	GKZ27_08380	Adlercreutzia mucosicola	467	11
A0A6N8JNQ6	LuxR family transcriptional regulator	GKZ27_08480	Adlercreutzia mucosicola	515	12
A0A6N8JNS7	HTH luxR-type domain-containing protein	GKZ27_03260	Adlercreutzia mucosicola	574	10
A0A6N8JNU6	Helix-turn-helix transcriptional regulator	GKZ27_03290	Adlercreutzia mucosicola	495	11
A0A6N8JNZ3	LuxR family transcriptional regulator	GKZ27_04695	Adlercreutzia mucosicola	530	12
A0A6N8JNZ4	HTH luxR-type domain-containing protein	GKZ27_03675	Adlercreutzia mucosicola	496	12
A0A6N8JNZ5	HTH luxR-type domain-containing protein	GKZ27_03600	Adlercreutzia mucosicola	484	12
A0A6N8JP09	HTH luxR-type domain-containing protein	GKZ27_05210	Adlercreutzia mucosicola	499	12
A0A6N8JP38	HTH luxR-type domain-containing protein	GKZ27_09285	Adlercreutzia mucosicola	484	12
A0A6N8JPC7	HTH luxR-type domain-containing protein	GKZ27_09305	Adlercreutzia mucosicola	504	12
A0A6N8JPI0	DNA-binding response regulator	GKZ27_05795	Adlercreutzia mucosicola	481	12
A0A6N8JPJ2	HTH luxR-type domain-containing protein	GKZ27_06040	Adlercreutzia mucosicola	488	12
A0A6N8JPM5	LuxR family transcriptional regulator	GKZ27_04525	Adlercreutzia mucosicola	488	12
A0A6N8JQ53	HTH luxR-type domain-containing protein	GKZ27_05590	Adlercreutzia mucosicola	479	11
A0A6N8JQ84	HTH luxR-type domain-containing protein	GKZ27_05570	Adlercreutzia mucosicola	488	12
A0A6N8JQB8	DNA-binding response regulator	GKZ27_07640	Adlercreutzia mucosicola	595	12
A0A6N8JQB9	HTH luxR-type domain-containing protein	GKZ27_07755	Adlercreutzia mucosicola	463	11
A0A6N8JQC9	HTH luxR-type domain-containing protein	GKZ27_10185	Adlercreutzia mucosicola	517	11
A0A6N8JQL7	HTH luxR-type domain-containing protein	GKZ27_06595	Adlercreutzia mucosicola	481	12
A0A6N8JQR0	HTH luxR-type domain-containing protein	GKZ27_08425	Adlercreutzia mucosicola	484	12
A0A6N8JQX3	HTH luxR-type domain-containing protein	GKZ27_07160	Adlercreutzia mucosicola	531	12
A0A6N8JSW9	LuxR family transcriptional regulator	GKZ27_10995	Adlercreutzia mucosicola	528	11
A0A6N9JK65	HTH luxR-type domain-containing protein	GT464_06960	Collinsella aerofaciens	511	12
A0A6N9JQB7	HTH luxR-type domain-containing protein	GT569_09120	Collinsella aerofaciens	511	12
A0A6N9K7C8	HTH luxR-type domain-containing protein	GT575_12520	Coprococcus sp. BIOML-A2	496	12
A0A7C2C365	LuxR family transcriptional regulator	ENP65_03975	Dehalococcoidia bacterium	457	12
A0A7C2FYH5	LuxR family transcriptional regulator	ENO92_05010	Dehalococcoidia bacterium	457	12
A0A7C2XXY1	LuxR family transcriptional regulator	ENQ38_05370	Chloroflexi bacterium	449	11
A0A7C3YW70	LuxR family transcriptional regulator	ENW92_08925	bacterium	387	10
A0A7C5RRC7	LuxR family transcriptional regulator	ENM22_02680	Chloroflexi bacterium	443	12
A0A7C5S8F7	LuxR family transcriptional regulator	ENK09_04060	Nitrospirae bacterium	437	12
A0A7C6BMY2	Helix-turn-helix transcriptional regulator	GXZ86_02985	Clostridiales bacterium	425	11
A0A7C6CZZ9	Helix-turn-helix transcriptional regulator	GX008_10935	Firmicutes bacterium	474	12
A0A7C6GLX0	Response regulator transcription factor	GX014_05215	Firmicutes bacterium	468	12
A0A7C6HJP2	HTH luxR-type domain-containing protein	GXZ66_00340	Clostridiaceae bacterium	473	12
A0A7C6HNE3	LuxR family transcriptional regulator	GXZ59_06190	Clostridiaceae bacterium	487	12
A0A7C6IVB8	LuxR family transcriptional regulator	GXZ31_01770	Thermoanaerobacterales bacterium	479	12
A0A7C6N248	Helix-turn-helix transcriptional regulator	GXZ35_03345	Acholeplasmataceae bacterium	489	12
A0A7C6N9X6	HTH luxR-type domain-containing protein	GXZ26_00980	Firmicutes bacterium	465	11
A0A7C6RU21	Helix-turn-helix transcriptional regulator	GX393_07700	Firmicutes bacterium	474	12
A0A7C6SBD3	HTH luxR-type domain-containing protein	GX736_06525	Mogibacterium sp	457	12
A0A7C6TWB3	LuxR family transcriptional regulator	GX701_02555	Clostridiales bacterium	470	12
A0A7C6WTS4	HTH luxR-type domain-containing protein	GX722_10395	Clostridiales bacterium	452	12
A0A7C6Y146	LuxR family transcriptional regulator	GX701_07675	Clostridiales bacterium	470	12
A0A7C7ABN4	Helix-turn-helix transcriptional regulator	GX505_02375	Clostridiales bacterium	470	10
A0A7C7AIV4	HTH luxR-type domain-containing protein	GX396_01855	Tissierellia bacterium	452	12
A0A7C8BPP6	Helix-turn-helix transcriptional regulator	F8D48_11020	Adlercreutzia muris	467	11
A0A7C8BPQ6	Helix-turn-helix transcriptional regulator	F8D48_10905	Adlercreutzia muris	482	12
A0A7C8BQC0	LuxR family transcriptional regulator	F8D48_08685	Adlercreutzia muris	508	12
A0A7C8BQP8	Helix-turn-helix transcriptional regulator	F8D48_07350	Adlercreutzia muris	496	12
A0A7C8BQU9	Helix-turn-helix transcriptional regulator	F8D48_06480	Adlercreutzia muris	496	10
A0A7C8BRJ7	LuxR family transcriptional regulator	F8D48_04205	Adlercreutzia muris	484	12
A0A7C8BRS8	Helix-turn-helix transcriptional regulator	F8D48_02810	Adlercreutzia muris	473	12
A0A7C8BS10	Helix-turn-helix transcriptional regulator	F8D48_02055	Adlercreutzia muris	483	12
A0A7C8BS64	Helix-turn-helix transcriptional regulator	F8D48_03630	Adlercreutzia muris	479	10
A0A7C8BS91	Helix-turn-helix transcriptional regulator	F8D48_01065	Adlercreutzia muris	462	12
A0A7C8BSA3	Helix-turn-helix transcriptional regulator	F8D48_01575	Adlercreutzia muris	512	11
A0A7C8BSH1	HTH luxR-type domain-containing protein	F8D48_03100	Adlercreutzia muris	490	12
A0A7C8BSS2	Helix-turn-helix transcriptional regulator	F8D48_01580	Adlercreutzia muris	507	12
A0A7C8BTG5	Helix-turn-helix transcriptional regulator	F8D48_01915	Adlercreutzia muris	440	11
A0A7C8BTH2	HTH luxR-type domain-containing protein	F8D48_08670	Adlercreutzia muris	480	12
A0A7C8BUD7	Helix-turn-helix transcriptional regulator	F8D48_05360	Adlercreutzia muris	475	11
A0A7C8BV95	Helix-turn-helix transcriptional regulator	F8D48_02420	Adlercreutzia muris	527	11
A0A7C8BVA2	Helix-turn-helix transcriptional regulator	F8D48_03970	Adlercreutzia muris	514	10
A0A7C8BVP7	Helix-turn-helix transcriptional regulator	F8D48_02035	Adlercreutzia muris	480	10
A0A7C8BVQ1	Helix-turn-helix transcriptional regulator	F8D48_02145	Adlercreutzia muris	425	10
A0A7C8BVV9	Helix-turn-helix transcriptional regulator	F8D48_10050	Adlercreutzia muris	503	12
A0A7C8BVY7	Response regulator transcription factor	F8D48_09635	Adlercreutzia muris	481	11
A0A7C8BWP7	Helix-turn-helix transcriptional regulator	F8D48_04785	Adlercreutzia muris	514	12
A0A7C8FMQ5	Helix-turn-helix transcriptional regulator	F8D48_00015	Adlercreutzia muris	541	11
A0A7C8FMV2	Helix-turn-helix transcriptional regulator	F8D48_09915	Adlercreutzia muris	502	12
A0A7C8FTD6	Helix-turn-helix transcriptional regulator	F8D48_04510	Adlercreutzia muris	531	10
A0A7C8FTG2	Helix-turn-helix transcriptional regulator	F8D48_06275	Adlercreutzia muris	427	10
A0A7C8FUU2	LuxR family transcriptional regulator	F8D48_00600	Adlercreutzia muris	548	12
A0A7C8FVC7	Helix-turn-helix transcriptional regulator	F8D48_07555	Adlercreutzia muris	510	11
A0A7C8FWT9	Helix-turn-helix transcriptional regulator	F8D48_02065	Adlercreutzia muris	494	12
A0A7C8FWX9	LuxR family transcriptional regulator	F8D48_05815	Adlercreutzia muris	521	12
A0A7C8FXI9	Helix-turn-helix transcriptional regulator	F8D48_01555	Adlercreutzia muris	634	11
A0A7C8FXJ9	HTH luxR-type domain-containing protein	F8D48_02255	Adlercreutzia muris	480	12
A0A7C8FXN6	Helix-turn-helix transcriptional regulator	F8D48_01415	Adlercreutzia muris	521	11
A0A7C8FXT9	Helix-turn-helix transcriptional regulator	F8D48_00280	Adlercreutzia muris	463	12
A0A7C8FY09	Helix-turn-helix transcriptional regulator	F8D48_01135	Adlercreutzia muris	491	12
A0A7C8FZJ1	Helix-turn-helix transcriptional regulator	F8D48_04965	Adlercreutzia muris	473	11
A0A7C8G078	Helix-turn-helix transcriptional regulator	F8D48_05835	Adlercreutzia muris	552	12
A0A7C8G0B7	Helix-turn-helix transcriptional regulator	F8D48_05310	Adlercreutzia muris	524	12
A0A7C8G0N1	Helix-turn-helix transcriptional regulator	F8D48_02870	Adlercreutzia muris	520	12
A0A7C9JCE2	LuxR family transcriptional regulator	D1639_00720	Muribaculaceae bacterium Z82	500	12
A0A7C9JCL5	LuxR family transcriptional regulator	D1639_01550	Muribaculaceae bacterium Z82	558	12
A0A7C9JCY3	LuxR family transcriptional regulator	D1639_03015	Muribaculaceae bacterium Z82	490	12
A0A7C9JCY8	LuxR family transcriptional regulator	D1639_01945	Muribaculaceae bacterium Z82	512	10
A0A7C9JDH2	LuxR family transcriptional regulator	D1639_05115	Muribaculaceae bacterium Z82	493	12
A0A7C9JDJ6	DNA-binding response regulator	D1639_01730	Muribaculaceae bacterium Z82	500	11
A0A7C9JDQ8	LuxR family transcriptional regulator	D1639_05640	Muribaculaceae bacterium Z82	479	12
A0A7C9JDW2	LuxR family transcriptional regulator	D1639_06270	Muribaculaceae bacterium Z82	547	12
A0A7C9JE79	LuxR family transcriptional regulator	D1639_08170	Muribaculaceae bacterium Z82	574	12
A0A7C9JEE5	LuxR family transcriptional regulator	D1639_05295	Muribaculaceae bacterium Z82	475	12
A0A7C9JEJ2	LuxR family transcriptional regulator	D1639_08380	Muribaculaceae bacterium Z82	537	12
A0A7C9JEP4	LuxR family transcriptional regulator	D1639_06660	Muribaculaceae bacterium Z82	547	12
A0A7C9JEQ6	HTH luxR-type domain-containing protein	D1639_10575	Muribaculaceae bacterium Z82	520	12
A0A7C9JFM6	LuxR family transcriptional regulator	D1639_10845	Muribaculaceae bacterium Z82	530	12
A0A7C9JI36	Helix-turn-helix transcriptional regulator	D1639_00210	Muribaculaceae bacterium Z82	510	11
A0A7C9JIG5	HTH luxR-type domain-containing protein	D1639_01775	Muribaculaceae bacterium Z82	632	11
A0A7C9JJ19	LuxR family transcriptional regulator	D1639_04920	Muribaculaceae bacterium Z82	532	12
A0A7C9JJ31	LuxR family transcriptional regulator	D1639_05125	Muribaculaceae bacterium Z82	461	11
A0A7C9JMC4	LuxR family transcriptional regulator	D1639_01755	Muribaculaceae bacterium Z82	503	12
A0A7C9JN99	DNA-binding response regulator	D1639_05635	Muribaculaceae bacterium Z82	583	12
A0A7C9JNA7	LuxR family transcriptional regulator	D1639_05740	Muribaculaceae bacterium Z82	529	11
A0A7C9JPP6	LuxR family transcriptional regulator	D1639_02465	Muribaculaceae bacterium Z82	548	12
A0A7C9JQ25	LuxR family transcriptional regulator	D1639_03940	Muribaculaceae bacterium Z82	483	12
A0A7C9JQX8	LuxR family transcriptional regulator	D1639_01530	Muribaculaceae bacterium Z82	497	11
A0A7C9JR41	LuxR family transcriptional regulator	D1639_02265	Muribaculaceae bacterium Z82	484	11
A0A7C9JRA3	LuxR family transcriptional regulator	D1639_03125	Muribaculaceae bacterium Z82	559	11
A0A7C9JRE1	LuxR family transcriptional regulator	D1639_03750	Muribaculaceae bacterium Z82	484	12
A0A7C9K9P9	LuxR family transcriptional regulator	D1639_01830	Muribaculaceae bacterium Z82	479	12
A0A7C9KAD0	LuxR family transcriptional regulator	D1639_03730	Muribaculaceae bacterium Z82	472	12
A0A7C9KC83	LuxR family transcriptional regulator	D1639_07915	Muribaculaceae bacterium Z82	482	12
A0A7C9KCQ9	DNA-binding response regulator	D1639_09090	Muribaculaceae bacterium Z82	504	11
A0A7C9N7V1	LuxR family transcriptional regulator	D1639_00740	Muribaculaceae bacterium Z82	594	12
A0A7C9N9R4	LuxR family transcriptional regulator	D1639_00935	Muribaculaceae bacterium Z82	479	12
A0A7C9N9X4	LuxR family transcriptional regulator	D1639_01560	Muribaculaceae bacterium Z82	547	12
A0A7C9NA06	LuxR family transcriptional regulator	D1639_01980	Muribaculaceae bacterium Z82	516	12
A0A7C9NMK8	LuxR family transcriptional regulator	D1639_08720	Muribaculaceae bacterium Z82	495	10
A0A7C9NMN7	HTH luxR-type domain-containing protein	D1639_09060	Muribaculaceae bacterium Z82	552	10
A0A7C9NS19	LuxR family transcriptional regulator	D1639_02015	Muribaculaceae bacterium Z82	521	12
A0A7C9NSG5	LuxR family transcriptional regulator	D1639_04540	Muribaculaceae bacterium Z82	542	12
A0A7C9NSU8	LuxR family transcriptional regulator	D1639_06735	Muribaculaceae bacterium Z82	474	12
A0A7C9NUP3	DNA-binding response regulator	D1639_05710	Muribaculaceae bacterium Z82	509	12
[truncated: 846 more rows]

## Sheet: count
Organism	Coriobacteriia	Number of 10-12 TM LuxRs
Eggerthella lenta (Eubacterium lentum), *multiple strains	Y	258
Eggerthella sinensis	Y	129
Adlercreutzia equolifaciens	Y	119
Eggerthella guodeyinii	Y	102
Clostridiaceae bacterium	Y	98
Gordonibacter sp. An230	Y	94
Adlercreutzia equolifaciens subsp. celatus	Y	80
Eggerthella lenta (strain ATCC 25559 / DSM 2243 / CCUG 17323 / JCM 9979 / KCTC 3265 / NCTC 11813 / VPI 0255 / 1899 B) (Eubacterium lentum)	Y	73
Gordonibacter urolithinfaciens	Y	73
Coriobacteriaceae bacterium CHKCI002	Y	61
Eggerthella sp. BIOML-A4	Y	57
Eggerthella sp. HGA1	Y	56
Eggerthella sp. BIOML-A3	Y	55
Paraeggerthella hongkongensis	Y	55
Rubneribacter badeniensis	Y	55
Eggerthellaceae bacterium	Y	54
Adlercreutzia mucosicola	Y	53
Muribaculaceae bacterium Z82	N	49
Eggerthella sp. (strain YY7918)	Y	46
Parvibacter caecicola	Y	44
Adlercreutzia hattorii	Y	43
Coriobacteriia bacterium	Y	41
Gordonibacter sp. 28C	Y	41
Slackia isoflavoniconvertens	Y	41
Adlercreutzia muris	Y	40
Gordonibacter massiliensis	Y	39
Adlercreutzia caecimuris B7	Y	36
bacterium D16-34	N	36
Enteroscipio rubneri	Y	36
Slackia equolifaciens	Y	34
Adlercreutzia caecimuris	Y	32
Adlercreutzia equolifaciens subsp. celatus DSM 18785	Y	32
Denitrobacterium detoxificans	Y	32
Slackia sp. CM382	Y	31
Slackia exigua (strain ATCC 700122 / DSM 15923 / CIP 105133 / JCM 11022 / KCTC 5966 / S-7)	Y	29
Slackia piriformis YIT 12062	Y	26
Gordonibacter pamelaeae	Y	22
Clostridiales bacterium	N	20
Berryella intestinalis	Y	17
Slackia heliotrinireducens (strain ATCC 29202 / DSM 20476 / NCTC 11029 / RHS 1) (Peptococcus heliotrinreducens)	Y	16
Gordonibacter pamelaeae 7-10-1-b	Y	15
Slackia faecicanis	Y	14
Lachnospiraceae bacterium	N	13
Senegalimassilia faecalis	Y	13
Ellagibacter isourolithinifaciens	Y	12
Cryptobacterium curtum (strain ATCC 700683 / DSM 15641 / CCUG 43107 / 12-3)	Y	11
Eggerthellaceae bacterium zg-1050	Y	11
Firmicutes bacterium	N	10
