# Supplementary material for: Genetic manipulation of the human gut bacterium Eggerthella lenta reveals a widespread family of transcriptional regulators
Source: Nat Commun. 2022 Dec 9;13:7624. doi: 10.1038/s41467-022-33576-3 (PMC9734109; doi:10.1038/s41467-022-33576-3)
Supplement: Supplementary file 7 — Supplementary Dataset 5 [file 41467_2022_33576_MOESM7_ESM.xlsx]

## Sheet: Sheet1
Oligonucleotide sequences used in the study.
Primer Name	Sequence (5' - 3')	Purpose	Reference
oXD274	CGCAAAAAACCCCGCTTCAGCGGGGTTTTTTCGCGTCGCACCTCCTTGTCGTGTATT	Primers to amplify pEL11863 replicative origin for pXD69m1 and pXD69m2	This study
oXD259	AAAAAGAAAAGCCCCAGCAAGC
oXD270	GCTGGGGCTTTTCTTTTTCAAATAAAACGAAAGGCTCAGTCG	Primers to amplify E. coli replicative origin from pCT5-bac2.0 for pXD69m1 and pXD69m2	This study
oXD271	ATCGTTAAGGGATCAACTTTGGGA
oXD272	AAAGTTGATCCCTTAACGATTTACATTACCTTCTGAAACATATGGCG	Primers to amplify E. lenta A2 tetW for pXD69m1	This study
oXD273	CTGAAGCGGGGTTTTTTGCGCACCACAGCAGACAGCAGAA
oXD275	AAAGTTGATCCCTTAACGATCTAAAACAATTCATCCAGTAAA	Primers to amplify E. lenta DSM11767 aphA for pXD69m2	This study
oXD276	CTGAAGCGGGGTTTTTTGCGGAGCTTCGCTTCCACGAT
oXD238	GATGTTTAACTTTGTTTTAGGGCGACTGC	Primers to amplify RSF1010 replicative origin from pAM5409 for pXD68Kan2	This study
oXD239	AAGGCCGGCCAGCCCGCCTAATG
oXD256	CCTAAAACAAAGTTAAACATCATGGCTAAAATGAGAATATCA	Primers to amplify E. lenta DSM11767 aphA for pXD68Kan2	This study
oXD257	GGCGGGCTGGCCGGCCTTCTAAAACAATTCATCCAGTAAA
Fragment For pXD70entry	GCGAAAAAACCCCGCCGAAGCGGGGTTTTTTGCGAAATATAATGACCCTCTTGATAACCCAAGAGGGCATTTTTTAGGAACGGTTATTTGATTATTAATCCGGCGGCAACTGAAACGATTCGGATCCTGTATTACTATTCTGAATTCGCGGCCGCTTCTAGATTTGACAATTAATCATCGGCTCGTATAATGGGATCCACAGTACATAAAAAAGGAGACTCTCTATGGGCAGCAGCGGATCCGAATTCGAGCTCCGTCGACAAGCTTGCGGCCGCACTCGAGCATCACCATCACCATCACCATCACTGAACTAGTCGACTCACACTGGCTCACCTTCGGGTGGGCCTTTCTGCGTTTATATACTAGAGAGAGAATATAAAAAGCCAGATTATTAATCCG…	introduce tandem terminator to EcoRI-digested pXD69m2 to make pXD70entry	This study
oXD291	ATCTAGAAGCGGCCGCGAA	Primers to amplify pXD70entry backbone	This study
oXD292	ACTAGTCGACTCACACTGGCT
oXD293	ATTCGCGGCCGCTTCTAGATATGACCATGATTACGGATTCACTG	Primers to amplify E. coli MG1655 lacZ for pXD70LacZ1	This study
oXD294	AGCCAGTGTGAGTCGACTAGTTTATTTTTGACACCAGACCAACTGG
oXD295	CGAGGAGAAAGAAGGAGGAGGAGTATGACCATGATTACGGATTCACTGGC	Primers to amplify E. coli MG1655 lacZ for pXD70LacZ2 and pXD70LacZ7	This study
oXD294	AGCCAGTGTGAGTCGACTAGTTTATTTTTGACACCAGACCAACTGG
oXD296	ATTCGCGGCCGCTTCTAGATGCCCCACCCCCTGTGAGCCCGTACA	Primers to amplify dadh promoter for pXD70LacZ2	This study
oXD171	ACTCCTCCTCCTTCTTTCTCCTCGTTCTCGTCTTGCTCGTCTTCGTTCGTGCGATCGGGGAGGGGGGCTGCCGGGTGAAGCCTCG
oXD301	ATGACCATGATTACGGATTCACTG	Primers to amplify E. coli MG1655 lacZ	This study
oXD294	AGCCAGTGTGAGTCGACTAGTTTATTTTTGACACCAGACCAACTGG
oXD302	ATTCGCGGCCGCTTCTAGATGAGCCCGCTCGATCAACG	Primers to amplify csd promoter for pXD70LacZ3	This study
oXD303	GAATCCGTAATCATGGTCATTTTAAATCCTCTTTCCTCTCCTCGTCC
oXD298	ATTCGCGGCCGCTTCTAGATGAAGGAGCCTTTCGCGC	Primers to amplify degV promoter for pXD70LacZ4	This study
oXD304	GAATCCGTAATCATGGTCATGCGACCTGCTTTCGTTCGT
oXD345	ATTCGCGGCCGCTTCTAGATACGCTGCCCGAAATTCCGAC	Primers to amplify LacI/LacO for pXD70LacZ6	This study
oXD364	GAATCCGTAATCATGGTCATATGCTATGGTCCTTGTTGGTGAAGTG
PdegV, Pcsd(CuO)	CTCTGCCTGTGTTCTTCTCTTTGGACTCATGATCACCAGCGACCTGCTTTCGTTCGTCCGGGCATCACCCGGGTTACTATCTAGTATCAATAACTAGATTATTGGTTGAAACGTACTATGTCAAGCAGTTCTAAAGATTGACTCCAAACGGTCGCCTTGCTATGCTCGTTTCGTTTCCTCCGCACGCGCGCGAAAGGCTCCTTCACGGAGCCAATGTACGCAAAAAACCCCGCTTCAGCGGGGTTTTTTCGCCAAAAAAAACCCCGCCCTGTCAGGGGCGGGGTTTTTTTTTTTAGGGCCCTACTGACTGTGAGCCCGCTCGATCAACGGATCGGTAAAATACGGGCGAAAAAGAGAATCCCGAGCTTTTTTGTTGCCGCATAGCGTATAGTAAGCATG…	Primers to amplify the fragment containing PdegV, Pcsd(CuO) sequences for pXD70CT3	This study
oXD359	CTCTGCCTGTGTTCTTCTCTTTGG
oXD358	GAATCCGTAATCATGGTCATTTTAAATCCTCTTTCCTCTCCTCGT
oXD361	ATTCGCGGCCGCTTCTAGATCTAGCGCTTGAATTTCGCGTAC	Primers to amplify CymR from pCT5-bac2.0 for pXD70CT3	This study
oXD360	ATGAGTCCAAAGAGAAGAACACAGG
oXD361	ATTCGCGGCCGCTTCTAGATCTAGCGCTTGAATTTCGCGTAC	Primers to amplify cumate regulatory elements Pct5 from pCT5-bac2.0 for pXD70CT5	This study
oXD362	GAATCCGTAATCATGGTCATGTTTGTCCTCCTTATTAGTTAATCATAATACAAACA
oXD365	ATTCGCGGCCGCTTCTAGATTCATTCCGAAACGGAATGGATGAAAT	Primers to amplify dadR/dadS-Pdadh for pXD70LacZ7	This study
oXD171	ACTCCTCCTCCTTCTTTCTCCTCGTTCTCGTCTTGCTCGTCTTCGTTCGTGCGATCGGGGAGGGGGGCTGCCGGGTGAAGCCTCG
oXD392	ATTCGCGGCCGCTTCTAGATTCATGCCTTCTTCTGCTCGTCGATGGTC	Primers to amplify cadR-Pcadh for pXD70LacZ8	This study
oXD393	AGCTCCTCCTCTGCCGGTTCCCTTTTCACCCGCACTCCAACGAGCGGGCCGGACCAAGCG
oXD394	AAAAGGGAACCGGCAGAGGAGGAGCTATGACCATGATTACGGATTCACTGGC	Primers to amplify E. coli MG1655 lacZ for pXD70LacZ8	This study
oXD294	AGCCAGTGTGAGTCGACTAGTTTATTTTTGACACCAGACCAACTGG
oXD937	CTGAATTCGCGGCCGCTTCTAGATGCGGACCCCCTTTTACTCACATCCCCATGGC	Primers to amplify Pcadh-lacZ from pXD70LacZ8 for pXD70LacZ8.1	This study
oXD294	AGCCAGTGTGAGTCGACTAGTTTATTTTTGACACCAGACCAACTGG
oXD395	ATTCGCGGCCGCTTCTAGATGGCAGTCTCCTTCGTTCACAGGTTTCTT	Primers to amplify Phcdh for pXD70LacZ9	This study
oXD396	GTGCCCCTCCTCTCTTCCTTTTCTCGCTTCGTTCGTCTCTGCCGGAACCCGGCGCGACCA
oXD397	AGAAAAGGAAGAGAGGAGGGGCACATGACCATGATTACGGATTCACTGGC	Primers to amplify E. coli MG1655 lacZ for pXD70LacZ9	This study
oXD294	AGCCAGTGTGAGTCGACTAGTTTATTTTTGACACCAGACCAACTGG
oXD938	CCCCGCTTCGGCGGGGTTTTTTTTTAATAATGGTTTCTTAGACGTCAGGTGG	Primers to amplify pXD70LacZ9 backbone for pXD70LacZ9.1	This study
oXD939	CATTAACCTATAAAAATAGGCGTATCACGAGG
oXD940	AAAAAAAAACCCCGCCGAAGCGGGGTTTTTTTTTATCTATTCGGCGGGATCCGCAAGCTC	Primers to amplify hcdR for pXD70LacZ9.1	This study
oXD941	TGATACGCCTATTTTTATAGGTTAATGTCCGCCGCGCGGGGGTTCGGACGACC
oXD401	ATTCGCGGCCGCTTCTAGATTCATTCCGAAACGGAATGGATGAAATC	Primers to amplify dadR/dadS-Pdadh-Dadh(A2) for pXD70DA7	This study
oXD351	AGCCAGTGTGAGTCGACTAGTTTAGTACATCAGGACCACTGGGTAG
oXD401	ATTCGCGGCCGCTTCTAGATTCATTCCGAAACGGAATGGATGAAATC	Primers to introduce R506S to pXD70DA7 for pXD70DAmt1	This study
oXD989	TGTCGAAGGCGCTGCAGTTCTGGATGGCGCTG
oXD990	ATCCAGAACTGCAGCGCCTTCGACAACCTCG	Primers to introduce R506S to pXD70DA7 for pXD70DAmt1	This study
oXD351	AGCCAGTGTGAGTCGACTAGTTTAGTACATCAGGACCACTGGGTAG
oXD361	ATTCGCGGCCGCTTCTAGATCTAGCGCTTGAATTTCGCGTAC	Primers to amplify Pct5 for pXD70DA9	This study
oXD400	GTTTGTCCTCCTTATTAGTTAATCATAATACAAACA
oXD402	AACTAATAAGGAGGACAAACATGGGTAACCTGACCATGTCACG	Primers to amplify Dadh(A2) for pXD70DA9	This study
oXD351	AGCCAGTGTGAGTCGACTAGTTTAGTACATCAGGACCACTGGGTAG
oXD384	CTCCCCATGCGGGGAGTGACATTAGTTAATCATAATACAAACAGACCAGATTGTCTG	Primers to amplify pXD70CT5 backbone for pXD71Cas3 and pXD71Cas5	This study
oXD292	ACTAGTCGACTCACACTGGCT
oXD381	GTCACTCCCCGCATGGGGAGTGCGGGTTGAAATGTCTCCGTCATCGTGCGGCGCGAGCGGGTGAGCGGTCACTCCCCGCATGGGGAGTGCGGGTTGAAATACTAGTCGACTCACACTGGC	Primers to be annealed and introduce gDadR crRNA for pXD71Cas3 (single CuO) by Gibson Assembly	This study
oXD382	GCCAGTGTGAGTCGACTAGTATTTCAACCCGCACTCCCCATGCGGGGAGTGACCGCTCACCCGCTCGCGCCGCACGATGACGGAGACATTTCAACCCGCACTCCCCATGCGGGGAGTGAC
oXD385	GTCACTCCCCGCATGGGGAGTGCGGGTTGAAATAGTCGCAGGTGCAGATCTGAACTCACCTGCGACTGTCACTCCCCGCATGGGGAGTGCGGGTTGAAATACTAGTCGACTCACACTGGC	Primers to be annealed and introduce gNT pseudo-crRNA for pXD71Cas5 (single CuO) by Gibson Assembly	This study
oXD386	GCCAGTGTGAGTCGACTAGTATTTCAACCCGCACTCCCCATGCGGGGAGTGACAGTCGCAGGTGAGTTCAGATCTGCACCTGCGACTATTTCAACCCGCACTCCCCATGCGGGGAGTGAC
oXD440	CGAGTGTTGCGGCCAACAAACAGACAATCTGGTCTGTTTGTATTATGAT	Primers to amplify the backbone of pXD71Cas3 and pXD71Cas5, and introduce an additional CuO for the construction of pXD71Cas10.1 and pXD71Cas10.0 (double CuO), respectively	This study
oXD291	ATCTAGAAGCGGCCGCGAA
oXD361	ATTCGCGGCCGCTTCTAGATCTAGCGCTTGAATTTCGCGTAC	Primers to amplify Pct5 for the construction of pXD71Cas10.1 and pXD71Cas10.0	This study
oXD442	TTTGTTGGCCGCAACACTCGTACAAACAGACCAGATTGTCTGTTTGTTACT
oXD529	CACATTTCCCCGAAAAGTGCCA	Primers to amplify the backbone of pXD71Cas10.1 for gene editing plasmid pXD71Cas10.1RT	This study
oXD530	CTGTCAGACCAAGTTTACTCATATATACTTTAGATTG
oXD531	ATATGAGTAAACTTGGTCTGACAGATGGTTTCCATCCACGACATGGCGAAC	Primers to amplify the upstream repair template for pXD71Cas10.1RT	This study
oXD139	GCCCCACCCCCTGTGAGCCC
oXD532	ACGGGCTCACAGGGGGTGGGGCATGGAGACGGCGTATCTGCACGAG	Primers to amplify the downstream repair template for pXD71Cas10.1RT	This study
oXD533	AGGTGGCACTTTTCGGGGAAATGTGGCCAGCTCGTTCTCGTCCAGC
oXD948	AAATGCCTCCGTAGTCATCCTCGTGACCATCGTGGCCC	Oligos for Golden Gate assembly to make hcdR-targeting crRNA. Red: spacer sequence; Black: overhang sequence	This study
oXD949	TGACGGGCCACGATGGTCACGAGGATGACTACGGAGGC
oXD966	GTATATATGAGTAAACTTGGTCTGACAGCAGATCGTCGGCCATCAGAGGA	Primers to amplify the upstream repair template for hcdR-editing plasmid pXD71Cas10.6RT4	This study
oXD598	GGCAAGCTCGTCATACCGTGCAGAGGTTGTTTTTTCTAGC
oXD599	TGCACGGTATGACGAGCTTGCCCCTCGCCGATTG	Primers to amplify the downstream repair template for hcdR-editing plasmid pXD71Cas10.6RT4	This study
oXD967	TCAGGTGGCACTTTTCGGGGAAATGTGGAGATGGGGGCGTCGAACATCTT
oXD958	AAATGGGCTTGGAGAGGGCGTCATCCTGTTTCTCTGGA	Oligos for Golden Gate assembly to make cadR-targeting crRNA. Red: spacer sequence; Black: overhang sequence	This study
oXD959	TGACTCCAGAGAAACAGGATGACGCCCTCTCCAAGCCC
oXD968	GTATATATGAGTAAACTTGGTCTGACAGTCGTGTCCAGCTTGGAATTCGACG	Primers to amplify the upstream repair template for cadR-editing plasmid pXD71Cas10.9RT2	This study
oXD969	TATCGCCATGGGGATGTGAGCATGCTGCACAGCCATTACCCT
oXD970	TGCAGCATGCTCACATCCCCATGGCGATAAGGC	Primers to amplify the downstream repair template for cadR-editing plasmid pXD71Cas10.9RT2	This study
oXD971	CAGGTGGCACTTTTCGGGGAAATGTGGCTTGTCCGCCTTGACCGCAG
oXD694	AAATGAGAAGGACAAGGCGATGTACGGCGGCAACTCGG	Oligos for Golden Gate assembly to make cgr2-targeting crRNA. Red: spacer sequence; Black: overhang sequence	This study
oXD695	TGACCCGAGTTGCCGCCGTACATCGCCTTGTCCTTCTC
oXD565	ATGAGTAAACTTGGTCTGACAGCAGCGAATGAGCAACTCCATGAGTCCG	Primers to amplify the upstream repair template for cgr12-editing plasmid pXD71Cas10.4RT4	This study
oXD628	GGGTACTTATGATTCCATCGTGCGCTTCCCG
oXD629	CGCACGATGGAATCATAAGTACCCTTGTCGCCGACGG	Primers to amplify the downstream repair template for cgr12-editing plasmid pXD71Cas10.4RT4	This study
oXD630	TGGCACTTTTCGGGGAAATGTGGATCGAAGCCCCCGAAGAACGG
oXD348	TGCCACCTGACGTCTAAGAA	Primers to amplify lacZ and terminators from pXD70LacZ3 for the construction of pXD70Tet(LacZ3)	This study
oXD271	ATCGTTAAGGGATCAACTTTGGGA
oXD536	TTCTTAGACGTCAGGTGGCA	Primers to amplify the pXD69m1 backbone for the construction of pXD70Tet(LacZ3)	This study
oXD329	GAACTCTCTCCCAAAGTTGATCCCTTAACGAT
oXD291	ATCTAGAAGCGGCCGCGAA	Primers to amplify the pXD70Tet(LacZ3) backbone for the construction of dadR-encoding tetracycline-resistance plasmids	This study
oXD292	ACTAGTCGACTCACACTGGCT
oXD410	ATTCGCGGCCGCTTCTAGATGAGCATCGTCCAAAGGTTGGAA	Primers to amplify dadR for the construction of pXD70Tet(DadR)	This study
oXD610	AGCCAGTGTGAGTCGACTAGTTCAGACCGCCTCGTCCTGCG
oXD410	ATTCGCGGCCGCTTCTAGATGAGCATCGTCCAAAGGTTGGAA	Primers to amplify dadR(ΔDBD) for the construction of pXD70Tet(DadR(ΔDBD))	This study
oXD670	GGTGAGCCAGTGTGAGTCGACTAGTTCACGCGCACGGATCCACCGGGT
oXD410	ATTCGCGGCCGCTTCTAGATGAGCATCGTCCAAAGGTTGGAA	Primers to amplify dadR(ΔTM) for the construction of pXD70Tet(DadR(ΔTM))	This study
oXD671	TCGGTCTCCGTCATGCCCCACCCCCTGTGAGC
oXD672	GGGGGTGGGGCATGACGGAGACCGACCTCATCAAAATCGG
oXD610	AGCCAGTGTGAGTCGACTAGTTCAGACCGCCTCGTCCTGCG
oXD410	ATTCGCGGCCGCTTCTAGATGAGCATCGTCCAAAGGTTGGAA	Primers to amplify dadR(linker) for the construction of pXD70Tet(DadR(Δlinker))	This study
oXD675	GTCGTCGCCCGTGGGGGGTTCGGCGGCCACCTCCACATCCATCAGGCTGACCTCGCCG
oXD676	CCGCCGAACCCCCCACGGGCGACGACCCGGACGCCCCGTGCGCGCTGATCGCGGA
oXD610	AGCCAGTGTGAGTCGACTAGTTCAGACCGCCTCGTCCTGCG
oXD410	ATTCGCGGCCGCTTCTAGATGAGCATCGTCCAAAGGTTGGAA	Primers to amplify N-FLAG-dadR for the construction of pXD70Tet(FLAG-DadR)	This study
oXD699	CGTCATCCTTGTAATCGATGTCATGATCTTTATAATCACCGTCATGGTCTTTGTAGTCCATGCCCCACCCCCTGTGAGC
oXD698	CATGACATCGATTACAAGGATGACGATGACAAGGGAATTCTACGTAGCGGCCGCGGATCCGAAAAGCTTCGGAGTGCATGGGATA
oXD610	AGCCAGTGTGAGTCGACTAGTTCAGACCGCCTCGTCCTGCG
oXD410	ATTCGCGGCCGCTTCTAGATGAGCATCGTCCAAAGGTTGGAA	Primers to amplify N-FLAG-dadR(ΔDBD) from pXD70Tet(FLAG-DadR) for the construction of pXD70Tet(FLAG-DadR(ΔDBD))	This study
oXD670	GGTGAGCCAGTGTGAGTCGACTAGTTCACGCGCACGGATCCACCGGGT
oXD410	ATTCGCGGCCGCTTCTAGATGAGCATCGTCCAAAGGTTGGAA	Primers to amplify N-FLAG-dadR(ΔTM) from pXD70Tet(FLAG-DadR) for the construction of pXD70Tet(FLAG-DadR(ΔTM))	This study
oXD71	GGATCCGCGGCCGCTACGTA
oXD985	ATTCTACGTAGCGGCCGCGGATCCACGGAGACCGACCTCATCAAAATCG
oXD610	AGCCAGTGTGAGTCGACTAGTTCAGACCGCCTCGTCCTGCG
oXD410	ATTCGCGGCCGCTTCTAGATGAGCATCGTCCAAAGGTTGGAA	Primers to amplify N-FLAG-dadR(linker) from pXD70Tet(FLAG-DadR) for the construction of pXD70Tet(FLAG-DadR(linker))	This study
oXD675	GTCGTCGCCCGTGGGGGGTTCGGCGGCCACCTCCACATCCATCAGGCTGACCTCGCCG
oXD676	CCGCCGAACCCCCCACGGGCGACGACCCGGACGCCCCGTGCGCGCTGATCGCGGA
oXD610	AGCCAGTGTGAGTCGACTAGTTCAGACCGCCTCGTCCTGCG
oXD1050	TCTGAATTCGCGGCCGCTTCTAGATCACCCGCACTCCAACGAGCG	Primers to amplify cadR for the construction of pXD70Tet(CadR)	This study
oXD1051	GGTGAGCCAGTGTGAGTCGACTAGTTCATGCCTTCTTCTGCTCGTCGATG
oXD607	ATTCGCGGCCGCTTCTAGATGTTATTCTTCACAAGCCGGCC	Primers to amplify hcdR for the construction of pXD70Tet(HcdR)	This study
oXD608	AGCCAGTGTGAGTCGACTAGTCTATTCGGCGGGATCCGCAAG
oXD296	ATTCGCGGCCGCTTCTAGATGCCCCACCCCCTGTGAGCCCGTACA	Primers to amplify Pdadh-dadh(A2) for the construction of pXD70Tet(DadH)	This study
oXD351	AGCCAGTGTGAGTCGACTAGTTTAGTACATCAGGACCACTGGGTAG
oXD935	ACTATTCTGAATTCGCGGCCGCTTCTAGATTCAGACCGCCTCGTCCTGCGCG	Primers to amplify dadR/S-Pdadh-dadh(A2) for the construction of pXD70Tet(DadHR)	This study
oXD351	AGCCAGTGTGAGTCGACTAGTTTAGTACATCAGGACCACTGGGTAG
dadh_qPCR_F	CGACGAGCTGTACGTGAAGA	Primers for RT-qPCR to quantify dadh expression levels	This study
dadh_qPCR_R	CCTTCAGCTTCTCCCAGTTG
cadh_qPCR_F	ATCACGGGGAACTTCGACAC	Primers for RT-qPCR to quantify cadh expression levels	This study
cadh_qPCR_R	ATCCCAAATGGCCGTCGAAT
hcdh_qPCR_F	GGTGACCGTTCAGGACAACA	Primers for RT-qPCR to quantify hcdh expression levels	This study
hcdh_qPCR_R	CGATCGGGATGGTACAGAGC
gyrB_qPCR_F	ACTGCGACGAGATCAAGGTG	Primers for RT-qPCR to quantify housekeeping gene gyrB expression levels	(Bess et al., 2020)
gyrB_qPCR_R	TCTTTCGGGTGCTTGTCGAT
oXD284	CAAGTTTTTCCCGGCTGAT	Primers for colony PCR to confirm the presence of plasmid pXD69m1 in E. lenta transformants	This study
oXD288	TTGAACCTGCGAAGGACGAA
oXD278	CTTTCGTCTTCAAGAATTCC	Primers for colony PCR to confirmthe presence of plasmid pXD69m2 in E. lenta or Gordonibacter transformants	This study
oXD286	CATTCCAGTCTTCTTATCAA
oXD254	GGTACAGTCTATGCCTCGGG	Primers for colony PCR to confirm the presence of plasmid pXD68Kan2 in E. lenta transformants	This study
oXD255	TCTACACGAACCCTTTGGCA
oXD99	GAGCATCGTCCAAAGGTTGG	Primers for colony PCR to confirm the presence of plasmid pXD70Tet(DadR) and DadR mutants-encoding plasmids in E. lenta ΔdadR transformants	This study
oXD271	ATCGTTAAGGGATCAACTTTGGGA
dadh_qPCR_R	CCTTCAGCTTCTCCCAGTTG	Primers for colony PCR to confirm the ΔdadR deletion	This study
oXD544	GTCGCTGATGCTCTTGTAGAAGA
oXD1018	CCGACCTTCGATAACGGCTC	Primers for colony PCR to confirm the ΔcadR deletion	This study
oXD1019	ATACGTAAGCCGCTGGTTCAAC
oXD1018	CCGACCTTCGATAACGGCTC	Primers for colony PCR to confirm the ΔcadR deletion	This study
oXD435	GGCTTCCATGTTCGTCGTCT
oXD1014	CGTGTCCACCAGGTCTTCTATC	Primers for colony PCR to confirm the ΔhcdR deletion	This study
oXD1015	CTCGCCGTAATCGATGGATCG
oXD1014	CGTGTCCACCAGGTCTTCTATC	Primers for colony PCR to confirm the ΔhcdR deletion	This study
oXD609	ACACGGCTTTCACCAGCGGA
oXD562	GAAAGTGGATCATCTGTTGGCTGTA	Primers for colony PCR to confirm the Δcgr deletion	This study
oXD632	TGCAGAACGCCAGCTGAAAC
oXD562	GAAAGTGGATCATCTGTTGGCTGTA	Primers for colony PCR to confirm the Δcgr deletion	This study
oXD668	CACCGTAGGCATTGTGGTTG
Elenta-16S rRNA-27F	AGAGTTTGATCCTGGCTCAG	Primers for 16S rRNA gene sequencing to confirm species identity in E. lenta or Gordonibacter transformants	This study
Elenta-16S rRNA-1392R	GGCTACCTTGTTACGACTT
