# Supplementary material for: Genetic manipulation of the human gut bacterium Eggerthella lenta reveals a widespread family of transcriptional regulators
Source: Nat Commun. 2022 Dec 9;13:7624. doi: 10.1038/s41467-022-33576-3 (PMC9734109; doi:10.1038/s41467-022-33576-3)
Supplement: Supplementary file 8 — Supplementary Dataset 6 [file 41467_2022_33576_MOESM8_ESM.xlsx]

## Sheet: Sheet1
pEL11863 replicon	AAAAAGAAAAGCCCCAGCAAGCTTGGCGGCAGCAGGGGCATTCGAGACAAGGAGATTATAGCATGGCGGCAAACGCTGGCGAGACGAAGGTGAAGCTCTGGGAGGGCATCTGCTACCCAGAGAACATGCGCGATGACTGGCAGGACGAGATAGACGACATTCTTCAAGTGCCTTTCGCTTATGCGGTTCACGACATAGACCATGACCAGAAGAGCAAGCAGCGCAAGACGCATGCGCACGTCATTGTTGTCTGGGGCGGCAACACGACACGCAAGGCAATCATCAACGTCTTGAACCGATTGAGCGCGGACGGCAAGAAGTGCTGTTCGTCAGCCGAGCCAATCAACAACATCAGGCATGCGTATGACTATCTGATTCACGACACGGCTTCCTGTCGCA…
aphA with native promoter	GAGCTTCGCTTCCACGATGCGCATGATTCGGAGGCCCCGGCGATCGCCGGGGCCTCCGTGCGTTGTGTGTCGATTTGGGATGCAGCCAGATGGGCTTCCTCGGCGCGAACCGGCCGAGATTTCCGAATGCAGACGGTCTCGCTTGGACGATGCGCTTTCGAATAATCCCGGCGGAGCGGGCATTCCAGTCTTCTTATCAATATATCTATAGAATGGGCAAAGCATAAAAACTTGCATGGACTAATGCTTGAAACCCAGGACAATAACCTTATAGCTTGTAAATTCTATCATAATTGTGGTTTCAAAATCGGCTCCGTCGATACTATGTTATACGCCAACTTTGAAAACAACTTTGAAAAAGCTGTTTTCTGGTATTTAAGGTTTTAGAATGCAAGGAAC…
tetW with native promoter	CACCACAGCAGACAGCAGAAAACATTCTGAACGCTAGGAAGCCGGTATGATTGTTACATATAAGGGGAAGAAAAATTTCTTTTAGGTACTTGCTTTCCTAAAACTGATGTGATACAATGATTTAATCCAGAAAAGGAGTAAAAAATATGCGGCAAGGTATTCTTAAATAAAACTATAATCAAATAGTGGGAACAAAGGATTATGATAGCTCCTTTTGTAGGGACTTAGTTTTTTGTACCCAATTTAAGAATACTTTTGCCTTATCAATTTTGACATATCCCCAAAAACAGCAATCACAAACAGGTGTATGCTGTATATGTGTATGTCCGCAACTTATAATCCCCAGTGGTAAAAGTATTTTACTGCTGGGGATTTTTATGCCCTTTGGGGCTGTAAAGG…
lacZ	ATGACCATGATTACGGATTCACTGGCCGTCGTTTTACAACGTCGTGACTGGGAAAACCCTGGCGTTACCCAACTTAATCGCCTTGCAGCACATCCCCCTTTCGCCAGCTGGCGTAATAGCGAAGAGGCCCGCACCGATCGCCCTTCCCAACAGTTGCGCAGCCTGAATGGCGAATGGCGCTTTGCCTGGTTTCCGGCACCAGAAGCGGTGCCGGAAAGCTGGCTGGAGTGCGATCTTCCTGAGGCCGATACTGTCGTCGTCCCCTCAAACTGGCAGATGCACGGTTACGATGCGCCCATCTACACCAACGTGACCTATCCCATTACGGTCAATCCGCCGTTTGTTCCCACGGAGAATCCGACGGGTTGTTACTCGCTCACATTTAATGTTGATGAAAGC…
PdegV	GAAGGAGCCTTTCGCGCGCGTGCGGAGGAAACGAAACGAGCATAGCAAGGCGACCGTTTGGAGTCAATCTTTAGAACTGCTTGACATAGTACGTTTCAACCAATAATCTAGTTATTGATACTAGATAGTAACCCGGGTGATGCCCGGACGAACGAAAGCAGGTCGC
Pcsd	GAGCCCGCTCGATCAACGGATCGGTAAAATACGGGCGAAAAAGAGAATCCCGAGCTTTTTTGTTGCCGCATAGCGTATAGTAAGCATGTGCCCTCGAGGTGAGGGCGAGTGTTGCGGCCATGCAGCACACAGTGTTACCTCCTCGGGGACGAGGAGAGGAAAGAGGATTTAAA
pXD70CT3: PdegV-CymR, Pcsd-CuO-LacZ	CTAGCGCTTGAATTTCGCGTACCGCTCTCGCGCAATTTCGAGTGTCGAGTTCCTGACACGCTCAAAGCGTTCTTTGTCCTTCTGCCATAGGCTACGAACAGCAAGCCCACGCACCGAATTGAATATCAACCAAAGGATATCTTCTGCATCATCACGCGAAAGACCACGGCTCACCAGAACACCAAGCCACATATCCTCGACGACAAACCGATTCCTCTCTACCGTGCGCTGAATACCCTCGCGTAACGCTGGGTCCCGGTCGGCAGCCACAATCAAATCAAGGCTGATAGAGAAGTCATCGTCGAGGAAAAATTCGGCGGCGTCGTCCAGCATTTGCTGGATGACGTCATCCTCTGGCTTCAATTTCGCTAATCGAGCCCGACTGCGTTCGGTGATCTG…
pXD70CT5: PxylR-CymR, Pveg-CuO	CTAGCGCTTGAATTTCGCGTACCGCTCTCGCGCAATTTCGAGTGTCGAGTTCCTGACACGCTCAAAGCGTTCTTTGTCCTTCTGCCATAGGCTACGAACAGCAAGCCCACGCACCGAATTGAATATCAACCAAAGGATATCTTCTGCATCATCACGCGAAAGACCACGGCTCACCAGAACACCAAGCCACATATCCTCGACGACAAACCGATTCCTCTCTACCGTGCGCTGAATACCCTCGCGTAACGCTGGGTCCCGGTCGGCAGCCACAATCAAATCAAGGCTGATAGAGAAGTCATCGTCGAGGAAAAATTCGGCGGCGTCGTCCAGCATTTGCTGGATGACGTCATCCTCTGGCTTCAATTTCGCTAATCGAGCCCGACTGCGTTCGGTGATCTG…
pXD70CT5.1: PxylR-CymR, Pveg-2CuO	CTAGCGCTTGAATTTCGCGTACCGCTCTCGCGCAATTTCGAGTGTCGAGTTCCTGACACGCTCAAAGCGTTCTTTGTCCTTCTGCCATAGGCTACGAACAGCAAGCCCACGCACCGAATTGAATATCAACCAAAGGATATCTTCTGCATCATCACGCGAAAGACCACGGCTCACCAGAACACCAAGCCACATATCCTCGACGACAAACCGATTCCTCTCTACCGTGCGCTGAATACCCTCGCGTAACGCTGGGTCCCGGTCGGCAGCCACAATCAAATCAAGGCTGATAGAGAAGTCATCGTCGAGGAAAAATTCGGCGGCGTCGTCCAGCATTTGCTGGATGACGTCATCCTCTGGCTTCAATTTCGCTAATCGAGCCCGACTGCGTTCGGTGATCTG…
PlacIq-LacI, Ptac-LacO	ACGCTGCCCGAAATTCCGACACCATCGAATGGTGCAAAACCTTTCGCGGTATGGCATGATAGCGCCCGGAAGAGAGTCAATTCAGGGTGGTGAATGTGAAACCAGTAACGTTATACGATGTCGCAGAGTATGCCGGTGTCTCTTATCAGACCGTTTCCCGCGTGGTGAACCAGGCCAGCCACGTTTCTGCGAAAACGCGGGAAAAAGTGGAAGCGGCGATGGCGGAGCTGAATTACATTCCCAACCGCGTGGCACAACAACTGGCGGGCAAACAGTCGTTGCTGATTGGCGTTGCCACCTCCAGTCTGGCCCTGCACGCGCCGTCGCAAATTGTCGCGGCGATTAAATCTCGCGCCGATCAACTGGGTGCCAGCGTGGTGGTGTCGATGGTAGAACGAA…
Pdadh(A2)	GCCCCACCCCCTGTGAGCCCGTACATAACGTCGCTCGCGCCGACCCCTCTGTCGACGGGTTCGATTATACGGAAAAGATGAGCGGCCCTCTTTGAGGAAACTATTCTAGTTTCAGAATAATTTATGACCTACGGTTAAAGTTTCCCCAGTTCAAAGCACTATCGAATTTTTCATGATCACAAGATCATAAGAATTTATGATGCGGTCGAACCTGCTTTCCAACCTTTGGACGATGCTCTGCACCCCCTCGCATCCGTATGGTCGGCCCAAGCGACACGGGGACTTTGCACCGGTTCGGAGCCCGAGGCTTCACCCGGCAGCCCCCCTCCCCGATCGCACGAACGAAGACGAGCAAGACGAGAACGAGGAGAAAGAAGGAGGAGGAGT
DadR/S-Pdadh(A2)	TCATTCCGAAACGGAATGGATGAAATCGAGCGCCTCCTGCTTGTCGCCCACGCCCAGCTTGCGGTACACGCTGCCCAGCACGTCGGCCACCTCGTCGCGCGTCAGCGCCAGCTCGCCCTGGATCGCCTCGAAGCCGCGCTCCTCCACGTACAGGATGAGCGCGCCCAGCTCGCGCCGGTCGAGCCCGCAGCGCTCGGCCGCGAGCCGGCACTTGCAGCGAAGCGCCGTGTCGCACGCGGCCGCAGGCGAGCCGTCGACGGCACCCCCGCCCGCCGCTGCGCCCGCCGTCGCGCCCGCAACCCCCGCGCCCGCCGAACCCTGCCCGTCGCGCGCCGCGCGCACCAGCAGCTCGGTGGCGCGCAGCAGCTTCTCCATCTGCCGCGCCTGGGCGTACAGCAC…
Pcadh(A2)	GCGGACCCCCTTTTACTCACATCCCCATGGCGATAAGGCTCGTTCGAGCATTGTCGTCAGTATAGCAATTCGCCGATACCGCGGCGGCGGGCGGATGGCGAAATACCACTCTCGGTGGTAGGTCTTTCATGAGCTCGATAGTAGGGTTTCTGACCTGGTTGAACAGAGTTCGCATCAGCGGTGGGGTGCTCAACTCGCGCTCGATCTGCATCATGGTTCGCACGGACGCTTGGTCCGGCCCGCTCGTTGGAGTGCGGGTGAAAAGGGAACCGGCAGAGGAGGAGCT
CadR-Pcadh(A2)	TCATGCCTTCTTCTGCTCGTCGATGGTCTGCTCGACCAGATTGAGGATCTCCTGCTGGTTGTGGACGTCCATCTTCGCATAGATGTTGCGAAGGTGGGTCTTCGCGGTGGACTGCGTGATGACGAGCGTGTCCGCGATATGCTGCGCGGTGCGGCCGCGTGCCAGCAATACGAGGATCTCCTCCTCGCGCCCCGTCAGCTGGTACTGGTCGGTGAGCGCATGGCACGCGTTCTGCAGCTTGTTCGCGTGGGGAAGCGCATCGTGAACGTCGGGTGCGTCAGGGCCGGGCCATTGACCGCGGATTGGCGTGTGGTAGTCGGTGATGCTTCCCGAAAGCGACGTGATGGCTCCGCAGGCGAACAATACGACAAGCGCGATGACCGAGCTGGACACGAATAC…
Phcdh(A2)	GGCAGTCTCCTTCGTTCACAGGTTTCTTCCCGTTGCCGCACGCCCGGATGACGGGCGCGAACGGCAACCTCTTCGCTGCCATCAAGTATAGGTTGGGCGCGAAAAGCAAAATAATCCTTTGGGGATGATATCGGCGCGTTTCATCCATCCACCCCTTATGATTTGGGCTTTTGCTCCGTTCCTAGAATGGGGAAACCGGTTCCGGCGTATGGTCGCGCCGGGTTCCGGCAGAGACGAACGAAGCGAGAAAAGGAAGAGAGGAGGGGCAC
HcdR-terminator-Phcdh(A2)	CTATTCGGCGGGATCCGCAAGCTCGACGAGGCGCATGAGCTCCTGCTGGCTGTGGACGTTCGTCTTCTTGTAGACGTGGCGGATGTGGGTTTTCGCGGTGCCTTCCGAGATGTAGAGCTTTTCCTGGATGTACGCGGCGTTGTGCCCCTTCGCCAGAAAGAACATGATCTCCGTCTCGCGCCGGGAAAGCAGGTAGGTGTTGGCAACCGTCTCGCACTTCGCGCGGAAGCGGCCGCCTCCCTTTCGCTCTTCGCCCTCGTCTGCTCGGCGTGCGCTGCTGAGTTCCAGCAGCGAAGGGGCGCGCCGCGCGGTCGGTTCGGGTTCGGGCGCGATCTCGGCGTCAGGTGCAGGCGCGTTGGTCGCTGCCGTCGCGTTGTTTCCAGATTGCGCGGCCGCGGC…
Pct5.1-crRNA: direct repeat-nontargeting spacer-direct repeat	CTAGCGCTTGAATTTCGCGTACCGCTCTCGCGCAATTTCGAGTGTCGAGTTCCTGACACGCTCAAAGCGTTCTTTGTCCTTCTGCCATAGGCTACGAACAGCAAGCCCACGCACCGAATTGAATATCAACCAAAGGATATCTTCTGCATCATCACGCGAAAGACCACGGCTCACCAGAACACCAAGCCACATATCCTCGACGACAAACCGATTCCTCTCTACCGTGCGCTGAATACCCTCGCGTAACGCTGGGTCCCGGTCGGCAGCCACAATCAAATCAAGGCTGATAGAGAAGTCATCGTCGAGGAAAAATTCGGCGGCGTCGTCCAGCATTTGCTGGATGACGTCATCCTCTGGCTTCAATTTCGCTAATCGAGCCCGACTGCGTTCGGTGATCTG…
dadR-targeting spacer	GTCTCCGTCATCGTGCGGCGCGAGCGGGTGAGCG
cadR-targeting spacer	GGGCTTGGAGAGGGCGTCATCCTGTTTCTCTGGA
hcdR-targeting spacer	GCCTCCGTAGTCATCCTCGTGACCATCGTGGCCC
cgr2-targeting spacer	GAGAAGGACAAGGCGATGTACGGCGGCAACTCGG
PdadR-DadR(A2)	GAGCATCGTCCAAAGGTTGGAAAGCAGGTTCGACCGCATCATAAATTCTTATGATCTTGTGATCATGAAAAATTCGATAGTGCTTTGAACTGGGGAAACTTTAACCGTAGGTCATAAATTATTCTGAAACTAGAATAGTTTCCTCAAAGAGGGCCGCTCATCTTTTCCGTATAATCGAACCCGTCGACAGAGGGGTCGGCGCGAGCGACGTTATGTACGGGCTCACAGGGGGTGGGGCATGGAAAAGCTTCGGAGTGCATGGGATACCGCGTTGGGGACGAGCCTTTCCCTCAAGCGCATCGCGGGCGCGGCCTTGCAATGGCTTTGGATGCTCATGATGTTCTACAGCATCGTGCCGTACGGCTTCTCGTCGGACGTGCGCGGCTCGCTGTACGTCAG…
PdadR-DadR(ΔDBD)(A2)	GAGCATCGTCCAAAGGTTGGAAAGCAGGTTCGACCGCATCATAAATTCTTATGATCTTGTGATCATGAAAAATTCGATAGTGCTTTGAACTGGGGAAACTTTAACCGTAGGTCATAAATTATTCTGAAACTAGAATAGTTTCCTCAAAGAGGGCCGCTCATCTTTTCCGTATAATCGAACCCGTCGACAGAGGGGTCGGCGCGAGCGACGTTATGTACGGGCTCACAGGGGGTGGGGCATGGAAAAGCTTCGGAGTGCATGGGATACCGCGTTGGGGACGAGCCTTTCCCTCAAGCGCATCGCGGGCGCGGCCTTGCAATGGCTTTGGATGCTCATGATGTTCTACAGCATCGTGCCGTACGGCTTCTCGTCGGACGTGCGCGGCTCGCTGTACGTCAG…
PdadR-DadR(ΔTM)(A2)	GAGCATCGTCCAAAGGTTGGAAAGCAGGTTCGACCGCATCATAAATTCTTATGATCTTGTGATCATGAAAAATTCGATAGTGCTTTGAACTGGGGAAACTTTAACCGTAGGTCATAAATTATTCTGAAACTAGAATAGTTTCCTCAAAGAGGGCCGCTCATCTTTTCCGTATAATCGAACCCGTCGACAGAGGGGTCGGCGCGAGCGACGTTATGTACGGGCTCACAGGGGGTGGGGCATGACGGAGACCGACCTCATCAAAATCGGCATCGGCGAGGTCAGCCTGATGGGCACGGTGCCCGAAGAGGCCGCCGACGACCCGGCCGACCCGGTGGATCCGTGCGCGCTGATCGCGGAGCGCTTCGCCCTGTCGCCGCGCGAGACCGACGTGCTTCCGCT…
PdadR-DadR(linker)(A2)	GAGCATCGTCCAAAGGTTGGAAAGCAGGTTCGACCGCATCATAAATTCTTATGATCTTGTGATCATGAAAAATTCGATAGTGCTTTGAACTGGGGAAACTTTAACCGTAGGTCATAAATTATTCTGAAACTAGAATAGTTTCCTCAAAGAGGGCCGCTCATCTTTTCCGTATAATCGAACCCGTCGACAGAGGGGTCGGCGCGAGCGACGTTATGTACGGGCTCACAGGGGGTGGGGCATGGAAAAGCTTCGGAGTGCATGGGATACCGCGTTGGGGACGAGCCTTTCCCTCAAGCGCATCGCGGGCGCGGCCTTGCAATGGCTTTGGATGCTCATGATGTTCTACAGCATCGTGCCGTACGGCTTCTCGTCGGACGTGCGCGGCTCGCTGTACGTCAG…
PdadR-N-FLAG-DadR(A2)	GAGCATCGTCCAAAGGTTGGAAAGCAGGTTCGACCGCATCATAAATTCTTATGATCTTGTGATCATGAAAAATTCGATAGTGCTTTGAACTGGGGAAACTTTAACCGTAGGTCATAAATTATTCTGAAACTAGAATAGTTTCCTCAAAGAGGGCCGCTCATCTTTTCCGTATAATCGAACCCGTCGACAGAGGGGTCGGCGCGAGCGACGTTATGTACGGGCTCACAGGGGGTGGGGCATGGACTACAAAGACCATGACGGTGATTATAAAGATCATGACATCGATTACAAGGATGACGATGACAAGGGAATTCTACGTAGCGGCCGCGGATCCGAAAAGCTTCGGAGTGCATGGGATACCGCGTTGGGGACGAGCCTTTCCCTCAAGCGCATCGCGGG…
PdadR-N-FLAG-DadR(ΔDBD)(A2)	GAGCATCGTCCAAAGGTTGGAAAGCAGGTTCGACCGCATCATAAATTCTTATGATCTTGTGATCATGAAAAATTCGATAGTGCTTTGAACTGGGGAAACTTTAACCGTAGGTCATAAATTATTCTGAAACTAGAATAGTTTCCTCAAAGAGGGCCGCTCATCTTTTCCGTATAATCGAACCCGTCGACAGAGGGGTCGGCGCGAGCGACGTTATGTACGGGCTCACAGGGGGTGGGGCATGGACTACAAAGACCATGACGGTGATTATAAAGATCATGACATCGATTACAAGGATGACGATGACAAGGGAATTCTACGTAGCGGCCGCGGATCCGAAAAGCTTCGGAGTGCATGGGATACCGCGTTGGGGACGAGCCTTTCCCTCAAGCGCATCGCGGG…
PdadR-N-FLAG-DadR(ΔTM)(A2)	GAGCATCGTCCAAAGGTTGGAAAGCAGGTTCGACCGCATCATAAATTCTTATGATCTTGTGATCATGAAAAATTCGATAGTGCTTTGAACTGGGGAAACTTTAACCGTAGGTCATAAATTATTCTGAAACTAGAATAGTTTCCTCAAAGAGGGCCGCTCATCTTTTCCGTATAATCGAACCCGTCGACAGAGGGGTCGGCGCGAGCGACGTTATGTACGGGCTCACAGGGGGTGGGGCATGGACTACAAAGACCATGACGGTGATTATAAAGATCATGACATCGATTACAAGGATGACGATGACAAGGGAATTCTACGTAGCGGCCGCGGATCCACGGAGACCGACCTCATCAAAATCGGCATCGGCGAGGTCAGCCTGATGGGCACGGTGCCCGAAGA…
PdadR-N-FLAG-DadR(linker)(A2)	GAGCATCGTCCAAAGGTTGGAAAGCAGGTTCGACCGCATCATAAATTCTTATGATCTTGTGATCATGAAAAATTCGATAGTGCTTTGAACTGGGGAAACTTTAACCGTAGGTCATAAATTATTCTGAAACTAGAATAGTTTCCTCAAAGAGGGCCGCTCATCTTTTCCGTATAATCGAACCCGTCGACAGAGGGGTCGGCGCGAGCGACGTTATGTACGGGCTCACAGGGGGTGGGGCATGGACTACAAAGACCATGACGGTGATTATAAAGATCATGACATCGATTACAAGGATGACGATGACAAGGGAATTCTACGTAGCGGCCGCGGATCCGAAAAGCTTCGGAGTGCATGGGATACCGCGTTGGGGACGAGCCTTTCCCTCAAGCGCATCGCGGG…
