# Supplementary material for: Genetic manipulation of the human gut bacterium Eggerthella lenta reveals a widespread family of transcriptional regulators
Source: Nat Commun. 2022 Dec 9;13:7624. doi: 10.1038/s41467-022-33576-3 (PMC9734109; doi:10.1038/s41467-022-33576-3)
Supplement: Supplementary file 10 — Source Data [file 41467_2022_33576_MOESM10_ESM.zip]

Archive with 3 entries (2 files):
- 20221202_Source Data/
- 20221202_Source Data/Source Data_Gel and blots.xlsx
- 20221202_Source Data/Source Data_Graph Raw values.xlsx
