# Supplementary material for: Genetic manipulation of the human gut bacterium Eggerthella lenta reveals a widespread family of transcriptional regulators
Source: Nat Commun. 2022 Dec 9;13:7624. doi: 10.1038/s41467-022-33576-3 (PMC9734109; doi:10.1038/s41467-022-33576-3)
Supplement: Supplementary file 10 — Source Data [file 41467_2022_33576_MOESM10_ESM.zip › 20221202_Source Data/Source Data_Gel and blots.xlsx]

## Sheet: 1d, 1e
	Fig. 1d: pXD69m1							Fig. 1d: pXD68Kan2		Fig. 1d: pXD69m2						Fig. 1e: G28C pXD69m2

## Sheet: 5c
	NT-cumate										NT+cumate
	gDadR-cumate										gDadR+cumate

## Sheet: 5f, 5g
	Fig. 5f
	Fig. 5g

## Sheet: Supplementary 4b, 4c
	Supplementary Fig. 4b
	Supplementary Fig. 4c

## Sheet: Supplementary 5a-5d
	Supplementary Fig. 5a 5b
	Supplementary Fig. 5c
	Supplementary Fig. 5d

## Sheet: Supplementary 5e, 5f
	Supplementary Fig. 5e: Coomassie stain
	Supplementary Fig. 5e: Western blot: anti-FLAG

## Sheet: Supplementary 6a, 6b, 6d
	Supplementary Fig. 6a
	Supplementary Fig. 6b
	Supplementary Fig. 6d
