# Supplementary material for: Genetic manipulation of the human gut bacterium Eggerthella lenta reveals a widespread family of transcriptional regulators
Source: Nat Commun. 2022 Dec 9;13:7624. doi: 10.1038/s41467-022-33576-3 (PMC9734109; doi:10.1038/s41467-022-33576-3)
Supplement: Supplementary file 10 — Source Data [file 41467_2022_33576_MOESM10_ESM.zip › 20221202_Source Data/Source Data_Graph Raw values.xlsx]

## Sheet: 1f
	pXD69m2(AphA)			pXD68Kan2(AphA)			pXD69m1(TetW)
E. lenta DSM 2243	9750	7650	7050	11500	13500	14500	75	60	85
E. lenta AB8n2	450	1100	1250	50	50	50
E. lenta DSM 2243/pXD69m1	255	225	85	270	185	250
Gordonibacter sp. 28C	30	25	10	0	0	0
G. urolithinfaciens DSM 27213	40	75	125	915	1005	840

## Sheet: 2b
DSM2243 constructs	Wild-type	Promoterless-LacZ	PdegV-LacZ	Pcsd-LacZ
	0.0136452	0.00156782	14.7186	411.111
	0.0194932	0.00783908	14.7186	425.617
	0.0194932	0.0266529	15.2381	405.864

## Sheet: 2d
cumate(μM)	pXD70CT5			pXD70CT3
500	584634	865601	780445	1.29912e+06	1216000	1302412
250	513440	673700	674833	1.13474e+06	1136741	1132395
125	773289	470887	672529	1.03417e+06	1211613	960069
62.5	521203	502114	708160	1.4367e+06	1211889	1251975
31.2	476187	504611	777668	1.19415e+06	1020162	1318019
15.6	498952	722660	681410	1.22235e+06	1131305	831247
7.8	445124	720522	669831	445807	422919	510925
3.9	291580	297842	305842	210689	191710	190081
1.9	163626	193641	188227	108965	111735	122855
0.9	121811	113772	111293	77794.9	70429.4	93971.4
0.5	66405.9	86234.5	78145.5	87544.8	46698.6	88654.1
0.2	70188.1	50660.9	66236.1	97363.2	115516	95481.2
0	35352	41611.4	34234.8	54635.1	55658.1	61497.6

## Sheet: 2f
IPTG (μM)	pXD70LacZ6 (LacI-Ptac-LacO)
1000	15188.7	17129.7	14995
500	21335.4	20851.1	19422.1
250	28445.8	25243.7	24133
125	33584.4	29387.4	27091.4
62.5	36450.6	25696.3	25974.4
31	28886.2	25820.7	25871.8
16	15589	14543.1	12909.6
8	5226.19	3125	2994.59
4	854.922	528.205	644.33
2	-285	-77.2947	14.9254
1	-205.405	-296.296	-62.8272
0.5	-405.263	-192.893	-106.599
0.2	-246.988	-313.433	-253.807
0	-217.391	-360.825	-727.891

## Sheet: 3e
dopamine(μM)	pXD70LacZ2(Pdadh)			pXD70LacZ7(DadR/DadS-Pdadh)				catechin(μM)	pXD70LacZ8.1(Pcadh)			pXD70LacZ8(CadR-Pcadh)				hydrocaffeic acid(μM)	pXD70LacZ9(Phcdh)			pXD70LacZ9.1(HcdR-Phcdh)
1000	1.38571e+06	1.30541e+06	1.42995e+06	3.87012e+06	3.04003e+06	2.96669e+06		1000	1.36473e+06	1.35183e+06	1.2312e+06	1.18995e+06	1.25243e+06	1.43867e+06		4000	331251	361299	332252	916564	1.18678e+06	1.03066e+06
750	1318880	1451316	1686264	3409328	3296250	3380328		750	1077736	1062523	1013923	1217015	1606174	1637344		3000	266697	231418	228098	1531490	1553718	1499615
500	1472165	913827	1439012	3650882	3500173	3278506		500	773766	556990	618789	1253019	1168629	1495681		2000	191157	195157	128522	1330889	1340561	1331103
250	908810	1228733	1491143	3258161	3505624	3345174		250	340836	342352	306098	1226021	1186213	1759199		1500	155421	110513	99943.3	1303645	1189179	1265739
125	573417	933491	1123478	2841813	3348717	3383375		125	170171	167682	129350	1367466	1219115	1477704		1000	99088.4	76434.1	61557.8	762945	1033322	635200
62.5	384980	376445	323608	2866563	2791069	2376622		62.5	90880.3	90069.2	88588.4	1141557	1154378	1195160		500	40566.7	36870.9	50241.7	533690	858406	843699
31.2	30752.8	33080.3	15449.3	325870	746304	693047		31.2	51147.9	47470.1	44635.4	851203	1009934	1136346		0	767.28	340.012	448.678	2208.64	2570.57	1024.04
15.6	1052.34	2308.18	2128.19	24748.9	26970.3	27011.5		15.6	18373	16977.6	15613.9	723788	800130	1083954
7.8	1912.35	1605.48	613.236	8357.94	3363.09	8169.53		7.8	2101.86	3875.14	2161.06	710312	655443	775024
0	840.075	647.169	1129.33	3626.48	5502.43	5812.25		0	-13.683	-220.022	32.7533	13538	14686.1	15132.4

## Sheet: 3f
pXD70LacZ7(DadR/DadS-Pdadh)	catechol/uM	dopamine			L-norepinephrine			hydrocaffeic acid			(+)-catechin
0	0	4878.01	5115.4	5591.48	5331.16	5640.7	5430.66	5529.12	3681.62	5362.8	5955.69	5442.8	3930.07
62.5	62.5	1.04523e+06	1093683	1078246	11437	11574.6	12623.5	2425.41	5113.73	5540.99	3692.11	5277.39	5036.08
125	125	1.16125e+06	1304840	1384219	70625.5	129373	131489	5243.49	4807.32	5257.49	5346.93	5244.86	5206.53
250	250	1.3351e+06	1213360	1615463	583935	713346	652902	5068.06	4775.81	4669.72	4991.83	5312.23	3443.18
500	500	1.45743e+06	1444589	1657262	1530219	1141049	1274675	5077.97	4497.61	5134.72	5628.44	4793.28	4902.66
750	750	1.4032e+06	1634218	2025611	1608289	1294356	1173713	5020.15	3981.3	4157.86	5308.77	4889.31	4788.25
1000	1000	1.14934e+06	1474907	1465960	1708471	1255594	1149042	3989.82	4886.14	3420.76	4079.14	4622.16	3922.89
pXD70LacZ8(CadR-Pcadh)	catechol/uM	dopamine			L-norepinephrine			hydrocaffeic acid			(+)-catechin
0	0	14362.5	14562	15186.3	14803	14419	13452.5	14706.9	13445.2	14992.9	15432.1	15081	13968.2
62.5	62.5	12181.4	13523.6	12851.4	13692	13391.2	13122.4	13326.8	13154.5	13919.4	1204634	1088659	982406
125	125	10733.2	12624.8	12505	13058.4	12427	12930	13850.9	13905.2	13749.6	1440453	1329079	1254830
250	250	10504.5	12116.5	12027.7	13234.1	12933.2	12831	12278.7	12842.3	13168.4	1585827	1414607	1251226
500	500	9724.65	10456.4	10663.4	13505.7	13046.7	12947.5	11771.8	11570.7	12640.1	1623740	1356105	1270162
750	750	7131.39	9931.07	10035.4	12851.2	13491.7	13624.2	11580.9	11197.6	11467.2	1700296	1410973	1330389
1000	1000	7871.4	8614.89	11328	11489.1	11546.2	14531.5	11066.1	10455.5	9963.14	1616111	1366333	1271448
pXD70LacZ9.1(HcdR-Phcdh)	catechols/uM	dopamine			L-norepinephrine			hydrocaffeic acid			(+)-catechin
0	0	45739.8	48034.4	50501.1	46081.5	50466.9	41449.9	46188.2	49630	50461.3	54925.7	53699.1	45489.3
500	500	33951.5	41312.1	28331.9	55575.3	38633.7	48576	1083734	1017232	913694	43109.2	45790.5	32594.2
1000	1000	31478.2	42355.1	41714.4	48682.8	49554.3	46855.6	1127101	1131863	1054097	46406.1	47817.2	49120.2
1500	1500	24407.4	32539.2	40524.3	52610.3	49490.8	37634.8	1092738	1009527	987396	45913.9	48530	46821.7
2000	2000	38586.4	39840.7	37555.1	49233.8	35301.6	40936.6	1143183	1125781	1065833	43078.6	43783.2	44352.1
3000	3000	28868.2	37410.6	38190	42985.4	44316.5	34611.1	1236558	1262479	1073431	44467.8	39545.6	42663.9
4000	4000	26968.9	38361	32032.5	39003.8	28762.2	39367.2	1361491	1372233	1006580	38145	39388.1	40917.2

## Sheet: 4b
	1 mM dopamine				1 mM dopamine/50 μM cumate
DSM 2243 WT	20.1268	6.37419	18.7124	17.9995	17.1294	11.472	9.25081	18.8658
pXD70DA7	578.138	629.592	458.685	957.993
pXD70DAmt1	16.6695	17.6737	7.02196	9.06491
pXD70DA9	74.4166	77.1763	102.771	76.5382	825.279	894.31	792.615	855.358

## Sheet: 6a
	dopamine			vehicle
DSM 2243 WT	492.85	519.15	1221.98	0.78	1.42	0.9
ΔdadR	0.46	0.43	0.46	0.35	0.38	0.38
ΔdadR/vector	1.47	1.39	1.52	1.33	1.53	1.04
ΔdadR/DadR	3782.17	3970.21	2619.36	4.13	3.77	3.86
ΔdadR/DadR(ΔDBD)	1.67	2.38	1.8	1.51	1.75	1.82
ΔdadR/DadR(ΔTM)	4.42	1.89	2.24	3.45	3.8	1.35
ΔdadR/DadR(linker)	116.97	105.05	18.83	5.74	5.6	5.68

## Sheet: 6d
	m-tyramine/μM
DSM 2243 WT	10.8607	8.82502	9.47653	9.30543
WT/pXD70Tet(DadH)	138.476	580.078	422.092	595.74
WT/pXD70Tet(DadHR)	609.679	257.884	596.357	574.412
ΔdadR	0	0.188653	0.236913	0.054841
ΔdadR/pXD70Tet(DadH)	0.0745838	0.0943266	0.19304	0.0658092
ΔdadR/pXD70Tet(DadHR)	1002.83	956.649	666.213	1024.29

## Sheet: 6g
	mHPPA/μM
DSM 2243 WT	2329.29	1792.6	2230.63
ΔhcdR	0	0	0
ΔhcdR/vector	1.05578	0.234618	0
ΔhcdR/HcdR	1773.83	2126.58	2300.55

[truncated: 19 more sheets: 6h, 6i, 6j, 8c, 8e, 8g, 8h, 8i, Supplementary 1b, Supplementary 1c, Supplementary 1e, Supplementary 1g, Supplementary 2b, Supplementary 2d, Supplementary 4a, Supplementary 6c, Supplementary 8c, Supplementary 8d, Supplementary 8e]
